# Supplementary material for: Hmga2 protein loss alters nuclear envelope and 3D chromatin structure
Source: BMC Biol. 2022 Aug 2;20:171. doi: 10.1186/s12915-022-01375-3 (PMC9344646; doi:10.1186/s12915-022-01375-3)
Supplement: Supplementary file 2 — Additional file 2: Table S1. Expression changes at 24h after the induction of differentiation in Hmga2 wt and KO cells. [file 12915_2022_1375_MOESM2_ESM.xlsx]

## Sheet: WT_T24vs0
row.names	logFC	logCPM	F	PValue	FDR
ENSMUSG00000019989	4.75022	5.50251	272.774	1.76052e-12	2.92581e-08
ENSMUSG00000026956	-3.58848	5.29554	224.172	9.49892e-12	4.69986e-08
ENSMUSG00000026980	-4.21714	5.62008	218.704	1.17247e-11	4.69986e-08
ENSMUSG00000030087	-5.51829	4.22492	216.425	1.28188e-11	4.69986e-08
ENSMUSG00000003031	-3.33984	4.51616	213.943	1.414e-11	4.69986e-08
ENSMUSG00000026532	6.83381	5.36204	202.403	2.26361e-11	4.79867e-08
ENSMUSG00000005672	-4.45003	5.87694	201.881	2.31359e-11	4.79867e-08
ENSMUSG00000023951	-5.24273	5.46518	201.624	2.33871e-11	4.79867e-08
ENSMUSG00000045594	-2.94813	5.63226	199.127	2.59872e-11	4.79867e-08
ENSMUSG00000030523	-7.33393	4.20192	194.95	3.10853e-11	4.8597e-08
ENSMUSG00000031548	-4.3607	6.65432	194.162	3.2166e-11	4.8597e-08
ENSMUSG00000027070	4.16165	6.70421	189.62	3.92716e-11	5.43879e-08
ENSMUSG00000024900	-3.44082	5.8238	175.904	7.37624e-11	9.42967e-08
ENSMUSG00000030103	-4.4738	3.99594	174.189	8.00607e-11	9.50378e-08
ENSMUSG00000029826	-4.2165	6.47941	171.758	9.00378e-11	9.97559e-08
ENSMUSG00000074653	-6.04689	3.59276	169.295	1.01571e-10	1.00934e-07
ENSMUSG00000025085	-4.78944	4.5111	166.91	1.14321e-10	1.00934e-07
ENSMUSG00000027562	4.98427	6.27513	166.726	1.15375e-10	1.00934e-07
ENSMUSG00000026380	-5.18544	9.24745	166.722	1.15394e-10	1.00934e-07
ENSMUSG00000022102	4.97485	3.89299	161.806	1.48003e-10	1.19481e-07
ENSMUSG00000069114	-4.15004	5.17675	161.419	1.50978e-10	1.19481e-07
ENSMUSG00000046312	-4.48856	4.46288	158.844	1.72519e-10	1.28483e-07
ENSMUSG00000063531	3.45963	2.89372	158.266	1.77815e-10	1.28483e-07
ENSMUSG00000018604	-7.35935	7.63682	156.404	1.96113e-10	1.358e-07
ENSMUSG00000042401	-4.59676	2.38525	152.302	2.44295e-10	1.62398e-07
ENSMUSG00000029470	-3.2093	3.34405	148.666	2.98129e-10	1.88361e-07
ENSMUSG00000003032	-6.51576	6.83937	147.705	3.14476e-10	1.88361e-07
ENSMUSG00000032796	-6.00329	6.94759	147.41	3.19701e-10	1.88361e-07
ENSMUSG00000003051	-4.19878	5.16802	146.757	3.31587e-10	1.88361e-07
ENSMUSG00000013766	-8.31067	3.60804	146.309	3.40021e-10	1.88361e-07
ENSMUSG00000022425	11.8284	3.20006	174.798	3.64267e-10	1.89886e-07
ENSMUSG00000045667	-3.09151	5.62159	145.022	3.65627e-10	1.89886e-07
ENSMUSG00000019139	3.31339	6.86417	143.68	3.94614e-10	1.9527e-07
ENSMUSG00000018411	-4.26927	4.89576	143.157	4.06579e-10	1.9527e-07
ENSMUSG00000031760	6.82475	2.7451	142.958	4.11244e-10	1.9527e-07
ENSMUSG00000070327	-5.07121	5.95641	141.984	4.34956e-10	2.00793e-07
ENSMUSG00000053113	-5.21663	5.23925	140.209	4.82148e-10	2.16563e-07
ENSMUSG00000097768	-4.78373	3.92454	139.343	5.07192e-10	2.17547e-07
ENSMUSG00000016458	10.0713	3.50146	167.123	5.1052e-10	2.17547e-07
ENSMUSG00000090125	4.82211	5.16565	138.038	5.47745e-10	2.27574e-07
ENSMUSG00000010830	-4.61415	3.84736	137.62	5.6148e-10	2.27591e-07
ENSMUSG00000018427	-3.99623	3.33436	136.554	5.9827e-10	2.3673e-07
ENSMUSG00000039542	-4.03885	4.41401	135.283	6.45644e-10	2.49534e-07
ENSMUSG00000000805	12.096	3.38202	200.29	7.63208e-10	2.88267e-07
ENSMUSG00000038141	-2.44382	4.75239	131.428	8.1687e-10	3.01679e-07
ENSMUSG00000028803	-3.81211	3.27146	130.347	8.73494e-10	3.09373e-07
ENSMUSG00000052117	-8.64638	1.62743	130.141	8.84779e-10	3.09373e-07
ENSMUSG00000031278	3.00035	4.61781	129.983	8.93549e-10	3.09373e-07
ENSMUSG00000044006	3.98651	3.12339	129.09	9.44893e-10	3.147e-07
ENSMUSG00000035247	2.58775	7.70721	129.019	9.49112e-10	3.147e-07
ENSMUSG00000020661	4.06923	7.59372	128.272	9.94862e-10	3.147e-07
ENSMUSG00000026398	-3.62947	5.36569	128.17	1.0013e-09	3.147e-07
ENSMUSG00000001930	-6.24163	4.58483	128.133	1.00362e-09	3.147e-07
ENSMUSG00000048752	5.14755	3.251	126.323	1.12603e-09	3.46547e-07
ENSMUSG00000017760	-2.991	6.3941	125.08	1.2197e-09	3.64876e-07
ENSMUSG00000020432	-3.28448	3.76299	124.956	1.2295e-09	3.64876e-07
ENSMUSG00000097814	-6.25573	1.46328	123.841	1.32171e-09	3.80466e-07
ENSMUSG00000020086	-2.63059	3.44121	123.77	1.32782e-09	3.80466e-07
ENSMUSG00000021895	3.29666	4.50514	123.389	1.36132e-09	3.80806e-07
ENSMUSG00000043687	3.00021	4.1855	123.237	1.37483e-09	3.80806e-07
ENSMUSG00000041359	-4.10495	5.57738	122.506	1.44238e-09	3.89534e-07
ENSMUSG00000053062	-4.8289	7.45042	122.392	1.45322e-09	3.89534e-07
ENSMUSG00000047878	-3.8205	4.45825	122.014	1.4899e-09	3.91472e-07
ENSMUSG00000022900	-3.71612	5.19401	121.835	1.50757e-09	3.91472e-07
ENSMUSG00000028766	-3.06515	7.50835	119.951	1.70884e-09	4.30386e-07
ENSMUSG00000028528	-4.1436	4.49769	119.798	1.7264e-09	4.30386e-07
ENSMUSG00000034271	-5.64538	3.45951	119.723	1.73512e-09	4.30386e-07
ENSMUSG00000029121	5.07846	4.14606	118.14	1.9308e-09	4.71881e-07
ENSMUSG00000019817	-6.43026	5.25161	117.363	2.03559e-09	4.90282e-07
ENSMUSG00000035158	-6.22835	4.23349	117.142	2.0665e-09	4.90617e-07
ENSMUSG00000055148	-4.36601	6.47948	115.942	2.24406e-09	5.24793e-07
ENSMUSG00000032507	-4.35862	1.98964	115.753	2.27361e-09	5.24793e-07
ENSMUSG00000050473	5.17355	1.77659	115.476	2.31755e-09	5.27609e-07
ENSMUSG00000025232	-3.17628	6.21608	114.576	2.46696e-09	5.44162e-07
ENSMUSG00000026657	-3.12932	3.87711	114.426	2.493e-09	5.44162e-07
ENSMUSG00000047881	-2.90876	4.61877	114.302	2.51456e-09	5.44162e-07
ENSMUSG00000027313	-4.59865	4.71109	114.118	2.54723e-09	5.44162e-07
ENSMUSG00000000594	-2.61284	4.52547	114.08	2.55398e-09	5.44162e-07
ENSMUSG00000045394	2.80213	6.71791	112.469	2.86054e-09	6.00082e-07
ENSMUSG00000021025	-2.80891	4.46437	112.331	2.88866e-09	6.00082e-07
ENSMUSG00000022528	-3.25121	4.05918	111.395	3.08779e-09	6.2892e-07
ENSMUSG00000044788	-4.76422	3.64857	111.202	3.13068e-09	6.2892e-07
ENSMUSG00000022912	-3.61252	5.22346	111.156	3.141e-09	6.2892e-07
ENSMUSG00000026987	-3.18682	5.23763	110.517	3.28836e-09	6.46311e-07
ENSMUSG00000056612	2.57254	7.08363	110.444	3.30564e-09	6.46311e-07
ENSMUSG00000021255	-3.84933	8.54942	109.515	3.53504e-09	6.83126e-07
ENSMUSG00000047412	-3.04603	6.59194	108.938	3.68631e-09	6.91122e-07
ENSMUSG00000040511	-2.65079	4.36329	108.924	3.69013e-09	6.91122e-07
ENSMUSG00000079478	2.96341	5.78086	108.883	3.70118e-09	6.91122e-07
ENSMUSG00000048232	-4.07682	2.01625	108.008	3.94542e-09	7.23413e-07
ENSMUSG00000028836	-4.38121	3.16701	107.954	3.96116e-09	7.23413e-07
ENSMUSG00000023913	4.48147	3.27758	107.405	4.1245e-09	7.45056e-07
ENSMUSG00000017754	-2.66189	4.73724	106.683	4.35048e-09	7.77426e-07
ENSMUSG00000032232	3.76965	4.99969	106.27	4.48594e-09	7.93105e-07
ENSMUSG00000001946	6.21731	1.55877	105.626	4.70677e-09	8.23387e-07
ENSMUSG00000032470	-4.54535	3.01597	105.052	4.91344e-09	8.50587e-07
ENSMUSG00000042414	-5.9702	4.57307	104.655	5.06272e-09	8.67396e-07
ENSMUSG00000058881	-3.10744	5.95012	104.477	5.13095e-09	8.70115e-07
ENSMUSG00000006930	-4.3388	6.00905	104.065	5.29347e-09	8.84334e-07
ENSMUSG00000050122	2.93407	4.3747	103.996	5.32122e-09	8.84334e-07
ENSMUSG00000045763	2.46159	6.05683	103.767	5.41438e-09	8.90906e-07
ENSMUSG00000021752	-2.45097	4.04183	103.63	5.47086e-09	8.91375e-07
ENSMUSG00000027317	-5.26173	2.07476	101.968	6.21302e-09	1.00247e-06
ENSMUSG00000042035	-3.2125	5.77844	101.374	6.50482e-09	1.03946e-06
ENSMUSG00000040389	2.58786	5.15071	101.221	6.58272e-09	1.04036e-06
ENSMUSG00000031155	3.61524	5.73197	101.117	6.63568e-09	1.04036e-06
ENSMUSG00000059713	-2.50603	3.3505	100.838	6.78154e-09	1.04361e-06
ENSMUSG00000041390	-3.73128	2.88631	100.837	6.782e-09	1.04361e-06
ENSMUSG00000029007	-2.17642	5.99093	100.14	7.1612e-09	1.08425e-06
ENSMUSG00000021754	-2.90829	5.02626	100.112	7.17657e-09	1.08425e-06
ENSMUSG00000004040	-3.31955	5.72584	99.8702	7.31404e-09	1.09231e-06
ENSMUSG00000030089	-3.79588	1.43994	99.6702	7.4298e-09	1.09231e-06
ENSMUSG00000024981	3.49151	4.28647	99.5861	7.47907e-09	1.09231e-06
ENSMUSG00000033491	-4.52334	2.87551	99.5627	7.49281e-09	1.09231e-06
ENSMUSG00000023224	-3.03437	2.45828	99.0207	7.81999e-09	1.13009e-06
ENSMUSG00000075592	-4.30008	6.39624	98.6355	8.06208e-09	1.15503e-06
ENSMUSG00000004451	-2.44664	5.20442	97.9596	8.50728e-09	1.2084e-06
ENSMUSG00000034647	-2.70668	3.66888	97.8161	8.60524e-09	1.2084e-06
ENSMUSG00000039865	-4.88839	1.36196	97.7183	8.67273e-09	1.2084e-06
ENSMUSG00000023277	2.71838	6.83122	97.6358	8.73017e-09	1.2084e-06
ENSMUSG00000025140	-3.34015	4.54458	97.5388	8.79812e-09	1.2084e-06
ENSMUSG00000029762	3.1613	4.54566	97.3349	8.94309e-09	1.21537e-06
ENSMUSG00000067071	2.56433	4.13372	97.2625	8.99516e-09	1.21537e-06
ENSMUSG00000025931	-3.16803	3.68844	96.9177	9.24785e-09	1.23578e-06
ENSMUSG00000020261	-4.31625	3.10247	96.8542	9.29526e-09	1.23578e-06
ENSMUSG00000091345	6.94182	2.83064	96.7558	9.36927e-09	1.23578e-06
ENSMUSG00000017724	3.89356	6.03167	96.594	9.49234e-09	1.24215e-06
ENSMUSG00000035064	-4.06661	4.49747	95.963	9.98967e-09	1.2897e-06
ENSMUSG00000037465	-2.13274	6.13321	95.9369	1.00109e-08	1.2897e-06
ENSMUSG00000028435	-6.21421	5.95533	95.4848	1.03859e-08	1.32771e-06
ENSMUSG00000002325	-2.96825	3.02558	94.6129	1.11539e-08	1.40517e-06
ENSMUSG00000025856	-3.79833	6.17818	94.6053	1.11609e-08	1.40517e-06
ENSMUSG00000038151	-2.7408	3.29666	94.3027	1.14422e-08	1.42527e-06
ENSMUSG00000002068	2.89102	6.7999	94.2499	1.1492e-08	1.42527e-06
ENSMUSG00000050953	2.11601	6.65921	93.5977	1.21285e-08	1.49306e-06
ENSMUSG00000005397	-4.10806	6.94334	93.058	1.26849e-08	1.55007e-06
ENSMUSG00000024924	-4.84155	2.90591	92.8089	1.29511e-08	1.57106e-06
ENSMUSG00000001270	-2.90636	8.55376	92.6259	1.31506e-08	1.57737e-06
ENSMUSG00000015937	-2.64802	5.91577	92.5875	1.3193e-08	1.57737e-06
ENSMUSG00000023987	-5.94772	1.29783	92.4129	1.33872e-08	1.58916e-06
ENSMUSG00000043895	2.33851	5.72733	92.2413	1.35813e-08	1.60076e-06
ENSMUSG00000007039	-2.64995	5.46378	91.7999	1.40948e-08	1.64959e-06
ENSMUSG00000022453	-3.38342	3.43286	91.0849	1.49731e-08	1.74013e-06
ENSMUSG00000027660	2.31614	6.36677	90.7706	1.53782e-08	1.7748e-06
ENSMUSG00000074657	-3.1302	3.21818	90.5782	1.56322e-08	1.79166e-06
ENSMUSG00000035547	-2.91406	3.98118	90.1644	1.61944e-08	1.84339e-06
ENSMUSG00000038679	-4.11749	4.36305	88.9305	1.80082e-08	2.03591e-06
ENSMUSG00000028709	-3.46792	3.08417	88.706	1.8362e-08	2.06038e-06
ENSMUSG00000002983	-2.84618	3.81572	88.605	1.85236e-08	2.06038e-06
ENSMUSG00000049288	-2.34813	3.03938	88.5498	1.86125e-08	2.06038e-06
ENSMUSG00000034714	-3.57422	4.19939	88.4832	1.87206e-08	2.06038e-06
ENSMUSG00000020121	-5.0937	2.83177	88.3967	1.88619e-08	2.06227e-06
ENSMUSG00000039286	-3.22206	5.04612	88.3197	1.89886e-08	2.06256e-06
ENSMUSG00000006342	-3.22644	4.21436	88.1384	1.92909e-08	2.08029e-06
ENSMUSG00000029016	-2.69858	4.77709	88.0179	1.94948e-08	2.08029e-06
ENSMUSG00000027478	3.45253	8.39263	87.9988	1.95274e-08	2.08029e-06
ENSMUSG00000035783	-4.86896	5.43269	87.5266	2.03511e-08	2.15423e-06
ENSMUSG00000025545	-2.41174	3.94879	87.4483	2.04914e-08	2.1544e-06
ENSMUSG00000017376	-1.96862	4.47174	87.3677	2.06369e-08	2.1544e-06
ENSMUSG00000025986	2.06166	5.45241	87.3101	2.07416e-08	2.1544e-06
ENSMUSG00000042364	-2.19375	6.16717	87.1502	2.10354e-08	2.17135e-06
ENSMUSG00000027637	2.30109	6.40681	86.8422	2.16143e-08	2.21733e-06
ENSMUSG00000021951	3.56512	4.58986	86.4987	2.22809e-08	2.2717e-06
ENSMUSG00000006219	-3.27846	5.9676	86.3521	2.25723e-08	2.28737e-06
ENSMUSG00000030257	-4.2359	3.02049	85.9633	2.33658e-08	2.35343e-06
ENSMUSG00000026447	-4.62728	3.22933	85.5579	2.42262e-08	2.41816e-06
ENSMUSG00000020601	2.66575	2.676	85.5242	2.42995e-08	2.41816e-06
ENSMUSG00000005148	-5.20497	6.17883	85.3401	2.47031e-08	2.4437e-06
ENSMUSG00000040618	-4.51236	6.45682	85.1053	2.52288e-08	2.48011e-06
ENSMUSG00000062309	-2.35926	5.36305	85.0291	2.54021e-08	2.48011e-06
ENSMUSG00000000730	2.87544	8.82296	84.978	2.55189e-08	2.48011e-06
ENSMUSG00000030722	-3.56888	6.86421	84.732	2.60902e-08	2.52089e-06
ENSMUSG00000001025	3.18232	6.63939	84.6256	2.63416e-08	2.52607e-06
ENSMUSG00000040653	5.07985	1.21268	84.581	2.64479e-08	2.52607e-06
ENSMUSG00000062078	-2.32802	6.94966	84.4909	2.66639e-08	2.53216e-06
ENSMUSG00000003153	-3.56537	9.51401	83.9034	2.81213e-08	2.65539e-06
ENSMUSG00000024535	2.57326	2.77549	83.7665	2.84734e-08	2.67345e-06
ENSMUSG00000008393	1.76525	5.70907	83.6304	2.88286e-08	2.69159e-06
ENSMUSG00000022505	-4.27451	3.61607	83.5522	2.90345e-08	2.69567e-06
ENSMUSG00000060716	-3.5459	5.79408	83.3	2.97109e-08	2.74314e-06
ENSMUSG00000038840	-4.31135	0.846137	83.0355	3.04387e-08	2.79312e-06
ENSMUSG00000045917	-2.87858	2.75579	82.982	3.05884e-08	2.79312e-06
ENSMUSG00000026676	5.07491	2.40962	82.7094	3.13636e-08	2.83658e-06
ENSMUSG00000051855	3.4378	6.35336	82.6948	3.14057e-08	2.83658e-06
ENSMUSG00000036534	-2.89085	5.54548	82.4572	3.21002e-08	2.87202e-06
ENSMUSG00000001642	2.57134	8.35504	82.4425	3.21436e-08	2.87202e-06
ENSMUSG00000038763	-5.12329	4.39316	82.1921	3.28953e-08	2.90769e-06
ENSMUSG00000020788	-3.7944	3.82794	82.1409	3.30513e-08	2.90769e-06
ENSMUSG00000007107	6.23454	2.22559	82.0806	3.32362e-08	2.90769e-06
ENSMUSG00000027130	-2.61326	4.73771	82.0784	3.32428e-08	2.90769e-06
ENSMUSG00000055692	-3.86569	2.17327	81.8582	3.39277e-08	2.95206e-06
ENSMUSG00000070544	2.03386	6.09267	81.6469	3.45999e-08	2.99487e-06
ENSMUSG00000041313	-3.35153	7.18761	81.4015	3.53989e-08	3.04816e-06
ENSMUSG00000021696	-3.62447	2.7332	81.2457	3.59168e-08	3.07533e-06
ENSMUSG00000028680	2.57605	5.40165	81.1611	3.62015e-08	3.07533e-06
ENSMUSG00000043085	-4.2558	2.52771	81.141	3.62696e-08	3.07533e-06
ENSMUSG00000046324	2.04007	6.45765	81.0324	3.66394e-08	3.09092e-06
ENSMUSG00000027536	-2.82979	4.68886	80.9703	3.68528e-08	3.09322e-06
ENSMUSG00000042367	-4.56998	5.96547	80.8751	3.71827e-08	3.1041e-06
ENSMUSG00000053175	-4.49134	3.42467	80.8255	3.7356e-08	3.1041e-06
ENSMUSG00000028917	-4.20182	3.05847	80.5412	3.8366e-08	3.17216e-06
ENSMUSG00000081766	-3.63575	4.35425	80.4402	3.87322e-08	3.18658e-06
ENSMUSG00000040616	-3.0291	3.48101	80.3042	3.9231e-08	3.20715e-06
ENSMUSG00000042249	-4.13954	2.52331	80.2672	3.93681e-08	3.20715e-06
ENSMUSG00000061360	2.65398	6.48001	79.9285	4.06471e-08	3.28534e-06
ENSMUSG00000021379	-5.2609	1.84467	79.9088	4.07232e-08	3.28534e-06
ENSMUSG00000053687	5.00554	2.45538	79.8205	4.10647e-08	3.29688e-06
ENSMUSG00000019810	-3.01904	3.05259	79.2707	4.32651e-08	3.45684e-06
ENSMUSG00000021453	4.27595	3.93363	79.146	4.37825e-08	3.46601e-06
ENSMUSG00000001985	-5.286	5.83701	79.1425	4.3797e-08	3.46601e-06
ENSMUSG00000046607	-3.86572	2.74905	78.7865	4.53118e-08	3.5689e-06
ENSMUSG00000027309	-2.44476	4.13091	78.4923	4.66076e-08	3.63865e-06
ENSMUSG00000020919	-3.52222	2.51457	78.4861	4.66353e-08	3.63865e-06
ENSMUSG00000028786	8.37315	2.49353	78.4048	4.70008e-08	3.65003e-06
ENSMUSG00000020256	-4.75313	2.73054	78.2806	4.75655e-08	3.67671e-06
ENSMUSG00000059325	3.62261	2.87392	78.021	4.87698e-08	3.7354e-06
ENSMUSG00000029405	1.87732	8.58947	78.0201	4.87744e-08	3.7354e-06
ENSMUSG00000013822	2.16134	5.19537	77.9154	4.92695e-08	3.75601e-06
ENSMUSG00000036155	-2.52228	3.50155	77.8435	4.96128e-08	3.76491e-06
ENSMUSG00000026202	2.38091	7.23539	77.7024	5.02949e-08	3.79932e-06
ENSMUSG00000038916	5.4453	3.24451	77.6204	5.06956e-08	3.81226e-06
ENSMUSG00000056124	-3.55913	5.97843	77.4815	5.13827e-08	3.84653e-06
ENSMUSG00000017756	-3.04155	6.01257	77.2441	5.25817e-08	3.90815e-06
ENSMUSG00000028444	3.38072	2.9055	77.1833	5.28936e-08	3.90815e-06
ENSMUSG00000025584	-3.29196	3.98531	77.1722	5.29508e-08	3.90815e-06
ENSMUSG00000032058	1.98803	6.35043	77.1306	5.31656e-08	3.90815e-06
ENSMUSG00000014932	-2.15968	5.00603	77.0206	5.37384e-08	3.90815e-06
ENSMUSG00000027233	-3.9155	2.65327	77.0055	5.38177e-08	3.90815e-06
ENSMUSG00000060402	-4.08463	1.30501	76.999	5.38519e-08	3.90815e-06
ENSMUSG00000020706	2.54645	7.74173	76.8444	5.46705e-08	3.9503e-06
ENSMUSG00000030067	2.36824	4.4427	76.644	5.57525e-08	4.01104e-06
ENSMUSG00000013275	-2.39244	4.30655	76.5285	5.63867e-08	4.03918e-06
ENSMUSG00000036435	1.85845	5.5843	76.4159	5.70126e-08	4.06649e-06
ENSMUSG00000041360	2.56536	6.9453	76.2007	5.82305e-08	4.13561e-06
ENSMUSG00000025980	2.74002	9.31034	76.1308	5.86325e-08	4.1426e-06
ENSMUSG00000078768	2.45856	3.00069	76.0971	5.88275e-08	4.1426e-06
ENSMUSG00000039349	-5.00237	3.53566	75.9976	5.94064e-08	4.16572e-06
ENSMUSG00000029178	-2.43753	5.63708	75.6838	6.12758e-08	4.26321e-06
ENSMUSG00000030259	-3.21086	2.99017	75.6782	6.13098e-08	4.26321e-06
ENSMUSG00000040209	-4.1027	6.21601	75.6197	6.16658e-08	4.26842e-06
ENSMUSG00000097398	6.41727	2.75409	75.5817	6.18984e-08	4.26842e-06
ENSMUSG00000022883	-3.14056	3.84108	75.4424	6.27582e-08	4.30983e-06
ENSMUSG00000037902	-3.1019	3.37083	75.2492	6.39733e-08	4.36466e-06
ENSMUSG00000022040	-3.22825	5.31325	75.2321	6.4082e-08	4.36466e-06
ENSMUSG00000030894	-2.25147	5.35146	75.1662	6.45035e-08	4.37545e-06
ENSMUSG00000041654	-3.01664	3.85504	75.1185	6.48104e-08	4.37839e-06
ENSMUSG00000012396	-4.62621	8.19204	74.8813	6.636e-08	4.44717e-06
ENSMUSG00000045179	4.01324	1.55998	74.8702	6.64339e-08	4.44717e-06
ENSMUSG00000029207	-2.46203	4.79014	74.8343	6.66723e-08	4.44717e-06
ENSMUSG00000038740	-4.03791	2.88858	74.8003	6.68988e-08	4.44717e-06
ENSMUSG00000021756	-2.05796	5.7086	74.3723	6.98266e-08	4.61359e-06
ENSMUSG00000040728	4.99705	3.9116	74.3536	6.99576e-08	4.61359e-06
ENSMUSG00000071604	-6.89539	2.71472	74.1186	7.16286e-08	4.70512e-06
ENSMUSG00000005958	-3.12417	4.52361	73.9379	7.29438e-08	4.77265e-06
ENSMUSG00000046337	-2.10001	4.13368	73.8788	7.33798e-08	4.78235e-06
ENSMUSG00000000532	-3.03984	4.71276	73.7834	7.409e-08	4.80977e-06
ENSMUSG00000028664	-3.59779	2.82608	73.6844	7.48345e-08	4.8392e-06
ENSMUSG00000091002	5.80329	1.43433	73.3022	7.77885e-08	4.99322e-06
ENSMUSG00000028550	-3.27856	2.65519	73.2792	7.79702e-08	4.99322e-06
ENSMUSG00000106536	6.00212	1.62983	73.2606	7.81176e-08	4.99322e-06
ENSMUSG00000048572	6.49251	0.912437	83.2768	7.89496e-08	5.02706e-06
ENSMUSG00000059363	2.46434	3.14991	72.8363	8.15649e-08	5.17376e-06
ENSMUSG00000018672	-3.29632	2.093	72.7716	8.21057e-08	5.18827e-06
ENSMUSG00000015943	2.47208	5.45865	72.4799	8.45918e-08	5.32512e-06
ENSMUSG00000026959	-5.46005	2.98278	72.2275	8.68105e-08	5.44289e-06
ENSMUSG00000037820	-3.55879	3.27956	72.189	8.71548e-08	5.44289e-06
ENSMUSG00000019849	-2.15476	5.84239	72.1518	8.74886e-08	5.44289e-06
ENSMUSG00000033863	-1.91111	6.62387	72.1202	8.77727e-08	5.44289e-06
ENSMUSG00000030088	-3.09528	4.33373	71.9351	8.94618e-08	5.51046e-06
ENSMUSG00000031628	2.93661	4.84396	71.9282	8.95255e-08	5.51046e-06
ENSMUSG00000031987	-2.51799	4.24904	71.7662	9.10343e-08	5.58265e-06
ENSMUSG00000074637	-2.36932	7.45618	71.7198	9.14714e-08	5.58884e-06
ENSMUSG00000030513	-2.82314	5.89667	71.4646	9.39188e-08	5.71735e-06
ENSMUSG00000005360	3.02225	2.83114	71.3727	9.48174e-08	5.74356e-06
ENSMUSG00000054136	-5.17024	1.18192	71.3501	9.50405e-08	5.74356e-06
ENSMUSG00000031755	1.86823	4.38994	71.2802	9.57321e-08	5.76439e-06
ENSMUSG00000036478	-2.59267	5.16237	71.0926	9.76168e-08	5.85665e-06
ENSMUSG00000019806	-3.93091	2.0845	71.0267	9.82884e-08	5.87574e-06
ENSMUSG00000042417	5.67184	2.88257	70.9308	9.92753e-08	5.91346e-06
ENSMUSG00000029394	2.18745	6.41592	70.765	1.01008e-07	5.98011e-06
ENSMUSG00000067878	4.65	2.48112	70.755	1.01114e-07	5.98011e-06
ENSMUSG00000068079	3.12669	3.92307	70.7024	1.01671e-07	5.99174e-06
ENSMUSG00000002885	-2.27063	5.88574	70.6252	1.02495e-07	6.01895e-06
ENSMUSG00000020623	-2.79852	2.92894	70.5447	1.03362e-07	6.04848e-06
ENSMUSG00000037995	3.87037	3.76679	70.3999	1.04942e-07	6.11943e-06
ENSMUSG00000064068	1.8031	6.11657	70.3425	1.05575e-07	6.13482e-06
ENSMUSG00000000958	2.75699	5.76454	70.2388	1.06732e-07	6.18041e-06
ENSMUSG00000039157	-3.64366	5.02227	70.1363	1.07888e-07	6.22568e-06
ENSMUSG00000002265	2.59418	8.38792	70.0719	1.08622e-07	6.2436e-06
ENSMUSG00000052316	-6.3117	2.2442	70.0432	1.0895e-07	6.2436e-06
ENSMUSG00000045005	-3.57008	6.49416	70.0042	1.09398e-07	6.24774e-06
ENSMUSG00000048826	-3.34304	5.07645	69.916	1.1042e-07	6.28449e-06
ENSMUSG00000024935	-4.46918	3.47666	69.8659	1.11006e-07	6.29627e-06
ENSMUSG00000052911	-3.53401	5.20021	69.7985	1.11798e-07	6.31342e-06
ENSMUSG00000034917	-3.71757	2.79695	69.7757	1.12068e-07	6.31342e-06
ENSMUSG00000078429	-2.54178	6.44131	69.6895	1.13092e-07	6.34961e-06
ENSMUSG00000027803	-1.83166	5.14409	69.5731	1.14494e-07	6.40664e-06
ENSMUSG00000031103	-4.08134	3.00151	69.4819	1.15606e-07	6.43413e-06
ENSMUSG00000020823	-2.61333	6.19056	69.4694	1.15759e-07	6.43413e-06
ENSMUSG00000038011	-3.07068	2.74219	69.4359	1.16171e-07	6.43551e-06
ENSMUSG00000060180	-4.3859	3.00557	69.3589	1.17124e-07	6.45301e-06
ENSMUSG00000041774	2.60363	4.7602	69.3476	1.17264e-07	6.45301e-06
ENSMUSG00000042272	2.02946	4.34824	69.2561	1.1841e-07	6.48476e-06
ENSMUSG00000032715	-3.49663	5.57569	69.2393	1.18621e-07	6.48476e-06
ENSMUSG00000022106	2.43912	4.24201	69.0904	1.20515e-07	6.55966e-06
ENSMUSG00000020902	-5.26444	5.99187	69.0697	1.20781e-07	6.55966e-06
ENSMUSG00000021939	-1.78494	6.71345	69.0063	1.21598e-07	6.58255e-06
ENSMUSG00000028398	2.29805	4.45949	68.9701	1.22069e-07	6.58657e-06
ENSMUSG00000020303	-3.41775	3.74288	68.8071	1.24212e-07	6.67521e-06
ENSMUSG00000046733	-5.17121	4.13354	68.7842	1.24515e-07	6.67521e-06
ENSMUSG00000029009	-2.31883	5.52461	68.682	1.25883e-07	6.71709e-06
ENSMUSG00000029095	-4.28799	2.38058	68.6593	1.26189e-07	6.71709e-06
ENSMUSG00000019564	-3.07255	3.16566	68.6357	1.26509e-07	6.71709e-06
ENSMUSG00000022018	-3.23352	1.4371	68.5034	1.28314e-07	6.79123e-06
ENSMUSG00000019055	-2.61902	4.78933	68.3655	1.30227e-07	6.85023e-06
ENSMUSG00000037315	2.34356	5.93333	68.3636	1.30253e-07	6.85023e-06
ENSMUSG00000022724	2.74908	5.02309	68.3101	1.31003e-07	6.86794e-06
ENSMUSG00000029098	-3.01701	5.04128	68.1695	1.32999e-07	6.95064e-06
ENSMUSG00000023906	3.50189	4.4435	68.0471	1.34763e-07	7.00587e-06
ENSMUSG00000051343	-4.88886	4.58671	68.0114	1.35283e-07	7.00587e-06
ENSMUSG00000042529	-4.35893	1.45753	67.9759	1.35803e-07	7.00587e-06
ENSMUSG00000022475	-4.3874	2.64979	67.9646	1.35968e-07	7.00587e-06
ENSMUSG00000020142	-2.67403	5.13533	67.8981	1.36947e-07	7.00587e-06
ENSMUSG00000021250	-7.60233	4.19186	67.8952	1.36989e-07	7.00587e-06
ENSMUSG00000019960	2.36271	6.14594	67.8839	1.37158e-07	7.00587e-06
ENSMUSG00000023033	-3.5543	1.79417	67.8574	1.37551e-07	7.00587e-06
ENSMUSG00000074582	-2.35581	5.5064	67.8373	1.37849e-07	7.00587e-06
ENSMUSG00000037012	-2.54546	5.61533	67.6078	1.41314e-07	7.16004e-06
ENSMUSG00000000317	4.89662	1.09396	67.5056	1.42889e-07	7.21785e-06
ENSMUSG00000030138	1.75769	6.64492	67.3687	1.45028e-07	7.3035e-06
ENSMUSG00000021186	-5.10535	1.81509	67.3095	1.45963e-07	7.3035e-06
ENSMUSG00000028878	-1.80087	4.21817	67.2866	1.46327e-07	7.3035e-06
ENSMUSG00000000308	-2.2316	4.1438	67.2857	1.46343e-07	7.3035e-06
ENSMUSG00000021913	-2.32628	6.82406	67.1859	1.47939e-07	7.35897e-06
ENSMUSG00000031453	-2.33623	3.11127	67.1611	1.4834e-07	7.35897e-06
ENSMUSG00000041920	-1.90811	3.98663	67.1066	1.49222e-07	7.38073e-06
ENSMUSG00000078440	1.95008	6.85071	66.8695	1.53134e-07	7.5288e-06
ENSMUSG00000025815	-2.13749	4.55016	66.8588	1.53314e-07	7.5288e-06
ENSMUSG00000022346	3.49537	4.78438	66.8281	1.53829e-07	7.5288e-06
ENSMUSG00000028914	-2.37713	4.3192	66.7246	1.55581e-07	7.5288e-06
ENSMUSG00000071235	8.48177	3.45159	66.7213	1.55637e-07	7.5288e-06
ENSMUSG00000036564	-2.49953	3.18526	66.7154	1.55738e-07	7.5288e-06
ENSMUSG00000037405	-2.25881	5.06482	66.7077	1.55869e-07	7.5288e-06
ENSMUSG00000029859	3.91989	2.66384	66.6869	1.56224e-07	7.5288e-06
ENSMUSG00000042357	-3.97429	3.25427	66.6829	1.56293e-07	7.5288e-06
ENSMUSG00000033285	2.327	6.91732	66.4255	1.60768e-07	7.72197e-06
ENSMUSG00000041895	-3.26724	2.62352	66.3989	1.61238e-07	7.72225e-06
ENSMUSG00000092274	-2.88052	6.75546	66.3376	1.62329e-07	7.75217e-06
ENSMUSG00000034330	2.58282	6.08133	66.0693	1.67198e-07	7.96179e-06
ENSMUSG00000038886	-3.0738	3.68305	65.9873	1.68718e-07	8.01123e-06
ENSMUSG00000067786	4.52932	2.52867	65.9341	1.69713e-07	8.02342e-06
ENSMUSG00000074071	-3.81652	1.33888	65.922	1.69941e-07	8.02342e-06
ENSMUSG00000028640	-4.04058	3.93533	65.857	1.71167e-07	8.05841e-06
ENSMUSG00000030302	-7.52474	0.577511	65.786	1.72516e-07	8.09902e-06
ENSMUSG00000027864	-2.16835	6.34844	65.7389	1.73419e-07	8.10921e-06
ENSMUSG00000037762	-4.97145	1.49892	65.7238	1.7371e-07	8.10921e-06
ENSMUSG00000031558	-4.08267	2.65984	65.6156	1.75806e-07	8.18408e-06
ENSMUSG00000097729	-4.30175	1.69035	65.4013	1.80041e-07	8.35783e-06
ENSMUSG00000029313	-3.88428	6.89109	65.3282	1.81511e-07	8.40259e-06
ENSMUSG00000006398	1.93016	8.14656	65.1851	1.84428e-07	8.47768e-06
ENSMUSG00000001918	-2.51735	6.99761	65.1749	1.84638e-07	8.47768e-06
ENSMUSG00000042770	-3.02423	2.11769	65.1737	1.84663e-07	8.47768e-06
ENSMUSG00000026976	7.26822	1.08109	65.0379	1.87484e-07	8.57663e-06
ENSMUSG00000036644	-2.73575	4.4716	65.0204	1.87851e-07	8.57663e-06
ENSMUSG00000086219	-5.23529	2.18317	64.9364	1.89622e-07	8.59817e-06
ENSMUSG00000068154	4.92095	1.36865	64.92	1.89972e-07	8.59817e-06
ENSMUSG00000086655	-3.71183	0.61122	64.9056	1.90277e-07	8.59817e-06
ENSMUSG00000034708	-3.43374	6.3507	64.9002	1.90392e-07	8.59817e-06
ENSMUSG00000025557	-4.91167	3.09764	64.7506	1.93609e-07	8.71777e-06
ENSMUSG00000001507	3.40038	5.36039	64.7285	1.9409e-07	8.71777e-06
ENSMUSG00000005949	-2.35215	3.33221	64.68	1.95149e-07	8.74172e-06
ENSMUSG00000026576	-2.1213	6.03394	64.6533	1.95733e-07	8.74434e-06
ENSMUSG00000024236	-3.11227	4.45602	64.6089	1.96713e-07	8.75654e-06
ENSMUSG00000030313	2.66423	6.54934	64.5698	1.9758e-07	8.75654e-06
ENSMUSG00000028869	2.05368	6.16232	64.5694	1.97587e-07	8.75654e-06
ENSMUSG00000054027	-2.63423	4.19635	64.5102	1.98906e-07	8.78202e-06
ENSMUSG00000023915	-2.40364	4.18805	64.4962	1.99219e-07	8.78202e-06
ENSMUSG00000028927	-5.78249	0.829331	64.4262	2.00794e-07	8.79172e-06
ENSMUSG00000030020	-3.95875	2.8325	64.4209	2.00915e-07	8.79172e-06
ENSMUSG00000070780	-4.24681	4.44561	64.416	2.01026e-07	8.79172e-06
ENSMUSG00000029686	2.15531	6.27442	64.3727	2.02009e-07	8.81153e-06
ENSMUSG00000037685	-2.30361	4.28592	64.3395	2.02766e-07	8.82139e-06
ENSMUSG00000053617	-4.25435	5.13404	64.2379	2.05102e-07	8.8997e-06
ENSMUSG00000020720	2.73024	6.91349	64.1725	2.06622e-07	8.92826e-06
ENSMUSG00000028434	-2.70747	3.69412	64.1634	2.06834e-07	8.92826e-06
ENSMUSG00000049313	-2.91891	6.33507	64.126	2.07709e-07	8.94278e-06
ENSMUSG00000030116	2.85617	1.92371	64.0449	2.09621e-07	9.00177e-06
ENSMUSG00000039159	-2.64878	4.31967	63.9481	2.1193e-07	9.07751e-06
ENSMUSG00000040726	-5.81086	0.0137559	63.8333	2.14706e-07	9.17274e-06
ENSMUSG00000063018	3.03836	3.08294	63.7485	2.16781e-07	9.23766e-06
ENSMUSG00000054256	-4.7391	3.32131	63.6829	2.18402e-07	9.24441e-06
ENSMUSG00000103897	-5.47424	2.54074	63.6709	2.18699e-07	9.24441e-06
ENSMUSG00000031700	-2.51969	6.41527	63.6612	2.18941e-07	9.24441e-06
ENSMUSG00000032436	-2.59477	5.12244	63.6439	2.19371e-07	9.24441e-06
ENSMUSG00000029250	2.12864	7.08417	63.6299	2.19721e-07	9.24441e-06
ENSMUSG00000034520	-2.31746	4.48889	63.5787	2.21004e-07	9.27491e-06
ENSMUSG00000028825	3.52855	2.88159	63.5495	2.21738e-07	9.28226e-06
ENSMUSG00000020653	-2.18367	4.79624	63.3545	2.26719e-07	9.45737e-06
ENSMUSG00000001767	2.08847	5.42979	63.3414	2.27059e-07	9.45737e-06
ENSMUSG00000015243	-2.62168	4.57384	63.2746	2.28795e-07	9.50587e-06
ENSMUSG00000020111	-2.05802	3.45875	63.1976	2.30817e-07	9.56596e-06
ENSMUSG00000028527	-3.36707	6.86709	63.0951	2.33539e-07	9.65469e-06
ENSMUSG00000025932	-4.95994	1.41265	63.0302	2.35282e-07	9.67822e-06
ENSMUSG00000050628	-1.38559	6.59186	63.0256	2.35406e-07	9.67822e-06
ENSMUSG00000048373	4.16728	4.13437	63.003	2.36014e-07	9.67822e-06
ENSMUSG00000009647	-2.15913	3.5883	62.9874	2.36438e-07	9.67822e-06
ENSMUSG00000023990	-3.84048	3.64922	62.8866	2.39186e-07	9.76668e-06
ENSMUSG00000040957	-2.72114	2.54606	62.68	2.44929e-07	9.97666e-06
ENSMUSG00000024999	1.84451	5.74996	62.605	2.47054e-07	1.00378e-05
ENSMUSG00000024059	-3.14726	1.8687	62.5822	2.47703e-07	1.00378e-05
ENSMUSG00000018750	-3.74452	1.93827	62.543	2.48823e-07	1.00378e-05
ENSMUSG00000041594	-2.5523	2.72642	62.5422	2.48846e-07	1.00378e-05
ENSMUSG00000053559	2.15421	4.13786	62.4687	2.50964e-07	1.00987e-05
ENSMUSG00000001300	2.95981	4.18449	62.4414	2.51756e-07	1.01061e-05
ENSMUSG00000026880	-2.28785	3.24565	62.413	2.52581e-07	1.01122e-05
ENSMUSG00000026131	-2.33534	8.46525	62.382	2.53489e-07	1.01122e-05
ENSMUSG00000026126	2.98248	2.38986	62.3736	2.53733e-07	1.01122e-05
ENSMUSG00000064373	3.69292	2.30967	62.105	2.61741e-07	1.04064e-05
ENSMUSG00000057378	4.25093	2.57692	62.0632	2.6301e-07	1.04076e-05
ENSMUSG00000032194	-2.67703	6.30487	62.0628	2.63025e-07	1.04076e-05
ENSMUSG00000063109	4.29587	1.37205	61.6533	2.75843e-07	1.08889e-05
ENSMUSG00000074207	-5.96331	2.973	61.5744	2.78394e-07	1.09636e-05
ENSMUSG00000013698	2.22114	4.09996	61.4075	2.83873e-07	1.11275e-05
ENSMUSG00000020100	-3.31243	3.19093	61.4068	2.83895e-07	1.11275e-05
ENSMUSG00000038072	-2.38484	3.73408	61.3286	2.86503e-07	1.11542e-05
ENSMUSG00000029636	-1.84217	3.44685	61.3238	2.86664e-07	1.11542e-05
ENSMUSG00000039633	-2.86359	4.0805	61.319	2.86827e-07	1.11542e-05
ENSMUSG00000029238	-2.16426	4.36872	61.2962	2.87593e-07	1.11542e-05
ENSMUSG00000032479	-2.39725	7.34297	61.2828	2.88042e-07	1.11542e-05
ENSMUSG00000074272	-4.04667	1.23814	61.2662	2.88604e-07	1.11542e-05
ENSMUSG00000031805	-4.31989	3.50666	61.2	2.9085e-07	1.12051e-05
ENSMUSG00000102252	2.07751	7.32393	61.1877	2.9127e-07	1.12051e-05
ENSMUSG00000029094	-3.46158	4.46706	61.1564	2.9234e-07	1.12139e-05
ENSMUSG00000079014	-7.02379	0.328783	61.1329	2.9315e-07	1.12139e-05
ENSMUSG00000029913	2.2594	4.5264	61.122	2.93523e-07	1.12139e-05
ENSMUSG00000046879	4.13556	2.75566	61.0468	2.96125e-07	1.12874e-05
ENSMUSG00000031561	-3.47102	3.53101	60.9626	2.9907e-07	1.13308e-05
ENSMUSG00000004562	2.72635	3.62703	60.9606	2.99139e-07	1.13308e-05
ENSMUSG00000094910	-4.7076	-0.216297	60.9558	2.9931e-07	1.13308e-05
ENSMUSG00000020075	1.98656	8.27242	60.8577	3.02782e-07	1.14362e-05
ENSMUSG00000023022	-1.89183	5.63038	60.8101	3.04484e-07	1.14611e-05
ENSMUSG00000002233	1.83935	5.92417	60.7897	3.05219e-07	1.14611e-05
ENSMUSG00000041957	1.92141	4.7259	60.765	3.06107e-07	1.14611e-05
ENSMUSG00000044393	-3.79998	5.31982	60.756	3.06431e-07	1.14611e-05
ENSMUSG00000001123	2.87087	2.48133	60.7434	3.06888e-07	1.14611e-05
ENSMUSG00000097113	2.3806	2.76357	60.512	3.15389e-07	1.17521e-05
ENSMUSG00000104606	6.18919	0.807499	60.4539	3.17564e-07	1.17813e-05
ENSMUSG00000050671	-3.43103	1.82563	60.4532	3.1759e-07	1.17813e-05
ENSMUSG00000033526	-2.03005	3.99384	60.3814	3.20299e-07	1.1831e-05
ENSMUSG00000064247	5.26278	2.79337	60.38	3.20354e-07	1.1831e-05
ENSMUSG00000096210	-2.00986	5.83294	60.346	3.21647e-07	1.18525e-05
ENSMUSG00000032340	-2.25083	5.39146	60.3056	3.2319e-07	1.18829e-05
ENSMUSG00000022433	-2.29648	5.37763	60.2422	3.2563e-07	1.19178e-05
ENSMUSG00000060600	2.65416	3.89249	60.2388	3.25761e-07	1.19178e-05
ENSMUSG00000053289	1.6558	5.88367	60.1993	3.27291e-07	1.19178e-05
ENSMUSG00000033540	-3.17767	2.38003	60.1949	3.27463e-07	1.19178e-05
ENSMUSG00000030037	2.256	5.08176	60.1882	3.27724e-07	1.19178e-05
ENSMUSG00000039908	-3.95368	1.58985	60.1319	3.29921e-07	1.19632e-05
ENSMUSG00000106847	-3.45945	1.97906	60.1194	3.30412e-07	1.19632e-05
ENSMUSG00000032754	-1.98161	4.56627	59.9875	3.35639e-07	1.21261e-05
ENSMUSG00000042590	1.91769	6.63614	59.9576	3.36835e-07	1.21429e-05
ENSMUSG00000041890	-1.88643	4.76778	59.9119	3.38674e-07	1.21827e-05
ENSMUSG00000023495	2.20003	5.71877	59.7672	3.44569e-07	1.2368e-05
ENSMUSG00000022031	1.76769	7.07271	59.7336	3.45954e-07	1.2391e-05
ENSMUSG00000024619	-4.8771	2.71444	59.6966	3.47488e-07	1.24191e-05
ENSMUSG00000024409	9.10803	2.00822	66.8701	3.50808e-07	1.25109e-05
ENSMUSG00000003865	-1.48486	5.90637	59.5831	3.52237e-07	1.2535e-05
ENSMUSG00000042462	2.56182	7.14413	59.4874	3.56294e-07	1.26523e-05
ENSMUSG00000038335	2.03449	7.05514	59.4516	3.5783e-07	1.26797e-05
ENSMUSG00000057897	-2.11973	3.16845	59.4226	3.59074e-07	1.26967e-05
ENSMUSG00000096199	3.24842	3.96577	59.3987	3.60103e-07	1.27061e-05
ENSMUSG00000004948	3.03385	2.35951	59.3616	3.61713e-07	1.27358e-05
ENSMUSG00000049532	3.38728	3.59863	59.3389	3.62701e-07	1.27436e-05
ENSMUSG00000035297	2.33034	6.36434	59.3132	3.63819e-07	1.27559e-05
ENSMUSG00000019738	2.07005	5.5748	59.2127	3.68242e-07	1.28838e-05
ENSMUSG00000047153	-2.32236	3.90993	59.1835	3.69535e-07	1.28893e-05
ENSMUSG00000046079	-2.85612	5.59398	59.1742	3.6995e-07	1.28893e-05
ENSMUSG00000020032	-2.66927	2.74202	59.1264	3.72083e-07	1.29365e-05
ENSMUSG00000042046	-2.13255	3.72914	59.0614	3.7501e-07	1.3011e-05
ENSMUSG00000002033	-5.00793	3.03872	59.0295	3.76453e-07	1.30148e-05
ENSMUSG00000020089	2.51033	7.02502	59.0244	3.76684e-07	1.30148e-05
ENSMUSG00000025795	2.16329	3.67678	58.9929	3.78118e-07	1.30372e-05
ENSMUSG00000032946	3.67573	3.97679	58.9053	3.82135e-07	1.3141e-05
ENSMUSG00000024180	-2.40385	4.73076	58.8929	3.8271e-07	1.3141e-05
ENSMUSG00000050052	-2.60622	4.78814	58.8429	3.85027e-07	1.31933e-05
ENSMUSG00000028741	1.94311	6.42408	58.7224	3.90683e-07	1.33596e-05
ENSMUSG00000027570	-2.98519	1.73536	58.6102	3.96025e-07	1.35145e-05
ENSMUSG00000000531	-2.7101	2.90739	58.5672	3.98096e-07	1.35573e-05
ENSMUSG00000032224	-3.12005	2.6555	58.545	3.9917e-07	1.35661e-05
ENSMUSG00000040250	1.82987	5.32704	58.4766	4.02499e-07	1.36513e-05
ENSMUSG00000020611	-1.53951	6.66927	58.3216	4.10152e-07	1.38825e-05
ENSMUSG00000024109	3.81577	1.40066	58.2512	4.13683e-07	1.39736e-05
ENSMUSG00000028885	1.84966	4.44082	58.1774	4.1742e-07	1.40712e-05
ENSMUSG00000021413	1.53951	5.87721	58.0765	4.2259e-07	1.42166e-05
ENSMUSG00000063646	-3.48606	3.56388	57.9902	4.27068e-07	1.43383e-05
ENSMUSG00000032323	3.8183	2.45545	57.9452	4.29425e-07	1.43883e-05
ENSMUSG00000027968	2.11552	6.98827	57.8987	4.31874e-07	1.44413e-05
ENSMUSG00000002985	-2.18995	8.96962	57.8326	4.35382e-07	1.45294e-05
ENSMUSG00000025505	2.3006	2.17871	57.6687	4.44223e-07	1.47947e-05
ENSMUSG00000028488	-3.52365	3.2805	57.6454	4.45494e-07	1.48073e-05
ENSMUSG00000015843	9.32912	0.574186	91.3497	4.49163e-07	1.48635e-05
ENSMUSG00000040152	-3.77393	7.3552	57.5773	4.4924e-07	1.48635e-05
ENSMUSG00000058325	-2.26267	5.50747	57.5659	4.49868e-07	1.48635e-05
ENSMUSG00000039419	3.06129	2.09624	57.5236	4.52214e-07	1.49114e-05
ENSMUSG00000035754	1.69767	7.19186	57.4925	4.53948e-07	1.49389e-05
ENSMUSG00000038677	-2.96884	3.63984	57.3956	4.59396e-07	1.50721e-05
ENSMUSG00000038777	-3.78887	3.17671	57.3739	4.60625e-07	1.50721e-05
ENSMUSG00000049090	-4.57847	1.31524	57.3723	4.60717e-07	1.50721e-05
ENSMUSG00000072812	-4.33971	4.3884	57.2934	4.65217e-07	1.51764e-05
ENSMUSG00000037544	1.7207	6.51656	57.2793	4.66031e-07	1.51764e-05
ENSMUSG00000062526	-2.8041	2.51362	57.2532	4.67531e-07	1.51764e-05
ENSMUSG00000064037	1.89193	6.49675	57.2528	4.67557e-07	1.51764e-05
ENSMUSG00000058741	3.41511	0.717176	57.2333	4.68684e-07	1.51792e-05
ENSMUSG00000020219	1.75366	6.31639	57.2197	4.69469e-07	1.51792e-05
ENSMUSG00000026932	-2.83899	2.14791	57.1372	4.7428e-07	1.5305e-05
ENSMUSG00000031897	2.91719	4.323	57.0821	4.77525e-07	1.53353e-05
ENSMUSG00000028932	1.70953	6.7097	57.0803	4.77628e-07	1.53353e-05
ENSMUSG00000025995	2.44078	6.77118	57.0743	4.77988e-07	1.53353e-05
ENSMUSG00000035161	1.52665	5.76036	57.0494	4.79458e-07	1.535e-05
ENSMUSG00000034354	-1.73505	5.72766	57.0216	4.81111e-07	1.535e-05
ENSMUSG00000039209	3.20818	6.2359	57.0126	4.81649e-07	1.535e-05
ENSMUSG00000039678	-1.84411	7.4698	57.0043	4.82142e-07	1.535e-05
ENSMUSG00000070462	-2.82902	4.76527	56.8772	4.89799e-07	1.5564e-05
ENSMUSG00000057337	-4.97305	1.92767	56.7257	4.99104e-07	1.5798e-05
ENSMUSG00000033530	-1.88456	4.49921	56.7133	4.99874e-07	1.5798e-05
ENSMUSG00000024206	-3.14683	4.96845	56.7027	5.00531e-07	1.5798e-05
ENSMUSG00000034336	3.34201	2.72764	56.6819	5.01833e-07	1.5798e-05
ENSMUSG00000029004	-2.92862	3.83264	56.6667	5.02782e-07	1.5798e-05
ENSMUSG00000038648	-5.30588	3.22716	56.6653	5.02866e-07	1.5798e-05
ENSMUSG00000028124	1.94786	6.87175	56.6149	5.06033e-07	1.58675e-05
ENSMUSG00000092564	2.78011	2.36907	56.5956	5.07248e-07	1.58756e-05
ENSMUSG00000030689	1.81102	6.39165	56.5671	5.09055e-07	1.59022e-05
ENSMUSG00000030956	-2.94171	3.73591	56.5356	5.11058e-07	1.59231e-05
ENSMUSG00000041046	4.72635	2.35099	56.5264	5.1164e-07	1.59231e-05
ENSMUSG00000059518	1.70593	4.57556	56.503	5.13137e-07	1.59398e-05
ENSMUSG00000068284	-2.50359	4.319	56.4669	5.15451e-07	1.59557e-05
ENSMUSG00000021178	2.12564	7.79682	56.4651	5.15569e-07	1.59557e-05
ENSMUSG00000008999	-4.22567	1.90131	56.4251	5.18149e-07	1.60058e-05
ENSMUSG00000031578	2.52006	6.63958	56.3485	5.23127e-07	1.61113e-05
ENSMUSG00000024177	1.73054	5.6098	56.3428	5.23504e-07	1.61113e-05
ENSMUSG00000032024	2.14458	3.39146	56.3046	5.26008e-07	1.61585e-05
ENSMUSG00000031024	-2.1152	4.9719	56.2783	5.27739e-07	1.61817e-05
ENSMUSG00000103749	-7.28113	1.62506	56.2008	5.32886e-07	1.62945e-05
ENSMUSG00000024371	-4.34215	1.52415	56.1798	5.34286e-07	1.62945e-05
ENSMUSG00000026229	1.84911	7.43994	56.1787	5.34358e-07	1.62945e-05
ENSMUSG00000032536	-3.35127	4.8568	56.0762	5.41272e-07	1.64428e-05
ENSMUSG00000019947	-3.25215	6.4097	56.0741	5.41414e-07	1.64428e-05
ENSMUSG00000038773	-2.40792	6.74137	56.0626	5.42191e-07	1.64428e-05
ENSMUSG00000029922	1.5695	8.8206	55.981	5.47778e-07	1.65549e-05
ENSMUSG00000021958	1.83063	3.81669	55.9795	5.47877e-07	1.65549e-05
ENSMUSG00000039512	-2.12129	5.53484	55.9333	5.51067e-07	1.6621e-05
ENSMUSG00000046378	6.43777	0.672621	55.9037	5.5312e-07	1.66527e-05
ENSMUSG00000097163	3.177	2.58411	55.8878	5.54229e-07	1.66559e-05
ENSMUSG00000029066	2.65938	6.54977	55.8295	5.58309e-07	1.67483e-05
ENSMUSG00000029920	1.59414	7.32461	55.7976	5.60556e-07	1.67753e-05
ENSMUSG00000022015	4.69358	0.963851	55.7881	5.6123e-07	1.67753e-05
ENSMUSG00000021271	-2.33877	2.96021	55.724	5.65774e-07	1.68808e-05
ENSMUSG00000029403	2.26078	2.96019	55.7014	5.67389e-07	1.68986e-05
ENSMUSG00000027452	-2.97321	4.47341	55.6804	5.68892e-07	1.69131e-05
ENSMUSG00000061576	-4.38427	1.82321	55.6487	5.71177e-07	1.69507e-05
ENSMUSG00000022321	4.86375	0.367734	62.0992	5.72727e-07	1.69664e-05
ENSMUSG00000052151	1.7048	3.61237	55.4785	5.83585e-07	1.72573e-05
ENSMUSG00000060519	1.94546	4.69559	55.4192	5.87984e-07	1.73564e-05
ENSMUSG00000042388	-4.14053	3.62095	55.4052	5.89024e-07	1.73564e-05
ENSMUSG00000040711	-4.16087	2.45301	55.3198	5.95429e-07	1.75141e-05
ENSMUSG00000036473	-2.21886	4.0114	55.2222	6.02844e-07	1.77008e-05
ENSMUSG00000057615	6.40686	1.89513	55.0883	6.1319e-07	1.79728e-05
ENSMUSG00000024042	-2.86782	5.70789	54.9977	6.20295e-07	1.81491e-05
ENSMUSG00000035575	2.05289	6.64802	54.9551	6.23673e-07	1.82158e-05
ENSMUSG00000020072	4.34135	3.09007	54.8309	6.33624e-07	1.8474e-05
ENSMUSG00000005371	-2.2244	4.42903	54.8127	6.35097e-07	1.84845e-05
ENSMUSG00000038534	-2.48074	3.96234	54.7959	6.3646e-07	1.84918e-05
ENSMUSG00000006356	2.50436	4.50639	54.7777	6.37938e-07	1.85024e-05
ENSMUSG00000015134	2.6855	4.54707	54.7313	6.41732e-07	1.858e-05
ENSMUSG00000043391	-4.39918	2.37879	54.5929	6.53196e-07	1.88717e-05
ENSMUSG00000039197	2.98751	4.97905	54.5824	6.54078e-07	1.88717e-05
ENSMUSG00000104022	4.05454	4.58673	54.5511	6.56704e-07	1.89147e-05
ENSMUSG00000066058	-3.46817	0.930087	54.519	6.59406e-07	1.89565e-05
ENSMUSG00000030930	3.2818	2.83101	54.504	6.6068e-07	1.89565e-05
ENSMUSG00000027956	-3.27174	2.33228	54.4934	6.61577e-07	1.89565e-05
ENSMUSG00000001655	-4.98348	1.50758	54.4316	6.66838e-07	1.90479e-05
ENSMUSG00000025026	-1.56673	4.63209	54.429	6.67061e-07	1.90479e-05
ENSMUSG00000029119	-2.91814	4.04211	54.4122	6.68506e-07	1.90564e-05
ENSMUSG00000001943	4.00009	0.38989	54.3569	6.73267e-07	1.91521e-05
ENSMUSG00000102748	-4.14498	0.550417	54.3465	6.74169e-07	1.91521e-05
ENSMUSG00000090115	-2.25592	4.05013	54.3182	6.7662e-07	1.91855e-05
ENSMUSG00000071669	-3.44148	2.83975	54.3064	6.77652e-07	1.91855e-05
ENSMUSG00000028274	1.66347	5.25459	54.2304	6.84301e-07	1.93305e-05
ENSMUSG00000025364	1.55527	8.08236	54.2214	6.85099e-07	1.93305e-05
ENSMUSG00000055373	-2.87695	4.22828	54.2014	6.86862e-07	1.93474e-05
ENSMUSG00000027947	-3.82944	2.53204	54.1728	6.89402e-07	1.93861e-05
ENSMUSG00000032446	-2.66854	2.77135	54.1084	6.95138e-07	1.95143e-05
ENSMUSG00000020589	3.78696	3.19234	54.0556	6.99886e-07	1.96145e-05
ENSMUSG00000030852	-3.7301	6.13569	53.8987	7.14215e-07	1.99824e-05
ENSMUSG00000037523	-1.77219	4.43688	53.8686	7.17004e-07	2.00267e-05
ENSMUSG00000042729	1.81592	6.3712	53.8102	7.22441e-07	2.01276e-05
ENSMUSG00000013150	1.67935	3.73041	53.8038	7.2304e-07	2.01276e-05
ENSMUSG00000023830	-2.47814	7.10344	53.7555	7.27573e-07	2.022e-05
ENSMUSG00000037824	-1.8202	5.02837	53.7311	7.29877e-07	2.02501e-05
ENSMUSG00000031530	3.31196	4.46703	53.6745	7.35257e-07	2.03654e-05
ENSMUSG00000038369	-2.41836	4.89231	53.5793	7.44398e-07	2.05843e-05
ENSMUSG00000025007	-2.4403	6.67466	53.5402	7.48182e-07	2.0649e-05
ENSMUSG00000028708	-2.19432	3.50618	53.5295	7.49224e-07	2.0649e-05
ENSMUSG00000020605	-1.92316	5.02098	53.395	7.62448e-07	2.09787e-05
ENSMUSG00000004113	3.19398	2.34067	53.3775	7.6419e-07	2.09919e-05
ENSMUSG00000069729	-3.14368	4.7373	53.3275	7.69189e-07	2.10943e-05
ENSMUSG00000020173	-4.07882	6.71577	53.2793	7.74029e-07	2.11921e-05
ENSMUSG00000078713	2.85763	6.77827	53.2482	7.77179e-07	2.12433e-05
ENSMUSG00000020908	2.29041	1.82763	53.1278	7.89496e-07	2.15446e-05
ENSMUSG00000061751	-1.78184	3.99554	53.0153	8.01201e-07	2.18281e-05
ENSMUSG00000048897	-2.66582	6.22458	52.9545	8.07604e-07	2.19666e-05
ENSMUSG00000037664	4.27925	3.2973	52.9194	8.11335e-07	2.2032e-05
ENSMUSG00000031889	-1.6975	6.25383	52.8807	8.15459e-07	2.21079e-05
ENSMUSG00000035726	1.8513	7.98722	52.8506	8.18683e-07	2.21591e-05
ENSMUSG00000052915	-2.03231	3.79411	52.6889	8.36258e-07	2.2598e-05
ENSMUSG00000012282	3.72099	1.25586	52.6581	8.39652e-07	2.26529e-05
ENSMUSG00000046062	-1.96428	7.11239	52.633	8.42437e-07	2.26912e-05
ENSMUSG00000024529	-3.00074	5.17684	52.6176	8.44144e-07	2.27004e-05
ENSMUSG00000020361	1.54334	8.92877	52.5855	8.47717e-07	2.27267e-05
ENSMUSG00000085912	-5.42338	0.207879	52.5843	8.47858e-07	2.27267e-05
ENSMUSG00000033166	1.8516	6.17009	52.5251	8.54492e-07	2.28456e-05
ENSMUSG00000034612	-3.51352	1.733	52.5202	8.55043e-07	2.28456e-05
ENSMUSG00000039395	-1.88231	6.22528	52.4753	8.60127e-07	2.29362e-05
ENSMUSG00000024381	2.55549	3.8164	52.4659	8.61196e-07	2.29362e-05
ENSMUSG00000042428	-2.22373	3.50317	52.4301	8.65276e-07	2.3008e-05
ENSMUSG00000028412	-1.76978	6.01996	52.3727	8.71853e-07	2.31459e-05
ENSMUSG00000040263	1.67547	6.71885	52.3379	8.75872e-07	2.31908e-05
ENSMUSG00000037108	2.42356	3.38143	52.3339	8.76335e-07	2.31908e-05
ENSMUSG00000040268	1.73696	5.9964	52.2519	8.85892e-07	2.33695e-05
ENSMUSG00000031388	2.06834	6.15242	52.2519	8.859e-07	2.33695e-05
ENSMUSG00000024413	-1.77193	5.20711	52.1947	8.92628e-07	2.35096e-05
ENSMUSG00000041685	-2.34175	4.03499	52.1802	8.94347e-07	2.35176e-05
ENSMUSG00000022571	1.60109	5.24865	52.1355	8.99665e-07	2.36201e-05
ENSMUSG00000031073	5.04096	2.11612	52.1154	9.02067e-07	2.36458e-05
ENSMUSG00000048782	6.84576	0.772943	52.0802	9.06285e-07	2.3719e-05
ENSMUSG00000048756	-2.55632	6.28122	51.9504	9.22046e-07	2.40935e-05
ENSMUSG00000022558	-3.11036	4.99334	51.867	9.32333e-07	2.43214e-05
ENSMUSG00000027086	-1.70739	3.45918	51.856	9.33692e-07	2.43214e-05
ENSMUSG00000091931	1.87401	3.94594	51.8324	9.36631e-07	2.43597e-05
ENSMUSG00000008206	2.7418	3.75922	51.8001	9.40679e-07	2.44268e-05
ENSMUSG00000054716	2.07532	4.13389	51.7747	9.43864e-07	2.44408e-05
ENSMUSG00000097536	3.1052	2.99421	51.7724	9.44159e-07	2.44408e-05
ENSMUSG00000032171	1.86213	6.88501	51.7488	9.47129e-07	2.44494e-05
ENSMUSG00000027236	1.49888	5.37618	51.735	9.48868e-07	2.44494e-05
ENSMUSG00000039533	4.03385	1.21727	51.7347	9.48906e-07	2.44494e-05
ENSMUSG00000105960	-4.75639	0.438002	51.6944	9.54024e-07	2.44961e-05
ENSMUSG00000021097	-3.51298	3.09801	51.6896	9.54639e-07	2.44961e-05
ENSMUSG00000029512	-4.50185	6.93198	51.6857	9.5514e-07	2.44961e-05
ENSMUSG00000019929	9.46977	1.78057	57.3756	9.59612e-07	2.45729e-05
ENSMUSG00000002308	2.19459	6.04108	51.6351	9.61609e-07	2.45827e-05
ENSMUSG00000061410	-2.75103	4.64845	51.6246	9.62956e-07	2.45827e-05
ENSMUSG00000030091	-2.37542	6.06337	51.398	9.92597e-07	2.52575e-05
ENSMUSG00000028626	-4.30357	2.25601	51.3848	9.94352e-07	2.52575e-05
ENSMUSG00000032245	-2.63791	2.77657	51.3842	9.94429e-07	2.52575e-05
ENSMUSG00000043251	2.75146	5.50643	51.3765	9.95466e-07	2.52575e-05
ENSMUSG00000028601	-1.64617	5.67294	51.3385	1.00054e-06	2.53469e-05
ENSMUSG00000028986	2.51953	4.6059	51.3274	1.00204e-06	2.53469e-05
ENSMUSG00000008373	1.91187	6.97428	51.3137	1.00388e-06	2.53548e-05
ENSMUSG00000042507	-3.53071	4.98001	51.1818	1.02182e-06	2.57689e-05
ENSMUSG00000026463	-2.82132	5.10404	51.0182	1.04458e-06	2.62537e-05
ENSMUSG00000022387	-2.02534	6.23944	51.0029	1.04674e-06	2.62537e-05
ENSMUSG00000034932	2.13051	5.19679	51.0018	1.04689e-06	2.62537e-05
ENSMUSG00000038260	-2.01639	3.6433	50.9956	1.04776e-06	2.62537e-05
ENSMUSG00000024055	-2.58138	3.20694	50.9829	1.04956e-06	2.62537e-05
ENSMUSG00000018293	1.77778	8.75674	50.9761	1.05053e-06	2.62537e-05
ENSMUSG00000069833	-2.12768	8.95511	50.9544	1.0536e-06	2.62876e-05
ENSMUSG00000041649	-2.63441	4.81304	50.9442	1.05505e-06	2.62876e-05
ENSMUSG00000043592	-3.35164	0.755249	50.9095	1.06e-06	2.63716e-05
ENSMUSG00000031179	4.52161	1.9518	50.8642	1.06651e-06	2.64938e-05
ENSMUSG00000006800	-2.29048	6.72544	50.836	1.07058e-06	2.65552e-05
ENSMUSG00000021196	-1.85477	7.32196	50.7914	1.07705e-06	2.66758e-05
ENSMUSG00000000617	8.75277	1.26409	64.5293	1.08365e-06	2.67993e-05
ENSMUSG00000016356	-4.51179	0.562331	50.7091	1.08911e-06	2.68631e-05
ENSMUSG00000040693	-3.21321	1.3854	50.7067	1.08946e-06	2.68631e-05
ENSMUSG00000052949	-3.1997	2.3136	50.6337	1.10029e-06	2.70901e-05
ENSMUSG00000085396	-3.19512	2.25907	50.6162	1.10291e-06	2.71143e-05
ENSMUSG00000022892	-3.26298	4.30061	50.5961	1.10591e-06	2.71479e-05
ENSMUSG00000038508	-2.90314	3.20874	50.571	1.10969e-06	2.72006e-05
ENSMUSG00000036912	4.23993	0.703491	50.5556	1.11201e-06	2.72173e-05
ENSMUSG00000010554	1.74834	5.77913	50.4597	1.12659e-06	2.74766e-05
ENSMUSG00000083534	-2.37529	3.21089	50.4535	1.12753e-06	2.74766e-05
ENSMUSG00000037573	-1.98731	3.3964	50.4533	1.12757e-06	2.74766e-05
ENSMUSG00000028044	2.58265	6.87696	50.4025	1.13537e-06	2.76262e-05
ENSMUSG00000023092	-1.74897	3.85851	50.3893	1.13742e-06	2.76356e-05
ENSMUSG00000042498	5.87619	0.980409	50.3273	1.14705e-06	2.78289e-05
ENSMUSG00000028370	-3.98263	2.40176	50.31	1.14976e-06	2.78352e-05
ENSMUSG00000030587	2.8653	3.37669	50.3043	1.15066e-06	2.78352e-05
ENSMUSG00000029053	-1.67441	4.11564	50.2823	1.1541e-06	2.78536e-05
ENSMUSG00000028078	-2.27704	4.98758	50.2774	1.15488e-06	2.78536e-05
ENSMUSG00000018707	-2.58364	8.95102	50.257	1.15809e-06	2.78536e-05
ENSMUSG00000002006	3.12397	5.86811	50.2568	1.15812e-06	2.78536e-05
ENSMUSG00000010066	-3.9344	1.01122	50.2	1.16713e-06	2.80297e-05
ENSMUSG00000022844	-1.70802	4.01695	50.1748	1.17115e-06	2.80855e-05
ENSMUSG00000018398	-2.63496	4.42148	50.0356	1.19364e-06	2.85837e-05
ENSMUSG00000051586	-4.92061	4.16143	49.9897	1.20115e-06	2.87223e-05
ENSMUSG00000027702	-4.18314	3.57246	49.9469	1.2082e-06	2.88492e-05
ENSMUSG00000028902	1.98559	6.63858	49.9085	1.21458e-06	2.896e-05
ENSMUSG00000003873	1.61065	7.45647	49.7542	1.24055e-06	2.95368e-05
ENSMUSG00000050567	-2.8051	4.31751	49.6106	1.26529e-06	3.00431e-05
ENSMUSG00000029337	5.71337	2.61043	49.6098	1.26543e-06	3.00431e-05
ENSMUSG00000002017	1.53202	4.89491	49.5876	1.26931e-06	3.00501e-05
ENSMUSG00000039458	-1.45448	5.1999	49.5874	1.26934e-06	3.00501e-05
ENSMUSG00000039087	-4.03232	5.61259	49.5362	1.27832e-06	3.02197e-05
ENSMUSG00000025579	-2.58866	5.39063	49.5143	1.28218e-06	3.02678e-05
ENSMUSG00000040964	-2.85639	3.93725	49.4738	1.28936e-06	3.03941e-05
ENSMUSG00000034480	-1.82895	4.47251	49.4493	1.29373e-06	3.0454e-05
ENSMUSG00000045503	1.41796	4.78123	49.4333	1.29658e-06	3.0478e-05
ENSMUSG00000001288	2.50761	6.38982	49.4034	1.30195e-06	3.05608e-05
ENSMUSG00000027201	2.3219	6.39112	49.3719	1.30762e-06	3.06504e-05
ENSMUSG00000058809	3.03795	2.94343	49.3618	1.30945e-06	3.06504e-05
ENSMUSG00000002489	-2.9227	4.68219	49.3512	1.31137e-06	3.06521e-05
ENSMUSG00000086629	3.42233	4.38684	49.3338	1.31453e-06	3.06828e-05
ENSMUSG00000007038	-2.21065	3.81648	49.3236	1.31637e-06	3.06828e-05
ENSMUSG00000026810	1.78119	4.22678	49.2612	1.32778e-06	3.07559e-05
ENSMUSG00000026829	-3.60798	1.3474	49.2595	1.3281e-06	3.07559e-05
ENSMUSG00000030268	-1.7053	7.96965	49.2573	1.32851e-06	3.07559e-05
ENSMUSG00000024867	-4.04523	1.71586	49.2553	1.32886e-06	3.07559e-05
ENSMUSG00000057130	2.31574	5.72858	49.2542	1.32907e-06	3.07559e-05
ENSMUSG00000020477	1.83636	6.52701	49.2458	1.33062e-06	3.07559e-05
ENSMUSG00000006435	-2.8228	2.0794	49.2281	1.33389e-06	3.07812e-05
ENSMUSG00000035873	-1.82468	5.0093	49.2198	1.33541e-06	3.07812e-05
ENSMUSG00000003134	-2.85784	3.75645	49.1425	1.34978e-06	3.10485e-05
ENSMUSG00000051375	4.69848	3.57304	49.1374	1.35075e-06	3.10485e-05
ENSMUSG00000041817	2.1264	5.9885	49.0975	1.35824e-06	3.11528e-05
ENSMUSG00000031758	-2.48875	6.61063	49.0933	1.35903e-06	3.11528e-05
ENSMUSG00000030111	-4.36278	2.97567	49.0809	1.36136e-06	3.11632e-05
ENSMUSG00000028413	-1.68905	4.58568	49.0233	1.37229e-06	3.13489e-05
ENSMUSG00000068417	2.97765	3.98027	49.0183	1.37325e-06	3.13489e-05
ENSMUSG00000035407	-2.88394	2.42486	48.9947	1.37776e-06	3.14088e-05
ENSMUSG00000022508	-5.35492	1.84312	48.9698	1.38253e-06	3.14744e-05
ENSMUSG00000005370	1.65385	9.11841	48.9545	1.38547e-06	3.14981e-05
ENSMUSG00000029201	2.03609	5.81981	48.9197	1.39219e-06	3.16078e-05
ENSMUSG00000047260	1.94647	5.7807	48.8686	1.40212e-06	3.17705e-05
ENSMUSG00000026123	-2.06469	4.339	48.8631	1.40319e-06	3.17705e-05
ENSMUSG00000070939	-2.21216	2.83688	48.8385	1.40801e-06	3.18363e-05
ENSMUSG00000035891	-2.11011	2.29715	48.728	1.42986e-06	3.22865e-05
ENSMUSG00000029471	-2.10684	3.45272	48.7076	1.43393e-06	3.23345e-05
ENSMUSG00000034993	-1.62649	6.09202	48.6926	1.43694e-06	3.23583e-05
ENSMUSG00000090035	-2.78461	1.69154	48.6511	1.44528e-06	3.25021e-05
ENSMUSG00000026864	1.89499	8.46769	48.6404	1.44744e-06	3.25068e-05
ENSMUSG00000002393	1.93554	4.44942	48.5978	1.45608e-06	3.25729e-05
ENSMUSG00000009075	-3.67413	1.21779	48.5962	1.4564e-06	3.25729e-05
ENSMUSG00000002343	1.56757	4.57376	48.5845	1.45879e-06	3.25729e-05
ENSMUSG00000103869	-6.43293	1.40112	53.753	1.45927e-06	3.25729e-05
ENSMUSG00000042613	-2.75349	4.18436	48.5777	1.46018e-06	3.25729e-05
ENSMUSG00000040280	-4.19439	1.42839	48.5198	1.47205e-06	3.27936e-05
ENSMUSG00000022679	2.24081	4.64641	48.4265	1.49141e-06	3.31803e-05
ENSMUSG00000069266	2.17616	8.56401	48.3824	1.50066e-06	3.33416e-05
ENSMUSG00000022895	-2.17591	4.84687	48.2613	1.52639e-06	3.38247e-05
ENSMUSG00000031431	-2.7873	2.54104	48.2591	1.52685e-06	3.38247e-05
ENSMUSG00000026339	-1.65705	4.75721	48.2496	1.52889e-06	3.38247e-05
ENSMUSG00000036452	-2.13257	2.65437	48.2377	1.53146e-06	3.38247e-05
ENSMUSG00000078706	-3.36044	3.32148	48.2324	1.53258e-06	3.38247e-05
ENSMUSG00000005846	2.43985	7.89539	48.2118	1.53702e-06	3.38777e-05
ENSMUSG00000031808	-2.05157	3.64267	48.1459	1.55134e-06	3.4148e-05
ENSMUSG00000063430	-3.36965	3.26905	47.9702	1.59024e-06	3.49491e-05
ENSMUSG00000041992	1.68236	3.56867	47.9626	1.59194e-06	3.49491e-05
ENSMUSG00000032017	-4.82365	1.48436	47.9354	1.59807e-06	3.50374e-05
ENSMUSG00000060671	-1.94794	5.41518	47.9186	1.60187e-06	3.50744e-05
ENSMUSG00000026509	2.14824	4.73838	47.8873	1.60895e-06	3.5183e-05
ENSMUSG00000069805	7.9492	0.744293	52.8658	1.62249e-06	3.54325e-05
ENSMUSG00000050222	2.82776	2.11879	47.8176	1.62488e-06	3.54381e-05
ENSMUSG00000036863	-1.47856	3.84693	47.751	1.64027e-06	3.57269e-05
ENSMUSG00000045795	-2.06901	3.29073	47.7172	1.64815e-06	3.58517e-05
ENSMUSG00000023939	2.22638	4.49399	47.6876	1.65507e-06	3.5955e-05
ENSMUSG00000020876	1.69149	4.83988	47.6486	1.66425e-06	3.61073e-05
ENSMUSG00000057963	-1.95488	6.02318	47.6209	1.67081e-06	3.62022e-05
ENSMUSG00000022723	2.30695	3.60457	47.5744	1.68187e-06	3.63945e-05
ENSMUSG00000000915	-2.33879	3.25004	47.446	1.71283e-06	3.70163e-05
ENSMUSG00000025006	-3.34028	1.44798	47.3943	1.72548e-06	3.71913e-05
ENSMUSG00000039831	1.69109	4.70963	47.3892	1.72674e-06	3.71913e-05
ENSMUSG00000078932	3.70958	1.85925	47.3809	1.72878e-06	3.71913e-05
ENSMUSG00000039953	-2.24187	6.79249	47.3764	1.72988e-06	3.71913e-05
ENSMUSG00000004267	-2.80022	1.6373	47.256	1.75983e-06	3.77863e-05
ENSMUSG00000039031	4.40958	1.83276	47.2071	1.77214e-06	3.79677e-05
ENSMUSG00000070639	-3.40417	2.12809	47.2044	1.77285e-06	3.79677e-05
ENSMUSG00000027913	6.68496	1.12044	47.1369	1.79e-06	3.82815e-05
ENSMUSG00000027077	2.10027	4.06159	47.1279	1.79233e-06	3.82815e-05
ENSMUSG00000046668	-2.42932	4.20142	47.1123	1.79633e-06	3.82815e-05
ENSMUSG00000032850	-2.72926	2.27026	47.1108	1.79671e-06	3.82815e-05
ENSMUSG00000049001	6.14175	0.896904	47.0873	1.80275e-06	3.8361e-05
ENSMUSG00000040584	-1.60008	4.75374	47.0522	1.81183e-06	3.85048e-05
ENSMUSG00000104063	-6.34487	0.602605	47.0179	1.82075e-06	3.86399e-05
ENSMUSG00000046417	-3.16419	2.07871	47.0067	1.82368e-06	3.86399e-05
ENSMUSG00000021595	1.85844	7.80231	47.001	1.82516e-06	3.86399e-05
ENSMUSG00000023903	4.01148	1.86589	46.967	1.83407e-06	3.87791e-05
ENSMUSG00000073406	-3.49664	2.27983	46.9547	1.8373e-06	3.87981e-05
ENSMUSG00000035172	-2.96369	1.40001	46.9061	1.85016e-06	3.90201e-05
ENSMUSG00000002228	2.25975	5.3222	46.8188	1.87349e-06	3.94621e-05
ENSMUSG00000025743	-3.35007	2.28409	46.6831	1.91041e-06	4.01888e-05
ENSMUSG00000037035	-3.53632	2.89499	46.6587	1.91714e-06	4.02793e-05
ENSMUSG00000059208	1.67623	7.41582	46.6378	1.9229e-06	4.03494e-05
ENSMUSG00000028635	8.87684	-0.118672	51.452	1.92672e-06	4.03702e-05
ENSMUSG00000066643	1.81088	5.46279	46.6168	1.92875e-06	4.03702e-05
ENSMUSG00000021732	-8.7162	0.802986	58.5078	1.93371e-06	4.04078e-05
ENSMUSG00000029610	1.67621	5.63028	46.5887	1.93658e-06	4.04078e-05
ENSMUSG00000021905	2.6141	5.24929	46.5842	1.93784e-06	4.04078e-05
ENSMUSG00000086591	-7.24387	-0.654199	51.2898	1.96553e-06	4.09338e-05
ENSMUSG00000034158	-1.72675	6.09585	46.4751	1.96858e-06	4.09459e-05
ENSMUSG00000019054	1.90008	5.92888	46.4573	1.97366e-06	4.10003e-05
ENSMUSG00000028949	-3.81629	0.605939	46.4417	1.9781e-06	4.10177e-05
ENSMUSG00000032332	-4.45862	5.36532	46.437	1.97943e-06	4.10177e-05
ENSMUSG00000025366	-2.28531	5.45277	46.4247	1.98297e-06	4.10399e-05
ENSMUSG00000043782	6.13229	0.497023	46.4021	1.98946e-06	4.10834e-05
ENSMUSG00000021665	-2.15662	6.00365	46.4001	1.99002e-06	4.10834e-05
ENSMUSG00000037188	-2.09701	3.88956	46.3434	2.00643e-06	4.13707e-05
ENSMUSG00000027860	-2.00939	6.16751	46.332	2.00975e-06	4.13879e-05
ENSMUSG00000022538	1.39879	6.52865	46.2627	2.03002e-06	4.17537e-05
ENSMUSG00000025408	-2.99458	3.84078	46.2404	2.03658e-06	4.18368e-05
ENSMUSG00000058550	1.88038	6.72794	46.2277	2.04034e-06	4.18622e-05
ENSMUSG00000051998	-4.44675	1.16866	46.1592	2.0607e-06	4.22279e-05
ENSMUSG00000026437	-3.38552	2.94655	46.1042	2.07724e-06	4.24748e-05
ENSMUSG00000025982	1.57816	8.20267	46.1021	2.07786e-06	4.24748e-05
ENSMUSG00000021464	-3.18599	4.18425	46.0868	2.08251e-06	4.24858e-05
ENSMUSG00000046591	-2.78542	6.55712	46.0835	2.08351e-06	4.24858e-05
ENSMUSG00000005413	1.77314	6.76382	46.0637	2.08951e-06	4.25559e-05
ENSMUSG00000022199	-2.84243	2.60533	46.0479	2.0943e-06	4.26011e-05
ENSMUSG00000024078	1.66295	5.52303	46.0065	2.10695e-06	4.28061e-05
ENSMUSG00000039168	-3.1075	2.08063	45.9743	2.11687e-06	4.29551e-05
ENSMUSG00000021360	-1.61566	5.35186	45.9417	2.12692e-06	4.30123e-05
ENSMUSG00000065954	-1.87537	5.74144	45.9266	2.13161e-06	4.30123e-05
ENSMUSG00000037447	-1.82725	2.74641	45.9216	2.13315e-06	4.30123e-05
ENSMUSG00000000861	4.58847	1.66019	45.9214	2.13322e-06	4.30123e-05
ENSMUSG00000050315	3.30987	1.74038	45.9128	2.1359e-06	4.30123e-05
ENSMUSG00000022270	-2.43774	2.71796	45.9111	2.13643e-06	4.30123e-05
ENSMUSG00000020451	-1.86246	6.29574	45.9067	2.13781e-06	4.30123e-05
ENSMUSG00000030662	1.65656	8.44655	45.8976	2.14064e-06	4.30173e-05
ENSMUSG00000072582	2.20237	4.93918	45.8715	2.14882e-06	4.31295e-05
ENSMUSG00000024966	1.76643	8.28718	45.8511	2.15521e-06	4.31757e-05
ENSMUSG00000086847	-5.84682	-0.420545	45.8476	2.15631e-06	4.31757e-05
ENSMUSG00000045374	-2.72858	3.70767	45.8287	2.16226e-06	4.32426e-05
ENSMUSG00000015468	-3.9192	3.50301	45.7589	2.1844e-06	4.36328e-05
ENSMUSG00000048307	-1.39531	4.10972	45.7191	2.19715e-06	4.38349e-05
ENSMUSG00000057895	2.07417	4.14674	45.6979	2.20396e-06	4.3918e-05
ENSMUSG00000046223	2.41941	4.10635	45.6432	2.22169e-06	4.42183e-05
ENSMUSG00000058833	1.66367	5.00331	45.6222	2.2285e-06	4.43009e-05
ENSMUSG00000060038	1.77354	5.35065	45.5655	2.24712e-06	4.45808e-05
ENSMUSG00000001056	2.15121	7.61493	45.5629	2.24795e-06	4.45808e-05
ENSMUSG00000047721	1.93165	6.00812	45.5299	2.25886e-06	4.47437e-05
ENSMUSG00000028187	1.95702	4.61111	45.5148	2.26387e-06	4.47582e-05
ENSMUSG00000081683	-3.0468	3.51881	45.5115	2.26498e-06	4.47582e-05
ENSMUSG00000048285	-1.84076	4.15038	45.4907	2.27188e-06	4.48413e-05
ENSMUSG00000025723	2.72719	1.87279	45.4353	2.29044e-06	4.51541e-05
ENSMUSG00000044617	-2.43717	3.88501	45.4107	2.29874e-06	4.51976e-05
ENSMUSG00000028452	1.57645	8.74608	45.4068	2.30003e-06	4.51976e-05
ENSMUSG00000055762	1.71322	7.96197	45.4045	2.30081e-06	4.51976e-05
ENSMUSG00000023051	1.60219	5.81344	45.3727	2.3116e-06	4.53559e-05
ENSMUSG00000058258	3.16553	5.79274	45.292	2.3392e-06	4.5802e-05
ENSMUSG00000032221	2.49078	3.06984	45.2901	2.33985e-06	4.5802e-05
ENSMUSG00000003779	1.5948	7.43961	45.2699	2.34682e-06	4.58846e-05
ENSMUSG00000033022	-2.91848	3.73858	45.184	2.37673e-06	4.64146e-05
ENSMUSG00000044548	-2.37236	1.51419	45.1157	2.40077e-06	4.68292e-05
ENSMUSG00000042359	-3.73771	0.496191	45.0527	2.42321e-06	4.71643e-05
ENSMUSG00000078716	-3.6252	1.35223	45.0516	2.42363e-06	4.71643e-05
ENSMUSG00000040428	2.23356	3.51385	45.0384	2.42836e-06	4.7201e-05
ENSMUSG00000020526	2.74475	4.81453	45.0145	2.43695e-06	4.73128e-05
ENSMUSG00000032641	-1.53007	3.849	44.984	2.44795e-06	4.74707e-05
ENSMUSG00000036568	-1.79899	6.10236	44.9703	2.45293e-06	4.7512e-05
ENSMUSG00000022617	-1.47748	3.54444	44.9615	2.45611e-06	4.75182e-05
ENSMUSG00000032717	2.23058	2.04188	44.8931	2.48112e-06	4.79093e-05
ENSMUSG00000026479	-2.73535	4.79474	44.8861	2.48369e-06	4.79093e-05
ENSMUSG00000021493	2.07486	4.75486	44.8826	2.48497e-06	4.79093e-05
ENSMUSG00000073433	2.96526	2.37343	44.8315	2.50387e-06	4.82176e-05
ENSMUSG00000087283	-3.2712	2.07766	44.7542	2.53275e-06	4.87059e-05
ENSMUSG00000039089	1.8372	3.46006	44.748	2.53508e-06	4.87059e-05
ENSMUSG00000004359	-8.54488	2.34339	49.2374	2.54086e-06	4.87074e-05
ENSMUSG00000060860	1.54333	8.88645	44.7276	2.54277e-06	4.87074e-05
ENSMUSG00000029699	1.70972	3.21291	44.7245	2.54396e-06	4.87074e-05
ENSMUSG00000025626	2.31427	4.73316	44.7025	2.5523e-06	4.87723e-05
ENSMUSG00000001420	1.99705	3.82433	44.7001	2.55322e-06	4.87723e-05
ENSMUSG00000070392	2.96903	3.80284	44.669	2.56502e-06	4.89289e-05
ENSMUSG00000040033	-2.27206	3.75514	44.663	2.5673e-06	4.89289e-05
ENSMUSG00000006058	1.44281	4.99943	44.6548	2.57045e-06	4.89327e-05
ENSMUSG00000020231	-2.44047	3.50289	44.6398	2.57619e-06	4.89859e-05
ENSMUSG00000021811	1.36284	5.12548	44.5907	2.59507e-06	4.92886e-05
ENSMUSG00000070407	-3.79918	1.89456	44.5828	2.59813e-06	4.92903e-05
ENSMUSG00000089876	-2.42358	2.07293	44.5587	2.60746e-06	4.94059e-05
ENSMUSG00000044636	-1.73034	4.48181	44.5518	2.61017e-06	4.94059e-05
ENSMUSG00000038059	2.60096	2.69401	44.4776	2.63917e-06	4.9898e-05
ENSMUSG00000069744	2.05177	7.91535	44.4351	2.65598e-06	5.01574e-05
ENSMUSG00000020275	-3.492	1.47355	44.4206	2.66175e-06	5.01574e-05
ENSMUSG00000027244	-1.88212	4.96381	44.4201	2.66194e-06	5.01574e-05
ENSMUSG00000032892	2.55485	5.48808	44.3671	2.68307e-06	5.04822e-05
ENSMUSG00000046822	-2.4254	2.84516	44.3489	2.69037e-06	5.04822e-05
ENSMUSG00000038387	-1.87286	2.6076	44.3483	2.69063e-06	5.04822e-05
ENSMUSG00000066964	-7.96724	-0.848866	48.7863	2.69133e-06	5.04822e-05
ENSMUSG00000016028	-3.95789	6.03208	44.3301	2.69794e-06	5.05492e-05
ENSMUSG00000001173	-1.52038	4.98993	44.2978	2.71104e-06	5.07373e-05
ENSMUSG00000048175	-1.51481	4.2657	44.2755	2.7201e-06	5.08496e-05
ENSMUSG00000042105	2.50329	3.2745	44.2419	2.73379e-06	5.10481e-05
ENSMUSG00000037885	-1.75003	5.71954	44.1887	2.75566e-06	5.13988e-05
ENSMUSG00000062937	1.4937	5.69777	44.1778	2.76015e-06	5.14249e-05
ENSMUSG00000025324	3.17102	1.15084	44.139	2.77629e-06	5.1628e-05
ENSMUSG00000040483	2.35091	4.42833	44.1262	2.78161e-06	5.1628e-05
ENSMUSG00000069094	1.90728	5.4847	44.122	2.78337e-06	5.1628e-05
ENSMUSG00000050244	1.69539	7.29123	44.1217	2.78348e-06	5.1628e-05
ENSMUSG00000027820	-2.84619	5.9599	44.1061	2.79e-06	5.16379e-05
ENSMUSG00000036752	2.16632	9.36501	44.1056	2.79023e-06	5.16379e-05
ENSMUSG00000036432	-2.4406	2.71866	44.097	2.79384e-06	5.16472e-05
ENSMUSG00000004127	1.96406	5.09189	44.0545	2.81172e-06	5.19199e-05
ENSMUSG00000034295	-2.85613	2.88518	44.0376	2.81885e-06	5.19455e-05
ENSMUSG00000055629	-2.22678	4.56291	44.0301	2.82204e-06	5.19455e-05
ENSMUSG00000038489	2.28334	4.74606	44.0291	2.82248e-06	5.19455e-05
ENSMUSG00000052301	3.94592	1.33969	44.0079	2.83145e-06	5.20529e-05
ENSMUSG00000042660	1.81193	5.84068	43.9668	2.84903e-06	5.23182e-05
ENSMUSG00000006369	-1.76491	4.82244	43.9107	2.87317e-06	5.26933e-05
ENSMUSG00000028597	1.79283	3.94583	43.9046	2.87579e-06	5.26933e-05
ENSMUSG00000024645	4.2575	3.87177	43.8793	2.88678e-06	5.27683e-05
ENSMUSG00000036817	-1.48096	6.86368	43.8765	2.88801e-06	5.27683e-05
ENSMUSG00000045664	-3.50509	0.381923	43.8685	2.89146e-06	5.27683e-05
ENSMUSG00000034453	1.50073	6.38586	43.8629	2.89393e-06	5.27683e-05
ENSMUSG00000039262	-3.74303	7.94368	43.8587	2.89576e-06	5.27683e-05
ENSMUSG00000020805	-4.56443	2.80914	43.8498	2.89965e-06	5.27813e-05
ENSMUSG00000041264	1.24028	5.85709	43.8317	2.90756e-06	5.28674e-05
ENSMUSG00000022905	1.45091	6.00878	43.8014	2.92085e-06	5.3051e-05
ENSMUSG00000021953	-1.73229	7.70208	43.7688	2.93528e-06	5.31568e-05
ENSMUSG00000052310	-1.51531	5.68338	43.7679	2.93565e-06	5.31568e-05
ENSMUSG00000025359	-3.54598	2.91807	43.7665	2.93627e-06	5.31568e-05
ENSMUSG00000038175	-2.3704	2.20018	43.7524	2.94257e-06	5.32127e-05
ENSMUSG00000020599	-1.9846	3.00638	43.7364	2.94968e-06	5.32834e-05
ENSMUSG00000055436	1.20172	5.8626	43.7141	2.95961e-06	5.33756e-05
ENSMUSG00000038812	1.61283	5.45029	43.7105	2.96121e-06	5.33756e-05
ENSMUSG00000027364	2.53222	4.7395	43.6375	2.99408e-06	5.387e-05
ENSMUSG00000075703	2.25507	4.99667	43.6352	2.99512e-06	5.387e-05
ENSMUSG00000056938	-2.02383	3.07911	43.6199	3.00203e-06	5.38952e-05
ENSMUSG00000041763	1.50228	6.37986	43.6178	3.003e-06	5.38952e-05
ENSMUSG00000031647	3.67568	1.46931	43.6076	3.00765e-06	5.39203e-05
ENSMUSG00000011179	2.1311	9.04782	43.5754	3.02234e-06	5.41179e-05
ENSMUSG00000022947	3.49847	5.32716	43.5692	3.02518e-06	5.41179e-05
ENSMUSG00000039628	4.61362	-0.0330385	43.5521	3.03301e-06	5.41996e-05
ENSMUSG00000040943	-2.17659	8.60836	43.5393	3.03889e-06	5.42464e-05
ENSMUSG00000020108	-2.14555	5.78744	43.5205	3.04756e-06	5.43223e-05
ENSMUSG00000000278	-1.28559	6.5328	43.5159	3.04969e-06	5.43223e-05
ENSMUSG00000040466	2.01927	5.92542	43.4877	3.06277e-06	5.44969e-05
ENSMUSG00000027173	2.75178	4.01024	43.3864	3.1102e-06	5.52817e-05
ENSMUSG00000027007	-1.94642	3.89813	43.3612	3.1221e-06	5.54339e-05
ENSMUSG00000022665	-4.20061	3.81805	43.3419	3.13127e-06	5.55375e-05
ENSMUSG00000005886	-2.16537	5.14232	43.3141	3.14455e-06	5.5665e-05
ENSMUSG00000021738	-2.38791	2.43824	43.3128	3.14516e-06	5.5665e-05
ENSMUSG00000024247	2.77998	2.13259	43.2894	3.15636e-06	5.58038e-05
ENSMUSG00000024959	1.55113	3.67185	43.2325	3.18383e-06	5.62027e-05
ENSMUSG00000032802	2.05086	5.73532	43.2286	3.18569e-06	5.62027e-05
ENSMUSG00000030772	-3.20073	1.71765	43.2144	3.19259e-06	5.62111e-05
ENSMUSG00000070493	1.87574	8.59835	43.2137	3.19293e-06	5.62111e-05
ENSMUSG00000048402	-4.8549	4.74296	43.2039	3.19771e-06	5.62356e-05
ENSMUSG00000071477	-2.15045	4.01143	43.1902	3.20442e-06	5.62941e-05
ENSMUSG00000032601	-1.63413	5.12876	43.1708	3.2139e-06	5.6348e-05
ENSMUSG00000042700	-2.41936	5.14935	43.17	3.21427e-06	5.6348e-05
ENSMUSG00000042606	1.51234	5.6376	43.1474	3.22539e-06	5.64833e-05
ENSMUSG00000029438	-1.87628	3.39507	43.1249	3.23643e-06	5.6617e-05
ENSMUSG00000018727	-2.50407	1.85555	43.0139	3.29177e-06	5.75247e-05
ENSMUSG00000030978	1.80569	6.99226	42.9933	3.30213e-06	5.76376e-05
ENSMUSG00000032410	-1.68072	5.26805	42.9808	3.30844e-06	5.76376e-05
ENSMUSG00000056458	-1.87491	3.20197	42.9804	3.30864e-06	5.76376e-05
ENSMUSG00000069072	4.6553	0.0374712	42.9706	3.31361e-06	5.76638e-05
ENSMUSG00000002660	1.58097	6.25972	42.8873	3.35613e-06	5.82842e-05
ENSMUSG00000020840	1.80208	6.42441	42.887	3.35628e-06	5.82842e-05
ENSMUSG00000103888	-3.13911	7.92187	42.8644	3.36792e-06	5.84253e-05
ENSMUSG00000025791	-1.25684	3.9829	42.8274	3.38705e-06	5.86757e-05
ENSMUSG00000052406	1.40208	5.1145	42.818	3.39193e-06	5.86757e-05
ENSMUSG00000089847	1.43388	4.1009	42.8161	3.39294e-06	5.86757e-05
ENSMUSG00000068551	4.53953	1.2913	42.8066	3.39786e-06	5.86997e-05
ENSMUSG00000041598	-2.09261	4.51849	42.7935	3.4047e-06	5.87568e-05
ENSMUSG00000026142	-1.708	3.35867	42.7724	3.41575e-06	5.88639e-05
ENSMUSG00000055320	-3.82852	6.71988	42.7681	3.418e-06	5.88639e-05
ENSMUSG00000059866	-2.15162	2.78915	42.735	3.4354e-06	5.90632e-05
ENSMUSG00000047257	3.3276	1.20004	42.7326	3.43667e-06	5.90632e-05
ENSMUSG00000034730	-3.06957	2.87819	42.7128	3.44714e-06	5.91819e-05
ENSMUSG00000035011	-3.33397	4.7201	42.7003	3.45379e-06	5.92347e-05
ENSMUSG00000043510	-1.90268	3.10531	42.6336	3.48934e-06	5.97102e-05
ENSMUSG00000032517	-5.3675	0.170494	42.6312	3.49064e-06	5.97102e-05
ENSMUSG00000056413	-2.17253	5.58702	42.6281	3.49229e-06	5.97102e-05
ENSMUSG00000034854	-2.20114	4.58329	42.618	3.49772e-06	5.97416e-05
ENSMUSG00000021709	-1.79436	4.10563	42.6009	3.50696e-06	5.97988e-05
ENSMUSG00000027559	5.29016	0.251695	42.5984	3.50827e-06	5.97988e-05
ENSMUSG00000055027	3.10375	3.40712	42.5795	3.51849e-06	5.99117e-05
ENSMUSG00000045216	-2.12255	6.09189	42.5107	3.55599e-06	6.04421e-05
ENSMUSG00000026914	2.51231	6.78301	42.509	3.55692e-06	6.04421e-05
ENSMUSG00000029642	1.74446	6.60475	42.44	3.59497e-06	6.10147e-05
ENSMUSG00000026701	2.52067	8.21908	42.4346	3.59795e-06	6.10147e-05
ENSMUSG00000030512	2.17385	6.3901	42.4132	3.60989e-06	6.11316e-05
ENSMUSG00000086742	4.3552	1.93776	42.4057	3.61406e-06	6.11316e-05
ENSMUSG00000035964	4.24865	2.3846	42.4024	3.61588e-06	6.11316e-05
ENSMUSG00000022562	-1.7384	2.63755	42.3954	3.61977e-06	6.11351e-05
ENSMUSG00000037833	-3.70843	3.05958	42.376	3.63066e-06	6.12568e-05
ENSMUSG00000017737	3.28236	2.13285	42.3672	3.63559e-06	6.12777e-05
ENSMUSG00000046402	3.03891	2.33169	42.3536	3.64324e-06	6.13446e-05
ENSMUSG00000004360	4.96596	1.82418	42.3369	3.65268e-06	6.14412e-05
ENSMUSG00000028838	-4.39872	2.13007	42.3177	3.66349e-06	6.15454e-05
ENSMUSG00000066652	-2.68631	5.78029	42.3099	3.66795e-06	6.15454e-05
ENSMUSG00000015176	1.61407	7.86892	42.3044	3.67105e-06	6.15454e-05
ENSMUSG00000029752	-2.07225	8.67473	42.2971	3.67518e-06	6.15454e-05
ENSMUSG00000028483	1.82585	4.73163	42.2932	3.67739e-06	6.15454e-05
ENSMUSG00000001248	-1.64192	4.48059	42.2839	3.68269e-06	6.1572e-05
ENSMUSG00000052544	-4.60833	1.72286	42.254	3.69978e-06	6.17956e-05
ENSMUSG00000025504	-3.41646	3.82231	42.2467	3.70397e-06	6.18035e-05
ENSMUSG00000021795	7.57158	0.856802	46.3123	3.71715e-06	6.19611e-05
ENSMUSG00000015597	-1.6102	4.63438	42.2038	3.72862e-06	6.20902e-05
ENSMUSG00000032855	-2.4421	5.05873	42.1938	3.73441e-06	6.21243e-05
ENSMUSG00000032714	-3.05029	2.32367	42.1781	3.74351e-06	6.21859e-05
ENSMUSG00000031393	-1.61561	4.52652	42.1745	3.7456e-06	6.21859e-05
ENSMUSG00000008398	-2.05726	2.805	42.1569	3.75584e-06	6.22807e-05
ENSMUSG00000052539	-1.48664	5.02625	42.1518	3.7588e-06	6.22807e-05
ENSMUSG00000030079	1.92853	6.87041	42.0079	3.84372e-06	6.35087e-05
ENSMUSG00000030878	1.50895	3.69155	41.9984	3.8494e-06	6.35087e-05
ENSMUSG00000055897	-2.20721	2.54376	41.998	3.84961e-06	6.35087e-05
ENSMUSG00000062190	1.60754	3.87842	41.997	3.85022e-06	6.35087e-05
ENSMUSG00000041329	-5.22088	2.08565	41.9772	3.86212e-06	6.35087e-05
ENSMUSG00000052056	-1.74953	5.83637	41.975	3.86341e-06	6.35087e-05
ENSMUSG00000035969	-3.25474	4.39608	41.9742	3.86389e-06	6.35087e-05
ENSMUSG00000022683	3.41557	3.56397	41.9704	3.86619e-06	6.35087e-05
ENSMUSG00000090100	-1.75727	3.59412	41.9685	3.86731e-06	6.35087e-05
ENSMUSG00000021728	2.95291	5.45727	41.9405	3.88419e-06	6.37176e-05
ENSMUSG00000034343	1.20881	4.48842	41.9347	3.8877e-06	6.37176e-05
ENSMUSG00000058444	-1.64229	3.06528	41.9203	3.89645e-06	6.37981e-05
ENSMUSG00000021848	3.45927	5.09447	41.8824	3.9195e-06	6.4095e-05
ENSMUSG00000031438	2.46386	4.67571	41.8778	3.92229e-06	6.4095e-05
ENSMUSG00000097619	7.754	-0.168542	45.8354	3.96183e-06	6.46775e-05
ENSMUSG00000024873	4.46897	0.81184	41.7778	3.98393e-06	6.49196e-05
ENSMUSG00000060240	4.71164	0.275851	41.7769	3.98448e-06	6.49196e-05
ENSMUSG00000064127	1.53187	5.19538	41.7479	4.00259e-06	6.51508e-05
ENSMUSG00000006519	-1.68694	3.25854	41.7329	4.01194e-06	6.52392e-05
ENSMUSG00000038860	-1.9528	3.36087	41.6804	4.04502e-06	6.57129e-05
ENSMUSG00000030499	-2.95021	2.03	41.67	4.05154e-06	6.57545e-05
ENSMUSG00000042444	-2.93697	2.09694	41.65	4.06423e-06	6.58961e-05
ENSMUSG00000039193	3.7118	3.43088	41.5942	4.09992e-06	6.64099e-05
ENSMUSG00000062157	-2.1449	1.8676	41.4799	4.17394e-06	6.74864e-05
ENSMUSG00000039473	-1.92726	4.74163	41.4746	4.17742e-06	6.74864e-05
ENSMUSG00000027615	1.98654	3.62512	41.4729	4.17856e-06	6.74864e-05
ENSMUSG00000026192	1.67743	7.45271	41.4633	4.18487e-06	6.75227e-05
ENSMUSG00000102151	-5.1501	2.1777	41.4344	4.20388e-06	6.77216e-05
ENSMUSG00000039771	2.41981	5.505	41.4322	4.20535e-06	6.77216e-05
ENSMUSG00000035245	-2.09553	2.18069	41.4247	4.2103e-06	6.77357e-05
ENSMUSG00000022748	1.81346	3.23455	41.4111	4.21928e-06	6.77785e-05
ENSMUSG00000067367	2.11162	5.90373	41.4083	4.22112e-06	6.77785e-05
ENSMUSG00000032207	-6.89189	-1.44935	45.3282	4.24209e-06	6.80494e-05
ENSMUSG00000043300	-3.9997	1.52899	41.3688	4.24738e-06	6.80587e-05
ENSMUSG00000068015	-1.75475	3.73136	41.3636	4.25085e-06	6.80587e-05
ENSMUSG00000039410	-2.26496	3.4175	41.3354	4.26976e-06	6.82524e-05
ENSMUSG00000026313	-2.24881	5.14315	41.3333	4.27117e-06	6.82524e-05
ENSMUSG00000020955	2.97664	3.11032	41.31	4.28683e-06	6.84369e-05
ENSMUSG00000078572	2.42304	4.23954	41.3004	4.29334e-06	6.8475e-05
ENSMUSG00000040828	-2.8553	0.681777	41.2934	4.29804e-06	6.84843e-05
ENSMUSG00000009035	-2.11959	4.23891	41.2797	4.3073e-06	6.85223e-05
ENSMUSG00000061689	-1.72652	4.6806	41.2777	4.30867e-06	6.85223e-05
ENSMUSG00000046280	-5.28224	2.18167	41.2695	4.31423e-06	6.85452e-05
ENSMUSG00000056234	1.99423	7.20549	41.2622	4.31923e-06	6.85589e-05
ENSMUSG00000048022	4.73737	1.13521	41.2386	4.33532e-06	6.86231e-05
ENSMUSG00000052180	-4.25933	2.1831	41.2349	4.33781e-06	6.86231e-05
ENSMUSG00000027220	4.01866	2.39371	41.2344	4.33818e-06	6.86231e-05
ENSMUSG00000051223	2.25301	8.22225	41.232	4.33979e-06	6.86231e-05
ENSMUSG00000030706	2.25351	4.19401	41.2094	4.35524e-06	6.88021e-05
ENSMUSG00000031770	-2.07986	4.79039	41.1999	4.36177e-06	6.88397e-05
ENSMUSG00000024169	-1.79877	4.26623	41.1929	4.3666e-06	6.88506e-05
ENSMUSG00000033577	-2.82766	3.55068	41.1771	4.37747e-06	6.89565e-05
ENSMUSG00000066440	-2.74339	5.40316	41.1611	4.38858e-06	6.90661e-05
ENSMUSG00000027823	2.08925	6.76184	41.1341	4.40728e-06	6.92947e-05
ENSMUSG00000040629	3.20264	3.22031	41.1279	4.41161e-06	6.92972e-05
ENSMUSG00000022125	-1.90937	3.77109	41.1145	4.42094e-06	6.93783e-05
ENSMUSG00000024130	-2.46572	3.09531	41.0886	4.43907e-06	6.95728e-05
ENSMUSG00000092349	2.42989	4.84503	41.0848	4.44171e-06	6.95728e-05
ENSMUSG00000076431	1.96829	3.8679	41.077	4.44719e-06	6.95852e-05
ENSMUSG00000079426	1.5016	6.72817	41.0717	4.45087e-06	6.95852e-05
ENSMUSG00000026377	2.69052	6.32348	41.0598	4.45926e-06	6.9631e-05
ENSMUSG00000027087	-1.8331	5.89954	41.0557	4.46218e-06	6.9631e-05
ENSMUSG00000022351	1.37896	6.15663	41.025	4.48389e-06	6.98682e-05
ENSMUSG00000064326	1.80868	6.50428	41.0223	4.48579e-06	6.98682e-05
ENSMUSG00000046623	-6.49773	1.40882	40.9903	4.50854e-06	7.01567e-05
ENSMUSG00000038527	-2.93649	0.942525	40.9345	4.54855e-06	7.07132e-05
ENSMUSG00000022231	-3.28115	3.72899	40.9117	4.56494e-06	7.09016e-05
ENSMUSG00000032411	1.49433	6.15853	40.9051	4.56975e-06	7.091e-05
ENSMUSG00000042524	-2.73843	4.0358	40.876	4.59085e-06	7.11152e-05
ENSMUSG00000087166	1.80974	8.21689	40.8751	4.59153e-06	7.11152e-05
ENSMUSG00000038807	-2.53785	2.14191	40.8659	4.59822e-06	7.11525e-05
ENSMUSG00000021306	-2.62688	1.68105	40.8539	4.60698e-06	7.12218e-05
ENSMUSG00000043259	-3.46551	2.49506	40.8378	4.61873e-06	7.13371e-05
ENSMUSG00000034258	-4.07429	2.38072	40.7908	4.65329e-06	7.17547e-05
ENSMUSG00000009741	-1.45327	5.64051	40.7893	4.6544e-06	7.17547e-05
ENSMUSG00000002109	-1.63367	3.28793	40.7705	4.6683e-06	7.19022e-05
ENSMUSG00000021127	-2.84315	5.40161	40.76	4.67609e-06	7.19135e-05
ENSMUSG00000043323	-3.28955	5.807	40.7579	4.67769e-06	7.19135e-05
ENSMUSG00000007122	3.22322	1.67645	40.7484	4.68472e-06	7.1946e-05
ENSMUSG00000039879	-1.88371	2.84771	40.7434	4.68846e-06	7.1946e-05
ENSMUSG00000101892	1.53833	5.33074	40.706	4.71638e-06	7.22803e-05
ENSMUSG00000039183	1.53146	5.62413	40.7026	4.71895e-06	7.22803e-05
ENSMUSG00000002227	-2.40018	7.65274	40.6815	4.73482e-06	7.24275e-05
ENSMUSG00000058571	-3.09773	1.31313	40.6782	4.73727e-06	7.24275e-05
ENSMUSG00000023800	-3.24152	2.33462	40.6724	4.74168e-06	7.24282e-05
ENSMUSG00000093930	2.14499	7.09023	40.6615	4.74988e-06	7.24817e-05
ENSMUSG00000027624	-2.36332	5.54102	40.6562	4.7539e-06	7.24817e-05
ENSMUSG00000000631	-3.06477	5.43835	40.6485	4.75974e-06	7.25042e-05
ENSMUSG00000039483	1.54646	5.22747	40.6242	4.77819e-06	7.27187e-05
ENSMUSG00000060152	1.62942	5.22469	40.5936	4.80148e-06	7.29956e-05
ENSMUSG00000020485	2.64727	5.30134	40.5888	4.80517e-06	7.29956e-05
ENSMUSG00000031948	1.51117	8.10286	40.5721	4.81796e-06	7.3123e-05
ENSMUSG00000047879	1.60729	6.7864	40.5164	4.86092e-06	7.37077e-05
ENSMUSG00000049411	-2.01813	2.12524	40.4768	4.8917e-06	7.41068e-05
ENSMUSG00000038437	-2.17593	6.92686	40.4515	4.91155e-06	7.42498e-05
ENSMUSG00000029432	-1.87667	4.22042	40.4479	4.91432e-06	7.42498e-05
ENSMUSG00000019647	3.31357	2.19315	40.4472	4.91488e-06	7.42498e-05
ENSMUSG00000061981	-2.55796	4.15821	40.4404	4.92021e-06	7.42498e-05
ENSMUSG00000036636	-1.53858	4.8885	40.4363	4.92348e-06	7.42498e-05
ENSMUSG00000103088	-8.39841	0.693266	44.2086	4.94313e-06	7.44786e-05
ENSMUSG00000048078	-3.77039	5.94723	40.3072	5.02615e-06	7.56608e-05
ENSMUSG00000057672	-2.05126	5.38129	40.2272	5.09094e-06	7.65239e-05
ENSMUSG00000015653	1.73272	4.01063	40.225	5.09269e-06	7.65239e-05
ENSMUSG00000040236	1.46646	4.8093	40.2085	5.10621e-06	7.66577e-05
ENSMUSG00000060063	4.44477	1.85352	40.1998	5.11338e-06	7.66961e-05
ENSMUSG00000029657	1.57074	6.77841	40.183	5.12715e-06	7.67836e-05
ENSMUSG00000022400	2.29592	6.4881	40.1814	5.12845e-06	7.67836e-05
ENSMUSG00000045053	4.10552	1.64305	40.1557	5.14963e-06	7.70313e-05
ENSMUSG00000002104	-2.68828	1.1342	40.1499	5.15448e-06	7.70344e-05
ENSMUSG00000025968	1.57564	6.30235	40.094	5.20095e-06	7.76006e-05
ENSMUSG00000050240	-1.72989	6.4453	40.0931	5.2017e-06	7.76006e-05
ENSMUSG00000024201	-2.05217	4.83871	40.0872	5.20662e-06	7.76043e-05
ENSMUSG00000074212	-1.74842	4.03267	40.0726	5.21882e-06	7.77165e-05
ENSMUSG00000020288	1.90308	4.31306	39.9868	5.29138e-06	7.87264e-05
ENSMUSG00000028318	1.72632	4.52656	39.929	5.34079e-06	7.92772e-05
ENSMUSG00000022099	-3.427	3.84454	39.9278	5.34185e-06	7.92772e-05
ENSMUSG00000036098	3.59632	4.71431	39.9268	5.34271e-06	7.92772e-05
ENSMUSG00000034826	1.52394	5.66572	39.9174	5.35084e-06	7.93211e-05
ENSMUSG00000038765	-4.483	0.580894	39.9123	5.35521e-06	7.93211e-05
ENSMUSG00000042751	-1.63346	4.55751	39.8977	5.36785e-06	7.94376e-05
ENSMUSG00000073838	1.38427	6.7895	39.8728	5.38947e-06	7.96865e-05
ENSMUSG00000032112	1.45104	5.15468	39.8217	5.43401e-06	8.02518e-05
ENSMUSG00000001416	2.12072	8.99339	39.8179	5.43736e-06	8.02518e-05
ENSMUSG00000063659	-2.12837	3.8137	39.8025	5.45089e-06	8.03801e-05
ENSMUSG00000028518	-2.4694	3.22014	39.7875	5.46415e-06	8.05042e-05
ENSMUSG00000038331	-3.72275	3.07235	39.7587	5.48961e-06	8.08076e-05
ENSMUSG00000084843	3.91362	2.0727	39.7487	5.49853e-06	8.08673e-05
ENSMUSG00000033826	-2.71472	6.4309	39.71	5.53298e-06	8.1302e-05
ENSMUSG00000024620	-3.54044	1.57553	39.6862	5.55439e-06	8.15445e-05
ENSMUSG00000093798	2.70226	2.7243	39.6752	5.56424e-06	8.1617e-05
ENSMUSG00000026608	1.52244	5.88554	39.6447	5.59175e-06	8.18907e-05
ENSMUSG00000049719	7.80839	0.437506	43.3143	5.59707e-06	8.18907e-05
ENSMUSG00000042156	-2.42575	3.5547	39.6296	5.60545e-06	8.18907e-05
ENSMUSG00000062866	-3.33809	1.85171	39.6295	5.60561e-06	8.18907e-05
ENSMUSG00000049811	-1.84118	2.61019	39.6227	5.61177e-06	8.18907e-05
ENSMUSG00000028385	-1.82683	4.73381	39.6166	5.61733e-06	8.18907e-05
ENSMUSG00000035392	-2.67943	3.53236	39.6165	5.61739e-06	8.18907e-05
ENSMUSG00000022969	-4.08062	0.506114	39.6007	5.6318e-06	8.19807e-05
ENSMUSG00000038271	-1.91818	3.03354	39.5987	5.63361e-06	8.19807e-05
ENSMUSG00000026483	-2.50474	5.63894	39.5935	5.63836e-06	8.19807e-05
ENSMUSG00000024743	-2.97663	1.2466	39.5878	5.64357e-06	8.19846e-05
ENSMUSG00000059811	1.62466	5.72996	39.5443	5.68349e-06	8.23701e-05
ENSMUSG00000063856	1.57878	8.89233	39.543	5.68471e-06	8.23701e-05
ENSMUSG00000051323	-3.2877	2.54008	39.5427	5.68497e-06	8.23701e-05
ENSMUSG00000091228	2.04185	6.84418	39.529	5.69768e-06	8.24823e-05
ENSMUSG00000001995	-2.51266	5.86213	39.5229	5.70331e-06	8.24921e-05
ENSMUSG00000025571	-2.70651	6.08762	39.5147	5.71093e-06	8.25303e-05
ENSMUSG00000025133	1.52139	6.12556	39.4936	5.7305e-06	8.27412e-05
ENSMUSG00000022013	2.51166	4.3271	39.4807	5.74255e-06	8.28432e-05
ENSMUSG00000032776	2.49239	2.59006	39.4744	5.74841e-06	8.28558e-05
ENSMUSG00000022436	-1.85484	5.06777	39.4651	5.75704e-06	8.29083e-05
ENSMUSG00000078234	-3.5815	2.19126	39.455	5.76651e-06	8.29729e-05
ENSMUSG00000046447	-2.96858	1.98591	39.4356	5.7847e-06	8.31626e-05
ENSMUSG00000022564	-2.11451	3.46904	39.4084	5.81034e-06	8.33911e-05
ENSMUSG00000046794	-2.34659	1.04001	39.4081	5.81063e-06	8.33911e-05
ENSMUSG00000021069	-2.9282	0.857303	39.3936	5.8244e-06	8.34033e-05
ENSMUSG00000028517	-1.68606	4.51581	39.3934	5.82461e-06	8.34033e-05
ENSMUSG00000058997	-1.48412	4.44769	39.3913	5.82654e-06	8.34033e-05
ENSMUSG00000026193	-3.9984	10.1365	39.3712	5.84568e-06	8.35167e-05
ENSMUSG00000107277	-3.06313	0.250999	39.371	5.84584e-06	8.35167e-05
ENSMUSG00000036606	-2.68413	6.89626	39.3658	5.85074e-06	8.35167e-05
ENSMUSG00000085936	5.27534	0.272188	39.3618	5.85456e-06	8.35167e-05
ENSMUSG00000026842	-2.19952	6.20167	39.3512	5.8647e-06	8.35853e-05
ENSMUSG00000053550	-3.68439	2.08646	39.3462	5.86943e-06	8.35853e-05
ENSMUSG00000054753	-2.20241	6.76605	39.3363	5.87891e-06	8.36486e-05
ENSMUSG00000093164	7.53577	-0.886999	42.9262	5.91075e-06	8.40298e-05
ENSMUSG00000036114	1.75395	5.11659	39.2315	5.98017e-06	8.49439e-05
ENSMUSG00000054793	-2.63507	3.80116	39.2172	5.99417e-06	8.50173e-05
ENSMUSG00000032280	-3.23321	6.69603	39.2158	5.99557e-06	8.50173e-05
ENSMUSG00000078671	-1.22233	6.1801	39.2086	6.0026e-06	8.50445e-05
ENSMUSG00000035722	-2.84805	2.96357	39.1977	6.01332e-06	8.51238e-05
ENSMUSG00000022574	2.5155	3.76667	39.1698	6.04072e-06	8.54389e-05
ENSMUSG00000078484	-1.71853	2.74009	39.158	6.05235e-06	8.54923e-05
ENSMUSG00000071636	-2.69733	1.58571	39.1556	6.05479e-06	8.54923e-05
ENSMUSG00000042589	-4.7741	0.841567	39.1248	6.08535e-06	8.58509e-05
ENSMUSG00000027315	-1.68836	5.88146	39.0946	6.11543e-06	8.62021e-05
ENSMUSG00000056055	2.84567	3.62733	39.0121	6.19852e-06	8.72993e-05
ENSMUSG00000022325	1.84405	5.91506	38.9962	6.21469e-06	8.74529e-05
ENSMUSG00000039182	2.19393	3.27261	38.9874	6.2237e-06	8.75057e-05
ENSMUSG00000051220	1.76278	5.41827	38.9549	6.25696e-06	8.78989e-05
ENSMUSG00000005125	-2.78153	3.84238	38.9405	6.27173e-06	8.80026e-05
ENSMUSG00000040813	-1.59071	4.90302	38.9374	6.27493e-06	8.80026e-05
ENSMUSG00000015890	4.68857	0.701111	38.8918	6.32202e-06	8.85882e-05
ENSMUSG00000022853	-1.84511	2.18958	38.876	6.33848e-06	8.8744e-05
ENSMUSG00000032575	1.89116	6.14873	38.8697	6.345e-06	8.87606e-05
ENSMUSG00000018068	1.2018	5.93283	38.8339	6.38246e-06	8.92095e-05
ENSMUSG00000079484	-3.37536	1.98388	38.7826	6.43643e-06	8.98882e-05
ENSMUSG00000002844	1.25545	6.94629	38.7596	6.46081e-06	9.01529e-05
ENSMUSG00000049625	-4.155	0.196339	38.7129	6.51071e-06	9.07033e-05
ENSMUSG00000037098	-3.32236	4.05763	38.7085	6.51542e-06	9.07033e-05
ENSMUSG00000025161	2.50486	6.38838	38.7074	6.51662e-06	9.07033e-05
ENSMUSG00000027703	-3.37795	0.96512	38.6882	6.53724e-06	9.09142e-05
ENSMUSG00000071547	1.92914	4.87977	38.6709	6.55584e-06	9.10966e-05
ENSMUSG00000028729	2.01768	6.82743	38.6331	6.5969e-06	9.15905e-05
ENSMUSG00000033213	-4.91261	1.48869	38.5986	6.63451e-06	9.20358e-05
ENSMUSG00000000787	1.99384	8.85615	38.5811	6.65373e-06	9.22254e-05
ENSMUSG00000078765	1.34768	4.26395	38.4994	6.74406e-06	9.33996e-05
ENSMUSG00000029014	1.86219	6.26907	38.4805	6.7652e-06	9.36143e-05
ENSMUSG00000041720	-1.80899	5.71524	38.462	6.78589e-06	9.38226e-05
ENSMUSG00000099083	-3.08184	3.96392	38.4293	6.8228e-06	9.42544e-05
ENSMUSG00000107092	2.26195	4.32885	38.4217	6.83128e-06	9.42932e-05
ENSMUSG00000037601	2.13096	6.69813	38.4068	6.84822e-06	9.44486e-05
ENSMUSG00000103183	-3.639	0.0584852	38.3978	6.8584e-06	9.45105e-05
ENSMUSG00000039067	1.43101	6.80775	38.3923	6.86468e-06	9.45187e-05
ENSMUSG00000022440	-2.47101	1.78467	38.3838	6.87431e-06	9.4573e-05
ENSMUSG00000057132	-2.68141	1.87884	38.3702	6.88989e-06	9.46004e-05
ENSMUSG00000025510	1.8613	6.1179	38.3687	6.89151e-06	9.46004e-05
ENSMUSG00000053656	2.51908	4.59576	38.3671	6.89338e-06	9.46004e-05
ENSMUSG00000035934	-2.99907	2.46242	38.3584	6.90334e-06	9.4659e-05
ENSMUSG00000020409	1.53979	5.03391	38.3181	6.94961e-06	9.51164e-05
ENSMUSG00000050379	2.54793	2.49786	38.3176	6.95018e-06	9.51164e-05
ENSMUSG00000079677	1.32979	4.96196	38.314	6.95431e-06	9.51164e-05
ENSMUSG00000085412	3.53393	3.12892	38.3094	6.9596e-06	9.51164e-05
ENSMUSG00000032782	-1.73635	4.35888	38.2922	6.97953e-06	9.52446e-05
ENSMUSG00000029556	-3.27356	2.24324	38.2914	6.98044e-06	9.52446e-05
ENSMUSG00000087259	-2.87563	0.558173	38.2539	7.02407e-06	9.57613e-05
ENSMUSG00000014850	1.36374	4.81577	38.2466	7.03257e-06	9.57986e-05
ENSMUSG00000038485	-1.76356	4.54194	38.2371	7.04364e-06	9.58336e-05
ENSMUSG00000022211	-3.14724	0.96815	38.2308	7.05108e-06	9.58336e-05
ENSMUSG00000020133	1.43318	4.76646	38.2217	7.06166e-06	9.58336e-05
ENSMUSG00000057534	-2.57983	2.58405	38.2183	7.06572e-06	9.58336e-05
ENSMUSG00000036822	1.10235	6.34091	38.2148	7.06974e-06	9.58336e-05
ENSMUSG00000025439	1.89834	6.60074	38.2132	7.07169e-06	9.58336e-05
ENSMUSG00000031534	-2.02592	1.97043	38.2099	7.07551e-06	9.58336e-05
ENSMUSG00000031701	1.73506	7.05141	38.1957	7.09223e-06	9.59819e-05
ENSMUSG00000063296	-4.54081	0.691052	38.1443	7.15314e-06	9.67275e-05
ENSMUSG00000029765	4.67423	0.450091	38.1272	7.1735e-06	9.69239e-05
ENSMUSG00000006464	-1.86615	2.78955	38.1075	7.19708e-06	9.71635e-05
ENSMUSG00000102742	-3.22034	1.56123	38.0921	7.21551e-06	9.73332e-05
ENSMUSG00000028889	1.61458	5.63698	38.0775	7.23314e-06	9.74605e-05
ENSMUSG00000003849	2.96286	6.6076	38.0746	7.23667e-06	9.74605e-05
ENSMUSG00000025060	-1.2952	5.26656	38.0542	7.2612e-06	9.76913e-05
ENSMUSG00000028536	3.79836	1.71912	38.0506	7.26557e-06	9.76913e-05
ENSMUSG00000013418	-8.88435	0.813184	41.4507	7.29682e-06	9.80323e-05
ENSMUSG00000039989	-2.8268	2.18658	37.9918	7.33717e-06	9.84946e-05
ENSMUSG00000035900	-2.06854	3.49178	37.9296	7.41382e-06	9.94433e-05
ENSMUSG00000003444	1.39585	4.6006	37.9111	7.43674e-06	9.96704e-05
ENSMUSG00000039990	1.23084	5.00818	37.9033	7.44644e-06	9.97199e-05
ENSMUSG00000019837	2.39742	4.07089	37.8935	7.45857e-06	9.98019e-05
ENSMUSG00000024646	2.49108	5.55081	37.8763	7.48012e-06	0.000100009
ENSMUSG00000020708	1.68892	7.10279	37.8656	7.49348e-06	0.000100009
ENSMUSG00000016529	6.00538	0.622515	46.1795	7.49727e-06	0.000100009
ENSMUSG00000019857	2.12075	4.87304	37.8619	7.49811e-06	0.000100009
ENSMUSG00000059248	-1.91055	5.67942	37.8136	7.55893e-06	0.000100711
ENSMUSG00000019158	1.64643	4.89845	37.8105	7.5629e-06	0.000100711
ENSMUSG00000037375	-2.98826	0.427711	37.7816	7.5996e-06	0.000101119
ENSMUSG00000050947	-2.39243	1.77897	37.7715	7.6124e-06	0.000101208
ENSMUSG00000027656	-4.93512	1.86661	37.7497	7.64029e-06	0.000101498
ENSMUSG00000051527	3.42773	1.61275	37.7449	7.64638e-06	0.000101498
ENSMUSG00000073616	2.54517	5.10426	37.7219	7.67602e-06	0.00010181
ENSMUSG00000081058	2.25693	8.6873	37.7153	7.68446e-06	0.000101841
ENSMUSG00000042404	-2.58316	3.51907	37.7034	7.6998e-06	0.000101963
ENSMUSG00000032094	-3.71185	3.04759	37.693	7.71324e-06	0.000102059
ENSMUSG00000032702	-1.91093	3.8294	37.6813	7.72845e-06	0.000102128
ENSMUSG00000087648	-3.0078	0.692757	37.6795	7.73073e-06	0.000102128
ENSMUSG00000055447	-2.8343	2.11337	37.6121	7.81873e-06	0.000103208
ENSMUSG00000002797	2.51761	3.52692	37.6065	7.82606e-06	0.000103223
ENSMUSG00000006057	1.7869	7.70044	37.5972	7.83837e-06	0.000103304
ENSMUSG00000031329	4.00276	1.64367	37.5835	7.85645e-06	0.00010346
ENSMUSG00000057098	-2.65347	3.26183	37.5635	7.88279e-06	0.000103725
ENSMUSG00000018585	2.01614	5.88826	37.5498	7.90097e-06	0.000103881
ENSMUSG00000030337	-2.73867	1.81769	37.5084	7.95623e-06	0.000104482
ENSMUSG00000051457	3.30103	2.38277	37.5062	7.95925e-06	0.000104482
ENSMUSG00000027488	1.65937	4.22119	37.4926	7.97739e-06	0.000104638
ENSMUSG00000003420	-1.64974	2.99332	37.4427	8.04472e-06	0.000105438
ENSMUSG00000021149	2.08921	7.08135	37.3998	8.10313e-06	0.000106103
ENSMUSG00000057969	-2.27377	1.08573	37.3917	8.11428e-06	0.000106103
ENSMUSG00000052821	7.81402	-0.0734345	40.721	8.11462e-06	0.000106103
ENSMUSG00000028671	1.41835	4.05254	37.3587	8.15954e-06	0.000106606
ENSMUSG00000002804	1.67769	2.87788	37.3457	8.17754e-06	0.000106758
ENSMUSG00000036860	1.73166	4.6439	37.3355	8.19156e-06	0.000106857
ENSMUSG00000034573	2.67776	3.74116	37.3118	8.2244e-06	0.000107173
ENSMUSG00000064168	2.18667	6.67871	37.3088	8.22867e-06	0.000107173
ENSMUSG00000068270	1.66196	3.64287	37.3	8.24081e-06	0.000107247
ENSMUSG00000019841	-1.31703	5.58803	37.2762	8.27401e-06	0.000107594
ENSMUSG00000022174	1.59003	5.34766	37.2561	8.30219e-06	0.000107742
ENSMUSG00000035067	2.09289	2.57316	37.2551	8.3036e-06	0.000107742
ENSMUSG00000102336	-3.52602	1.20522	37.2542	8.30483e-06	0.000107742
ENSMUSG00000025742	2.47063	5.94922	37.2419	8.32214e-06	0.000107883
ENSMUSG00000026798	1.45565	4.27232	37.2276	8.34234e-06	0.000108005
ENSMUSG00000024217	1.50191	6.38671	37.226	8.34454e-06	0.000108005
ENSMUSG00000025374	1.63091	3.93763	37.1946	8.38904e-06	0.000108496
ENSMUSG00000031274	-4.54967	1.67157	37.1503	8.45225e-06	0.000109229
ENSMUSG00000032449	-1.69138	7.25934	37.1257	8.48762e-06	0.0001096
ENSMUSG00000091311	-2.8144	2.03541	37.104	8.51886e-06	0.000109918
ENSMUSG00000040606	-2.34112	4.97361	37.0448	8.60478e-06	0.000110941
ENSMUSG00000037149	1.8758	7.00142	37.0173	8.64512e-06	0.000111375
ENSMUSG00000102428	-2.77041	2.3088	36.9864	8.69069e-06	0.000111875
ENSMUSG00000041438	1.81089	7.2109	36.9804	8.69944e-06	0.000111901
ENSMUSG00000023393	-2.01033	3.45466	36.9554	8.73655e-06	0.000112291
ENSMUSG00000027133	2.49573	6.26458	36.8513	8.89277e-06	0.000114142
ENSMUSG00000027184	1.39896	8.97489	36.8503	8.89431e-06	0.000114142
ENSMUSG00000027613	1.48218	7.19648	36.8296	8.92575e-06	0.00011438
ENSMUSG00000030560	-1.77687	4.14285	36.829	8.92659e-06	0.00011438
ENSMUSG00000096780	-2.5347	4.17026	36.7838	8.99559e-06	0.000115099
ENSMUSG00000052698	-1.75544	5.78728	36.7832	8.99653e-06	0.000115099
ENSMUSG00000010047	1.45649	4.91049	36.7696	9.01744e-06	0.000115278
ENSMUSG00000059278	2.13021	4.80422	36.7474	9.05166e-06	0.000115626
ENSMUSG00000028542	-3.06091	2.755	36.7223	9.09057e-06	0.000116034
ENSMUSG00000032279	1.44395	5.92606	36.7158	9.10072e-06	0.000116074
ENSMUSG00000018415	-1.32716	4.76591	36.6975	9.12916e-06	0.000116348
ENSMUSG00000030335	1.97336	6.16541	36.6823	9.15293e-06	0.000116561
ENSMUSG00000044647	-2.55038	1.77394	36.677	9.16115e-06	0.000116577
ENSMUSG00000004356	1.40585	7.60856	36.6682	9.17504e-06	0.000116664
ENSMUSG00000025207	-2.9335	2.37661	36.6323	9.23159e-06	0.000117293
ENSMUSG00000026577	1.42096	4.21408	36.605	9.27481e-06	0.000117752
ENSMUSG00000097932	3.96849	1.05764	36.596	9.28913e-06	0.000117844
ENSMUSG00000021495	-2.21978	4.39195	36.5566	9.35201e-06	0.000118551
ENSMUSG00000025417	-1.27748	5.20127	36.5156	9.41792e-06	0.000119164
ENSMUSG00000047492	-6.16568	-0.509859	39.7119	9.42064e-06	0.000119164
ENSMUSG00000045659	-1.92363	5.75905	36.5131	9.42186e-06	0.000119164
ENSMUSG00000031441	-1.68587	5.42314	36.4892	9.46069e-06	0.000119508
ENSMUSG00000052955	-3.93696	-0.886423	36.4875	9.46342e-06	0.000119508
ENSMUSG00000023026	-1.77933	5.28865	36.4752	9.48343e-06	0.00011967
ENSMUSG00000024487	1.43963	5.32308	36.4486	9.52674e-06	0.000120125
ENSMUSG00000015804	1.777	5.62629	36.4335	9.55148e-06	0.000120305
ENSMUSG00000019437	1.99072	3.98892	36.4311	9.55546e-06	0.000120305
ENSMUSG00000016181	1.33003	4.55659	36.4255	9.56467e-06	0.000120329
ENSMUSG00000029452	-2.47399	1.11097	36.382	9.63632e-06	0.000121139
ENSMUSG00000026791	-1.86289	3.77331	36.3558	9.67989e-06	0.000121529
ENSMUSG00000027108	1.46144	5.82847	36.3546	9.68195e-06	0.000121529
ENSMUSG00000022377	-2.32432	4.00016	36.3473	9.69412e-06	0.00012159
ENSMUSG00000040234	-1.19413	6.42567	36.332	9.71967e-06	0.000121818
ENSMUSG00000050335	1.8675	5.8044	36.32	9.73964e-06	0.000121916
ENSMUSG00000037353	-2.49626	2.23171	36.3186	9.74213e-06	0.000121916
ENSMUSG00000038990	-1.51908	3.22666	36.3114	9.75421e-06	0.000121975
ENSMUSG00000019868	1.72588	4.93416	36.2346	9.88406e-06	0.000123506
ENSMUSG00000031119	-2.89729	5.37383	36.1871	9.96532e-06	0.000124428
ENSMUSG00000034645	-2.12217	4.19909	36.1699	9.99497e-06	0.000124705
ENSMUSG00000021102	1.56672	4.56044	36.1642	1.00047e-05	0.000124732
ENSMUSG00000021846	-1.90544	3.11177	36.1546	1.00213e-05	0.000124846
ENSMUSG00000020905	-3.52819	1.50109	36.1325	1.00597e-05	0.000125183
ENSMUSG00000054364	-2.36692	4.56101	36.1303	1.00634e-05	0.000125183
ENSMUSG00000009633	-4.56704	2.51457	36.1172	1.00862e-05	0.000125372
ENSMUSG00000039096	-1.95151	1.75959	36.078	1.01548e-05	0.000126131
ENSMUSG00000020128	-1.31102	5.56327	36.0521	1.02005e-05	0.000126603
ENSMUSG00000041378	5.45525	0.935938	36.0463	1.02107e-05	0.000126635
ENSMUSG00000026305	1.8109	3.78385	36.0178	1.02611e-05	0.000127166
ENSMUSG00000041642	-2.58849	4.35553	36.0004	1.0292e-05	0.000127454
ENSMUSG00000034245	-2.46158	2.20796	35.9849	1.03198e-05	0.000127663
ENSMUSG00000036376	1.57936	5.1718	35.9824	1.03242e-05	0.000127663
ENSMUSG00000034880	2.11604	4.87851	35.9661	1.03534e-05	0.000127928
ENSMUSG00000020696	-1.26312	3.7219	35.9546	1.0374e-05	0.000127994
ENSMUSG00000063884	2.21716	6.75469	35.9546	1.03741e-05	0.000127994
ENSMUSG00000071451	1.79683	4.91005	35.9384	1.04033e-05	0.000128258
ENSMUSG00000056735	3.13652	1.35982	35.9276	1.04228e-05	0.000128404
ENSMUSG00000010538	2.06004	2.69443	35.9181	1.04399e-05	0.000128472
ENSMUSG00000037822	-1.43775	4.3439	35.9125	1.04501e-05	0.000128472
ENSMUSG00000086228	-3.81815	3.41971	35.9117	1.04516e-05	0.000128472
ENSMUSG00000026204	3.65741	2.65719	35.8954	1.04811e-05	0.000128683
ENSMUSG00000028907	1.80237	5.04539	35.8937	1.04842e-05	0.000128683
ENSMUSG00000020514	1.87707	4.53104	35.8887	1.04932e-05	0.000128699
ENSMUSG00000025511	1.76228	3.98866	35.8769	1.05147e-05	0.000128827
ENSMUSG00000015342	2.19518	2.43678	35.8745	1.05192e-05	0.000128827
ENSMUSG00000059743	2.06022	7.11992	35.8589	1.05477e-05	0.00012905
ENSMUSG00000018189	2.2761	5.07358	35.8537	1.05572e-05	0.00012905
ENSMUSG00000022003	-1.54619	3.16229	35.8518	1.05607e-05	0.00012905
ENSMUSG00000051243	-2.49472	1.89061	35.826	1.06082e-05	0.000129477
ENSMUSG00000041571	1.33118	4.94018	35.8207	1.0618e-05	0.000129477
ENSMUSG00000040667	1.50939	6.9915	35.8201	1.0619e-05	0.000129477
ENSMUSG00000030134	-4.82709	0.908459	35.8097	1.06383e-05	0.000129589
ENSMUSG00000027804	1.9218	6.94892	35.8067	1.06438e-05	0.000129589
ENSMUSG00000040532	1.26336	4.78116	35.7423	1.07637e-05	0.000130953
ENSMUSG00000025178	-1.83596	5.59281	35.723	1.07999e-05	0.000131113
ENSMUSG00000014773	3.71502	2.96824	35.7217	1.08024e-05	0.000131113
ENSMUSG00000067847	2.24114	4.71138	35.7118	1.08209e-05	0.000131113
ENSMUSG00000003436	3.25865	0.749915	35.7115	1.08215e-05	0.000131113
ENSMUSG00000018433	1.70298	6.52614	35.7106	1.08232e-05	0.000131113
ENSMUSG00000026433	-2.56685	1.81297	35.7101	1.08241e-05	0.000131113
ENSMUSG00000034522	-4.13965	2.67595	35.6967	1.08494e-05	0.000131279
ENSMUSG00000032727	-1.29086	4.83583	35.6944	1.08537e-05	0.000131279
ENSMUSG00000040111	-1.52128	4.38277	35.6841	1.08732e-05	0.000131386
ENSMUSG00000018906	-1.82248	2.46579	35.6814	1.08783e-05	0.000131386
ENSMUSG00000021767	-1.80645	7.06442	35.6525	1.09332e-05	0.000131953
ENSMUSG00000047388	-1.39692	6.15031	35.6482	1.09416e-05	0.000131955
ENSMUSG00000055874	3.26296	1.77844	35.6405	1.09562e-05	0.000131955
ENSMUSG00000028431	1.37613	6.98848	35.64	1.09572e-05	0.000131955
ENSMUSG00000035540	3.03929	1.74882	35.6291	1.0978e-05	0.000132052
ENSMUSG00000047749	-2.16705	3.53239	35.6274	1.09811e-05	0.000132052
ENSMUSG00000002365	-1.35561	3.75002	35.6154	1.10042e-05	0.000132233
ENSMUSG00000089804	7.97036	0.708784	38.6408	1.10713e-05	0.000132944
ENSMUSG00000020875	-3.23505	0.687922	35.5717	1.10885e-05	0.000132994
ENSMUSG00000040054	-2.85569	7.7619	35.5701	1.10915e-05	0.000132994
ENSMUSG00000048388	3.88549	2.94123	35.5528	1.11251e-05	0.0001333
ENSMUSG00000036398	2.03469	5.66328	35.5437	1.11428e-05	0.000133305
ENSMUSG00000026491	1.24822	7.21243	35.5436	1.11431e-05	0.000133305
ENSMUSG00000049323	-1.38686	5.3374	35.5398	1.11505e-05	0.000133305
ENSMUSG00000038056	-2.33199	6.73742	35.5361	1.11575e-05	0.000133305
ENSMUSG00000051671	2.45688	4.15302	35.5205	1.1188e-05	0.000133573
ENSMUSG00000039640	1.47746	6.25875	35.5164	1.11961e-05	0.000133574
ENSMUSG00000009092	2.57128	1.04318	35.4832	1.12613e-05	0.000134255
ENSMUSG00000006392	1.45668	5.35685	35.4646	1.1298e-05	0.000134596
ENSMUSG00000022471	1.72555	5.68246	35.4579	1.13112e-05	0.000134657
ENSMUSG00000001827	1.88262	7.29645	35.4501	1.13267e-05	0.000134744
ENSMUSG00000028330	1.36438	5.9633	35.4274	1.13716e-05	0.000135183
ENSMUSG00000105039	5.00308	-0.0719685	35.4182	1.13901e-05	0.000135305
ENSMUSG00000022208	4.50804	0.687038	35.362	1.15028e-05	0.000136407
ENSMUSG00000000538	-2.11145	3.34515	35.3607	1.15054e-05	0.000136407
ENSMUSG00000004207	-1.63226	7.82822	35.3597	1.15074e-05	0.000136407
ENSMUSG00000058886	-2.72916	3.78015	35.3492	1.15287e-05	0.000136561
ENSMUSG00000053388	-5.11323	-0.371514	35.3338	1.15597e-05	0.00013683
ENSMUSG00000056749	-2.35058	1.89571	35.3241	1.15794e-05	0.000136967
ENSMUSG00000054277	-1.64315	3.15267	35.2941	1.16405e-05	0.000137579
ENSMUSG00000009585	-1.61643	5.47338	35.2906	1.16477e-05	0.000137579
ENSMUSG00000028678	1.26612	6.52543	35.2864	1.16562e-05	0.000137581
ENSMUSG00000032554	4.11796	4.70413	35.2644	1.17013e-05	0.000138016
ENSMUSG00000043535	1.47367	8.48451	35.2352	1.17615e-05	0.000138627
ENSMUSG00000021009	-2.40004	3.3363	35.231	1.17702e-05	0.000138631
ENSMUSG00000024497	4.13166	-0.350983	35.221	1.1791e-05	0.000138778
ENSMUSG00000006095	1.50998	5.83031	35.2022	1.183e-05	0.000139138
ENSMUSG00000019558	-1.94462	6.56384	35.1884	1.18587e-05	0.000139377
ENSMUSG00000018924	7.51622	0.671024	38.1686	1.19002e-05	0.000139767
ENSMUSG00000051469	1.64533	4.87765	35.1435	1.19527e-05	0.000140187
ENSMUSG00000095180	2.71489	7.67988	35.1435	1.19529e-05	0.000140187
ENSMUSG00000002102	1.31306	7.74862	35.103	1.20383e-05	0.000141089
ENSMUSG00000025880	-2.81367	5.79227	35.0844	1.20778e-05	0.000141354
ENSMUSG00000035021	1.3935	4.50204	35.0835	1.20798e-05	0.000141354
ENSMUSG00000021670	1.67053	6.88833	35.0804	1.20864e-05	0.000141354
ENSMUSG00000047921	-1.97944	4.75852	35.0443	1.21635e-05	0.000142151
ENSMUSG00000034731	-2.31908	4.62718	35.0405	1.21717e-05	0.000142151
ENSMUSG00000018666	1.54827	7.36502	35.0311	1.21918e-05	0.000142286
ENSMUSG00000022842	1.3721	4.37119	34.9979	1.22635e-05	0.000142946
ENSMUSG00000024565	-2.89054	3.60182	34.997	1.22655e-05	0.000142946
ENSMUSG00000034807	-1.47207	6.72752	34.947	1.23743e-05	0.000144112
ENSMUSG00000021782	-3.30308	5.29692	34.943	1.2383e-05	0.000144113
ENSMUSG00000105954	-4.2557	0.699281	34.9161	1.24419e-05	0.000144609
ENSMUSG00000022791	-2.78913	5.70687	34.9156	1.2443e-05	0.000144609
ENSMUSG00000035769	-2.19238	2.34352	34.9037	1.24692e-05	0.000144812
ENSMUSG00000094338	1.806	7.72902	34.86	1.2566e-05	0.000145834
ENSMUSG00000021039	1.63739	6.16435	34.8171	1.26617e-05	0.000146843
ENSMUSG00000029516	-2.78478	5.81719	34.8092	1.26795e-05	0.000146947
ENSMUSG00000046020	-1.45565	4.88373	34.7948	1.2712e-05	0.000147221
ENSMUSG00000027079	1.55527	4.92244	34.7833	1.27379e-05	0.000147417
ENSMUSG00000069268	1.81979	7.31112	34.7742	1.27585e-05	0.000147473
ENSMUSG00000031488	-1.74164	4.78917	34.7733	1.27605e-05	0.000147473
ENSMUSG00000022286	1.77199	5.86993	34.755	1.2802e-05	0.000147791
ENSMUSG00000026923	-2.66089	5.43051	34.7505	1.28122e-05	0.000147791
ENSMUSG00000024081	1.65786	6.48307	34.749	1.28155e-05	0.000147791
ENSMUSG00000026640	-2.66786	1.84526	34.7455	1.28236e-05	0.000147791
ENSMUSG00000028884	1.65892	6.93688	34.7324	1.28533e-05	0.000148031
ENSMUSG00000030638	1.7937	4.02429	34.7057	1.29144e-05	0.000148608
ENSMUSG00000025572	-1.90538	3.86526	34.6991	1.29296e-05	0.000148608
ENSMUSG00000028397	1.57923	6.17275	34.6983	1.29315e-05	0.000148608
ENSMUSG00000035834	2.45731	5.72204	34.6949	1.29391e-05	0.000148608
ENSMUSG00000036561	-2.50958	2.65681	34.6825	1.29678e-05	0.00014878
ENSMUSG00000028851	1.65337	7.49377	34.6806	1.2972e-05	0.00014878
ENSMUSG00000086563	-1.70552	3.84441	34.6449	1.30547e-05	0.000149447
ENSMUSG00000025212	-3.62583	2.65293	34.6438	1.30571e-05	0.000149447
ENSMUSG00000054662	-1.70112	3.14164	34.6438	1.30571e-05	0.000149447
ENSMUSG00000037306	-3.04434	2.12244	34.637	1.30729e-05	0.000149524
ENSMUSG00000047821	-2.3962	1.97559	34.6175	1.31183e-05	0.000149941
ENSMUSG00000078937	-4.86859	1.94701	34.587	1.31897e-05	0.000150652
ENSMUSG00000100599	3.19397	1.20632	34.5819	1.32017e-05	0.000150687
ENSMUSG00000037016	-2.83746	1.71735	34.5716	1.3226e-05	0.00015086
ENSMUSG00000041734	-2.01202	4.86081	34.5481	1.32814e-05	0.000151308
ENSMUSG00000039069	1.29899	4.53612	34.5443	1.32905e-05	0.000151308
ENSMUSG00000030029	-1.85258	4.104	34.5434	1.32926e-05	0.000151308
ENSMUSG00000038803	2.78795	5.84584	34.5349	1.33126e-05	0.000151432
ENSMUSG00000000202	3.68937	0.424042	34.4881	1.34242e-05	0.000152597
ENSMUSG00000001785	1.63366	6.14203	34.4673	1.34741e-05	0.000153016
ENSMUSG00000056602	-3.13221	5.03071	34.465	1.34795e-05	0.000153016
ENSMUSG00000075394	-5.41824	-0.732643	34.457	1.34988e-05	0.000153016
ENSMUSG00000068876	1.96092	4.09901	34.4561	1.35009e-05	0.000153016
ENSMUSG00000026478	-2.4357	8.74101	34.4536	1.35071e-05	0.000153016
ENSMUSG00000011148	-3.19936	1.05364	34.4425	1.35337e-05	0.000153213
ENSMUSG00000020652	1.52093	4.35021	34.4308	1.3562e-05	0.000153429
ENSMUSG00000032120	-2.86422	2.19819	34.4166	1.35966e-05	0.000153715
ENSMUSG00000006373	2.16173	6.72523	34.4088	1.36154e-05	0.000153823
ENSMUSG00000000275	-2.27942	6.50061	34.3966	1.3645e-05	0.000154053
ENSMUSG00000040613	-1.94518	2.87557	34.3788	1.36887e-05	0.000154439
ENSMUSG00000040213	2.21072	3.19726	34.375	1.36978e-05	0.000154439
ENSMUSG00000030605	-1.51576	6.78789	34.363	1.37272e-05	0.000154665
ENSMUSG00000018565	1.43205	5.72051	34.327	1.3816e-05	0.000155439
ENSMUSG00000026674	-2.65658	3.56683	34.3252	1.38203e-05	0.000155439
ENSMUSG00000026918	-1.73159	5.79333	34.321	1.38306e-05	0.000155439
ENSMUSG00000106766	-8.9961	1.97291	37.1954	1.38384e-05	0.000155439
ENSMUSG00000001674	1.42516	6.64165	34.3162	1.38426e-05	0.000155439
ENSMUSG00000020709	-3.23022	1.09543	34.2987	1.3886e-05	0.000155821
ENSMUSG00000001542	1.22153	5.19031	34.2926	1.3901e-05	0.000155885
ENSMUSG00000072419	1.86956	6.5713	34.2849	1.39203e-05	0.000155892
ENSMUSG00000029430	1.95158	9.65182	34.2848	1.39205e-05	0.000155892
ENSMUSG00000103651	-3.49887	3.33307	34.2576	1.39886e-05	0.000156549
ENSMUSG00000027014	1.39394	5.52277	34.232	1.40527e-05	0.000157161
ENSMUSG00000016344	1.3486	5.13075	34.2274	1.40645e-05	0.000157187
ENSMUSG00000061079	1.57344	4.24154	34.2202	1.40826e-05	0.000157284
ENSMUSG00000033751	1.3826	5.68021	34.2156	1.40943e-05	0.000157309
ENSMUSG00000018848	2.00994	6.88352	34.2061	1.41182e-05	0.00015747
ENSMUSG00000091993	3.06788	2.49973	34.1956	1.41447e-05	0.000157659
ENSMUSG00000000901	-1.44655	4.2357	34.1811	1.41816e-05	0.000157966
ENSMUSG00000019302	-1.71992	4.82254	34.1365	1.42956e-05	0.000159129
ENSMUSG00000002908	-2.36644	0.831854	34.1196	1.4339e-05	0.000159481
ENSMUSG00000069170	1.81298	3.0814	34.1167	1.43465e-05	0.000159481
ENSMUSG00000017499	1.74325	5.97994	34.1107	1.43619e-05	0.000159545
ENSMUSG00000020163	2.21366	6.73205	34.0947	1.44033e-05	0.000159899
ENSMUSG00000036078	1.51224	5.25584	34.0808	1.44393e-05	0.000160103
ENSMUSG00000044816	2.3449	3.14179	34.0802	1.4441e-05	0.000160103
ENSMUSG00000063334	2.04855	6.25099	34.0726	1.44606e-05	0.000160214
ENSMUSG00000024661	1.30858	7.80556	34.0662	1.44771e-05	0.000160222
ENSMUSG00000022092	-2.85614	0.929868	34.0649	1.44806e-05	0.000160222
ENSMUSG00000017929	-1.74335	5.36818	34.0361	1.45557e-05	0.000160846
ENSMUSG00000027203	1.58923	6.92051	34.0359	1.45564e-05	0.000160846
ENSMUSG00000091562	2.46024	2.89428	34.0308	1.45697e-05	0.000160886
ENSMUSG00000054008	-1.81372	4.19334	34.0248	1.45855e-05	0.000160954
ENSMUSG00000032026	1.46197	4.56129	34.0079	1.46299e-05	0.000161336
ENSMUSG00000061517	-3.23845	2.7169	33.9906	1.46754e-05	0.000161731
ENSMUSG00000038374	1.64977	7.36541	33.9787	1.47068e-05	0.00016197
ENSMUSG00000018858	1.37404	4.95971	33.9671	1.47376e-05	0.000162201
ENSMUSG00000004535	1.94936	6.52899	33.9578	1.47623e-05	0.000162366
ENSMUSG00000032788	-1.82624	5.10341	33.9537	1.47734e-05	0.00016238
ENSMUSG00000087107	2.6799	3.32177	33.9477	1.47894e-05	0.000162448
ENSMUSG00000022812	-2.24821	5.42748	33.9417	1.48052e-05	0.000162477
ENSMUSG00000026669	1.32259	7.2043	33.9394	1.48115e-05	0.000162477
ENSMUSG00000042354	2.30774	7.17544	33.9142	1.48788e-05	0.000163024
ENSMUSG00000020176	-1.87795	6.02125	33.9134	1.4881e-05	0.000163024
ENSMUSG00000001751	-3.17877	0.88202	33.8919	1.49388e-05	0.000163539
ENSMUSG00000042066	-2.28978	2.06127	33.8782	1.49757e-05	0.000163539
ENSMUSG00000035215	1.79535	6.01577	33.8778	1.49769e-05	0.000163539
ENSMUSG00000030530	-2.83695	4.07993	33.8775	1.49776e-05	0.000163539
ENSMUSG00000029551	1.56708	4.18921	33.8768	1.49794e-05	0.000163539
ENSMUSG00000037608	1.54472	7.47958	33.874	1.49871e-05	0.000163539
ENSMUSG00000054920	-2.57082	1.76502	33.8695	1.49992e-05	0.000163564
ENSMUSG00000023960	-2.99771	1.51198	33.8512	1.50488e-05	0.000163997
ENSMUSG00000006675	-2.26671	1.83707	33.8447	1.50666e-05	0.000164084
ENSMUSG00000055780	2.46444	2.49507	33.8332	1.50979e-05	0.000164317
ENSMUSG00000043157	-3.9163	-0.243725	33.8158	1.51455e-05	0.000164646
ENSMUSG00000020105	-1.63394	4.20432	33.8127	1.5154e-05	0.000164646
ENSMUSG00000070319	1.42343	7.68093	33.8113	1.51578e-05	0.000164646
ENSMUSG00000055675	-6.86963	2.62037	36.6002	1.51971e-05	0.000164964
ENSMUSG00000030353	-2.29196	4.58665	33.79	1.52161e-05	0.000165063
ENSMUSG00000063765	-4.52174	-0.234013	33.7725	1.52645e-05	0.00016548
ENSMUSG00000041959	2.55077	6.6568	33.7483	1.53313e-05	0.000166096
ENSMUSG00000094130	3.3416	2.06298	33.7435	1.53446e-05	0.000166132
ENSMUSG00000040433	-1.27555	5.11294	33.6908	1.54918e-05	0.000167616
ENSMUSG00000025317	-5.45254	-0.985146	33.6833	1.55128e-05	0.000167669
ENSMUSG00000025064	-3.10114	1.13194	33.6801	1.55218e-05	0.000167669
ENSMUSG00000034427	-3.1968	2.14593	33.6783	1.55269e-05	0.000167669
ENSMUSG00000005043	-3.58189	1.676	33.6394	1.56366e-05	0.000168743
ENSMUSG00000023460	-1.62223	3.80189	33.5976	1.57558e-05	0.000169919
ENSMUSG00000037278	1.7494	6.10682	33.5623	1.5857e-05	0.0001709
ENSMUSG00000028394	1.93268	4.6006	33.5583	1.58684e-05	0.000170912
ENSMUSG00000039195	1.22481	3.34042	33.5527	1.58846e-05	0.000170976
ENSMUSG00000041258	-1.68471	4.44975	33.5367	1.59307e-05	0.000171277
ENSMUSG00000005481	1.48923	7.86039	33.5359	1.59333e-05	0.000171277
ENSMUSG00000030045	1.35145	5.31671	33.506	1.602e-05	0.000171903
ENSMUSG00000026827	1.45722	6.67432	33.5046	1.6024e-05	0.000171903
ENSMUSG00000031451	-2.24021	2.60085	33.5043	1.60249e-05	0.000171903
ENSMUSG00000051495	-1.81781	5.29037	33.5016	1.60328e-05	0.000171903
ENSMUSG00000018820	-1.38866	4.31178	33.4956	1.60503e-05	0.00017198
ENSMUSG00000030541	-1.44606	7.34192	33.4818	1.60905e-05	0.000172299
ENSMUSG00000037652	-2.16403	4.19724	33.4666	1.61351e-05	0.000172666
ENSMUSG00000046997	2.95666	0.637421	33.4519	1.61782e-05	0.000172917
ENSMUSG00000018377	-1.34312	3.63461	33.4515	1.61794e-05	0.000172917
ENSMUSG00000069300	1.73763	8.45566	33.4443	1.62007e-05	0.000173033
ENSMUSG00000020747	-2.93679	4.4313	33.4243	1.62598e-05	0.000173476
ENSMUSG00000020891	3.591	1.0809	33.4232	1.6263e-05	0.000173476
ENSMUSG00000034168	-2.72031	6.65006	33.395	1.6347e-05	0.000174259
ENSMUSG00000097839	3.68798	2.27805	33.3753	1.64055e-05	0.000174771
ENSMUSG00000025487	1.32727	6.81587	33.3481	1.64872e-05	0.000175529
ENSMUSG00000027577	-4.89128	0.717879	33.3391	1.65142e-05	0.000175703
ENSMUSG00000095677	2.52533	6.39814	33.3296	1.65428e-05	0.000175896
ENSMUSG00000049775	3.20804	7.80859	33.2727	1.67156e-05	0.000177613
ENSMUSG00000001504	-3.10169	1.14324	33.2694	1.67257e-05	0.000177613
ENSMUSG00000018286	2.01503	7.90011	33.2389	1.68192e-05	0.000178492
ENSMUSG00000021929	1.63318	5.92441	33.2258	1.68593e-05	0.000178803
ENSMUSG00000025409	-4.50898	3.88331	33.221	1.68742e-05	0.000178847
ENSMUSG00000033542	2.81188	1.99801	33.1952	1.69541e-05	0.00017958
ENSMUSG00000028410	2.48486	7.44749	33.1741	1.70196e-05	0.000180139
ENSMUSG00000107383	1.42082	6.69844	33.1712	1.70286e-05	0.000180139
ENSMUSG00000054003	-3.17661	0.459449	33.1647	1.70489e-05	0.000180239
ENSMUSG00000031016	-1.34267	4.66807	33.1444	1.71123e-05	0.000180794
ENSMUSG00000030717	-2.9708	4.72207	33.1339	1.71453e-05	0.000181028
ENSMUSG00000019362	1.57325	5.9883	33.1265	1.71684e-05	0.000181157
ENSMUSG00000012535	1.29529	7.06048	33.1173	1.71976e-05	0.000181349
ENSMUSG00000027296	-2.39535	2.86224	33.0915	1.72789e-05	0.000182091
ENSMUSG00000043822	-3.26551	0.550645	33.0328	1.7466e-05	0.000183893
ENSMUSG00000026426	-1.71064	3.81538	33.0309	1.7472e-05	0.000183893
ENSMUSG00000045427	1.67138	5.81883	33.0217	1.75015e-05	0.000184075
ENSMUSG00000001039	1.9196	4.25486	33.0186	1.75114e-05	0.000184075
ENSMUSG00000034518	1.56503	6.18326	33.0127	1.75306e-05	0.000184144
ENSMUSG00000020737	1.57443	6.77413	33.0097	1.75402e-05	0.000184144
ENSMUSG00000029524	-2.61157	1.37782	32.9938	1.75915e-05	0.000184566
ENSMUSG00000029361	-1.78771	4.00508	32.9853	1.76188e-05	0.000184584
ENSMUSG00000039329	2.32974	7.34917	32.9848	1.76204e-05	0.000184584
ENSMUSG00000066149	2.05875	4.85501	32.983	1.76265e-05	0.000184584
ENSMUSG00000037896	-1.91956	4.38693	32.9783	1.76416e-05	0.000184626
ENSMUSG00000037852	-1.93766	3.71554	32.9705	1.7667e-05	0.000184775
ENSMUSG00000015143	-2.4977	7.20627	32.9524	1.77257e-05	0.000185273
ENSMUSG00000097769	2.35322	5.81138	32.9489	1.77371e-05	0.000185275
ENSMUSG00000031917	2.24081	7.27411	32.944	1.77532e-05	0.000185327
ENSMUSG00000028840	1.53851	5.4708	32.9174	1.78401e-05	0.000186117
ENSMUSG00000022095	-2.54787	3.1697	32.9065	1.78762e-05	0.00018633
ENSMUSG00000049119	-1.615	3.00348	32.9028	1.78881e-05	0.00018633
ENSMUSG00000091556	3.28449	0.599192	32.901	1.78942e-05	0.00018633
ENSMUSG00000078923	1.27593	6.28513	32.8814	1.79589e-05	0.0001868
ENSMUSG00000002661	1.47891	4.51344	32.8805	1.79618e-05	0.0001868
ENSMUSG00000012705	3.78143	0.726531	32.8694	1.79984e-05	0.000187064
ENSMUSG00000030766	-2.24482	4.86961	32.8582	1.80357e-05	0.000187334
ENSMUSG00000103509	-2.25837	2.58527	32.8379	1.81032e-05	0.000187918
ENSMUSG00000054083	4.05534	0.585173	32.8236	1.8151e-05	0.000188297
ENSMUSG00000022814	1.24743	7.13038	32.8128	1.81871e-05	0.000188554
ENSMUSG00000030224	1.43514	6.77223	32.7989	1.82338e-05	0.000188872
ENSMUSG00000019916	-1.62928	4.19509	32.7969	1.82406e-05	0.000188872
ENSMUSG00000027291	-1.09485	4.50816	32.7904	1.82622e-05	0.000188979
ENSMUSG00000039911	-2.30376	1.57104	32.7588	1.83691e-05	0.000189967
ENSMUSG00000032350	1.37289	5.36439	32.7509	1.8396e-05	0.000190126
ENSMUSG00000022193	1.38868	7.53188	32.7404	1.84315e-05	0.000190375
ENSMUSG00000024353	4.66097	-0.09583	32.6774	1.86475e-05	0.000192486
ENSMUSG00000026755	1.35792	4.7817	32.6733	1.86614e-05	0.00019251
ENSMUSG00000106022	-3.59192	2.46524	32.6532	1.8731e-05	0.000193086
ENSMUSG00000032434	-1.16124	5.97892	32.6505	1.87405e-05	0.000193086
ENSMUSG00000038074	-2.19585	1.36904	32.6346	1.87954e-05	0.000193532
ENSMUSG00000026176	-1.87767	4.00729	32.6046	1.89e-05	0.000194489
ENSMUSG00000045377	2.60327	2.57436	32.5775	1.89953e-05	0.000195348
ENSMUSG00000028322	1.43103	4.91455	32.5594	1.90589e-05	0.000195882
ENSMUSG00000071665	2.98626	0.862216	35.1605	1.9149e-05	0.000196686
ENSMUSG00000027284	-1.26977	4.76497	32.5148	1.92173e-05	0.000197265
ENSMUSG00000017631	-2.05377	5.60447	32.497	1.92808e-05	0.000197786
ENSMUSG00000027555	-2.16822	2.22927	32.4939	1.92918e-05	0.000197786
ENSMUSG00000033419	-2.89973	0.964268	32.4697	1.93786e-05	0.000198553
ENSMUSG00000000711	-1.36695	5.45962	32.4504	1.94484e-05	0.000199137
ENSMUSG00000030096	-1.84183	6.78816	32.4473	1.94596e-05	0.000199137
ENSMUSG00000041977	-1.71054	4.86109	32.4145	1.95784e-05	0.00020023
ENSMUSG00000024913	-2.92547	4.70747	32.3912	1.96632e-05	0.000200973
ENSMUSG00000028964	1.51232	7.1262	32.382	1.96972e-05	0.000201197
ENSMUSG00000066151	-1.43855	4.70968	32.3614	1.97728e-05	0.000201705
ENSMUSG00000032085	-2.58542	4.3502	32.3587	1.97827e-05	0.000201705
ENSMUSG00000031995	-2.23096	5.95535	32.3585	1.97834e-05	0.000201705
ENSMUSG00000026269	-2.53936	3.59875	32.3431	1.98401e-05	0.00020216
ENSMUSG00000027091	1.83524	6.39748	32.3209	1.99223e-05	0.000202873
ENSMUSG00000038170	-1.45687	5.30597	32.3096	1.99641e-05	0.000203074
ENSMUSG00000028514	-1.13588	6.20283	32.309	1.99665e-05	0.000203074
ENSMUSG00000038775	1.31347	4.09571	32.2837	2.00608e-05	0.000203909
ENSMUSG00000030612	1.77069	4.96097	32.27	2.01119e-05	0.000204184
ENSMUSG00000031026	-2.64009	1.90505	32.2699	2.01125e-05	0.000204184
ENSMUSG00000039713	-3.30615	4.51068	32.2471	2.01981e-05	0.000204928
ENSMUSG00000033389	-1.93754	3.96319	32.2353	2.02425e-05	0.000205253
ENSMUSG00000039745	1.50047	4.21101	32.229	2.02665e-05	0.000205372
ENSMUSG00000027404	1.21626	7.81818	32.1946	2.03967e-05	0.000206556
ENSMUSG00000019303	1.99631	4.07705	32.1916	2.04083e-05	0.000206556
ENSMUSG00000022234	1.79986	8.78449	32.171	2.04868e-05	0.000207225
ENSMUSG00000029684	-2.00119	4.48898	32.1623	2.05204e-05	0.000207434
ENSMUSG00000038600	-3.80716	1.07114	32.1591	2.05324e-05	0.000207434
ENSMUSG00000017188	1.78097	4.91903	32.1453	2.05855e-05	0.000207844
ENSMUSG00000051984	-2.98648	0.112162	32.1169	2.0695e-05	0.000208822
ENSMUSG00000070733	-2.42397	5.67085	32.1026	2.07504e-05	0.000209254
ENSMUSG00000074673	4.59679	-0.52243	32.0853	2.08178e-05	0.000209807
ENSMUSG00000075585	-2.8346	1.82631	32.0752	2.08571e-05	0.000210075
ENSMUSG00000028760	-3.06752	4.05716	32.0698	2.08782e-05	0.000210161
ENSMUSG00000028266	2.03322	3.43366	32.0489	2.09599e-05	0.000210746
ENSMUSG00000028793	-1.29056	5.41134	32.0485	2.09618e-05	0.000210746
ENSMUSG00000024122	-1.15013	6.07273	32.0429	2.09835e-05	0.000210837
ENSMUSG00000003346	1.3319	5.82442	32.0067	2.11262e-05	0.000212143
ENSMUSG00000049672	-1.13186	3.86072	31.9956	2.11702e-05	0.000212412
ENSMUSG00000027895	-7.49118	-0.103043	34.5458	2.11785e-05	0.000212412
ENSMUSG00000029715	1.45261	4.19176	31.9749	2.12527e-05	0.000213027
ENSMUSG00000068264	-2.0726	1.66299	31.9623	2.13028e-05	0.0002134
ENSMUSG00000090330	-2.08957	2.00674	31.9589	2.13163e-05	0.000213407
ENSMUSG00000042686	2.30932	1.66075	31.9435	2.13783e-05	0.000213898
ENSMUSG00000049624	-1.88965	2.33877	31.9358	2.14092e-05	0.000214032
ENSMUSG00000028937	1.23152	5.28131	31.9333	2.1419e-05	0.000214032
ENSMUSG00000027360	4.73728	-0.737509	31.9305	2.14302e-05	0.000214032
ENSMUSG00000053930	3.20132	0.353897	31.9119	2.15054e-05	0.000214653
ENSMUSG00000036466	-2.75509	1.78376	31.8983	2.15605e-05	0.000215074
ENSMUSG00000022913	1.47232	5.89905	31.8934	2.15803e-05	0.000215142
ENSMUSG00000029388	1.86454	6.01749	31.8876	2.16038e-05	0.000215248
ENSMUSG00000038932	1.99157	4.83001	31.8689	2.16798e-05	0.000215876
ENSMUSG00000042133	1.0382	5.34895	31.8634	2.17021e-05	0.000215895
ENSMUSG00000051790	-2.94702	2.70113	31.862	2.17078e-05	0.000215895
ENSMUSG00000032041	-1.7572	2.77664	31.8579	2.17246e-05	0.000215933
ENSMUSG00000029436	-1.95128	2.99386	31.844	2.17816e-05	0.000216291
ENSMUSG00000059229	-3.16104	1.17905	31.8415	2.17916e-05	0.000216291
ENSMUSG00000060733	-1.43577	6.26196	31.8385	2.18039e-05	0.000216291
ENSMUSG00000038025	-3.05543	2.8179	31.8364	2.18126e-05	0.000216291
ENSMUSG00000022774	1.76291	5.57741	31.8115	2.19151e-05	0.000217177
ENSMUSG00000023047	-1.79851	1.59077	31.7998	2.19634e-05	0.000217527
ENSMUSG00000042744	-2.82584	5.27465	31.7943	2.19862e-05	0.000217622
ENSMUSG00000051596	5.23489	-0.0728099	31.7693	2.20898e-05	0.000218518
ENSMUSG00000024387	1.42269	6.23181	31.7573	2.21398e-05	0.000218882
ENSMUSG00000032558	-2.02644	2.51979	31.7216	2.22891e-05	0.000220209
ENSMUSG00000049680	-1.77758	3.05024	31.7189	2.23005e-05	0.000220209
ENSMUSG00000021509	-7.48776	0.10566	34.2139	2.23741e-05	0.000220804
ENSMUSG00000069806	1.90053	3.55564	31.6924	2.2412e-05	0.000221048
ENSMUSG00000050592	-1.73801	2.75611	31.6776	2.24751e-05	0.000221538
ENSMUSG00000020020	2.04844	2.49382	31.6706	2.25046e-05	0.000221698
ENSMUSG00000037020	-2.07552	5.04807	31.6569	2.25629e-05	0.00022214
ENSMUSG00000020250	1.52087	8.28698	31.6509	2.25886e-05	0.000222191
ENSMUSG00000046070	-2.08636	1.79789	31.6494	2.25948e-05	0.000222191
ENSMUSG00000002103	-1.22468	3.99121	31.6407	2.26321e-05	0.000222371
ENSMUSG00000028773	-2.94984	6.29403	31.6389	2.26398e-05	0.000222371
ENSMUSG00000031875	-2.71412	1.87689	31.634	2.26606e-05	0.000222443
ENSMUSG00000018678	-2.41053	4.23155	31.6267	2.26919e-05	0.000222619
ENSMUSG00000025041	1.59166	4.504	31.6226	2.27094e-05	0.000222659
ENSMUSG00000031903	-1.69693	3.71129	31.6134	2.27489e-05	0.000222915
ENSMUSG00000029649	2.3244	6.58681	31.6013	2.28009e-05	0.000223293
ENSMUSG00000052724	-4.81399	-0.146533	31.5871	2.28625e-05	0.000223764
ENSMUSG00000086712	-4.83395	0.781204	31.5811	2.28883e-05	0.000223885
ENSMUSG00000054932	5.04883	-0.420565	34.0736	2.29019e-05	0.000223886
ENSMUSG00000009013	2.35213	8.28403	31.5665	2.29513e-05	0.000224224
ENSMUSG00000004264	1.23746	8.02132	31.5609	2.29756e-05	0.000224224
ENSMUSG00000033799	1.47613	4.81572	31.5607	2.29769e-05	0.000224224
ENSMUSG00000033487	-1.1595	5.23777	31.5536	2.30074e-05	0.00022439
ENSMUSG00000039621	-3.03409	4.21712	31.5367	2.30811e-05	0.000224855
ENSMUSG00000002379	1.39745	5.98377	31.5365	2.30821e-05	0.000224855
ENSMUSG00000033047	1.80666	8.24419	31.5215	2.31479e-05	0.000225364
ENSMUSG00000029291	-1.58404	4.23796	31.5152	2.31752e-05	0.000225497
ENSMUSG00000047842	3.62514	1.04355	31.5098	2.3199e-05	0.000225596
ENSMUSG00000040720	1.30239	5.70599	31.5015	2.32355e-05	0.000225819
ENSMUSG00000057359	3.45989	5.19119	31.4953	2.32626e-05	0.000225951
ENSMUSG00000041220	1.21505	8.06735	31.4753	2.33512e-05	0.000226659
ENSMUSG00000024925	2.04528	5.07836	31.4727	2.33628e-05	0.000226659
ENSMUSG00000001065	-1.37599	3.75974	31.4607	2.34157e-05	0.000227039
ENSMUSG00000008855	-2.30814	4.60262	31.4488	2.34688e-05	0.000227422
ENSMUSG00000042808	2.92821	3.19392	31.4445	2.34879e-05	0.000227474
ENSMUSG00000003039	1.27494	5.9022	31.4337	2.3536e-05	0.000227807
ENSMUSG00000039308	-1.78656	2.14779	31.424	2.35792e-05	0.00022794
ENSMUSG00000060803	1.69025	7.07715	31.424	2.35793e-05	0.00022794
ENSMUSG00000032743	-2.21102	2.80716	31.4214	2.35909e-05	0.00022794
ENSMUSG00000024738	-5.23049	0.223767	31.4015	2.36802e-05	0.00022867
ENSMUSG00000034958	2.46498	1.17861	31.394	2.37137e-05	0.000228861
ENSMUSG00000031819	1.1863	6.39996	31.3895	2.37343e-05	0.000228926
ENSMUSG00000036858	3.34362	1.35158	31.3728	2.38097e-05	0.00022952
ENSMUSG00000049097	3.90705	-0.398062	31.342	2.39493e-05	0.000230733
ENSMUSG00000074781	1.85221	6.45747	31.319	2.40542e-05	0.000231609
ENSMUSG00000024360	1.36368	8.01329	31.311	2.40908e-05	0.000231827
ENSMUSG00000103350	-3.6656	0.76839	33.7516	2.41675e-05	0.00023243
ENSMUSG00000025499	1.30934	5.71499	31.2631	2.43113e-05	0.000233678
ENSMUSG00000034686	3.53958	0.313549	31.211	2.45537e-05	0.000235872
ENSMUSG00000056999	1.23882	6.45898	31.2041	2.4586e-05	0.000236045
ENSMUSG00000036918	-2.64346	2.66981	31.1844	2.46783e-05	0.000236795
ENSMUSG00000022973	-1.73059	3.89938	31.1782	2.47075e-05	0.000236938
ENSMUSG00000046139	-2.09544	4.73172	31.1651	2.47694e-05	0.000237395
ENSMUSG00000006143	8.29623	-0.0857614	33.581	2.48697e-05	0.000238219
ENSMUSG00000033902	-1.86275	3.49004	31.1227	2.49704e-05	0.000239045
ENSMUSG00000040269	1.49214	5.36629	31.0872	2.51402e-05	0.000240488
ENSMUSG00000086475	-4.1223	1.22715	31.0852	2.515e-05	0.000240488
ENSMUSG00000044365	4.60955	-0.753268	31.0775	2.51872e-05	0.000240508
ENSMUSG00000034701	3.96306	0.685951	31.0773	2.51881e-05	0.000240508
ENSMUSG00000045980	-2.37348	2.47955	31.0757	2.51956e-05	0.000240508
ENSMUSG00000072258	1.38776	3.5851	31.0702	2.52222e-05	0.000240624
ENSMUSG00000033735	1.1268	5.64911	31.0634	2.52551e-05	0.000240682
ENSMUSG00000022637	-2.28254	3.22108	31.0629	2.52572e-05	0.000240682
ENSMUSG00000051980	-5.33958	1.47114	31.044	2.53485e-05	0.000241414
ENSMUSG00000038845	1.55644	7.5804	31.008	2.55241e-05	0.000242913
ENSMUSG00000057541	1.19433	5.43861	31.0044	2.55414e-05	0.000242913
ENSMUSG00000031939	2.44985	5.90198	31.0027	2.55498e-05	0.000242913
ENSMUSG00000057388	2.19246	6.2773	30.9899	2.56125e-05	0.00024337
ENSMUSG00000059810	-2.02772	3.6227	30.9761	2.56801e-05	0.000243596
ENSMUSG00000021660	1.80227	8.52446	30.9749	2.56861e-05	0.000243596
ENSMUSG00000053129	4.55689	-0.540854	30.9742	2.56894e-05	0.000243596
ENSMUSG00000040043	-1.82029	5.42725	30.9731	2.56949e-05	0.000243596
ENSMUSG00000074340	-3.31036	1.2856	30.9664	2.57277e-05	0.000243768
ENSMUSG00000038628	1.96852	4.33239	30.9608	2.57553e-05	0.000243891
ENSMUSG00000006589	1.38343	6.77644	30.9424	2.58463e-05	0.000244613
ENSMUSG00000106205	-2.67298	1.96076	30.9227	2.59441e-05	0.000245398
ENSMUSG00000001911	-4.23518	2.00131	30.9095	2.60099e-05	0.000245868
ENSMUSG00000079033	-2.80557	2.1081	30.9068	2.60234e-05	0.000245868
ENSMUSG00000078490	2.465	1.59613	30.8885	2.61152e-05	0.000246595
ENSMUSG00000025575	-1.54082	4.3736	30.8715	2.62002e-05	0.000247258
ENSMUSG00000031642	-1.9567	3.63164	30.8605	2.62556e-05	0.00024764
ENSMUSG00000075410	5.32128	-0.13569	30.8548	2.62846e-05	0.000247773
ENSMUSG00000020453	-1.53842	5.57103	30.8404	2.63573e-05	0.000248286
ENSMUSG00000035226	3.66112	1.69014	30.8381	2.63689e-05	0.000248286
ENSMUSG00000033326	-1.74004	6.05468	30.8302	2.64086e-05	0.000248519
ENSMUSG00000099370	1.28899	5.64771	30.8189	2.64663e-05	0.000248785
ENSMUSG00000024006	-1.57683	6.29227	30.8188	2.64668e-05	0.000248785
ENSMUSG00000030549	-4.69441	-0.403775	30.7907	2.66097e-05	0.000249952
ENSMUSG00000030879	1.41502	6.54467	30.7885	2.66211e-05	0.000249952
ENSMUSG00000086810	-1.62552	3.2427	30.7665	2.67338e-05	0.000250869
ENSMUSG00000063953	4.41925	3.23592	30.7474	2.68324e-05	0.000251626
ENSMUSG00000061175	-1.82986	5.969	30.743	2.68549e-05	0.000251626
ENSMUSG00000030423	1.624	4.69585	30.7421	2.686e-05	0.000251626
ENSMUSG00000021460	-1.14331	3.72893	30.7381	2.68804e-05	0.000251626
ENSMUSG00000002105	-2.22521	2.77764	30.7362	2.68902e-05	0.000251626
ENSMUSG00000024187	-1.66809	4.23587	30.7278	2.69336e-05	0.000251891
ENSMUSG00000003545	-6.99443	0.75534	30.7082	2.70359e-05	0.000252523
ENSMUSG00000017639	-1.97245	5.08943	30.7064	2.70449e-05	0.000252523
ENSMUSG00000052566	-1.56656	4.9283	30.7049	2.7053e-05	0.000252523
ENSMUSG00000037725	1.70917	6.44949	30.7031	2.7062e-05	0.000252523
ENSMUSG00000002107	-2.70733	1.8505	30.6992	2.70827e-05	0.000252574
ENSMUSG00000037260	-1.5115	4.35181	30.689	2.71356e-05	0.000252836
ENSMUSG00000068040	-1.24051	5.58123	30.688	2.71412e-05	0.000252836
ENSMUSG00000023411	-2.10568	2.39152	30.6716	2.7227e-05	0.000253393
ENSMUSG00000062963	1.60249	5.67342	30.6707	2.72315e-05	0.000253393
ENSMUSG00000030222	-4.51817	-0.7377	30.6673	2.72493e-05	0.000253417
ENSMUSG00000041961	-1.78512	3.86376	30.6548	2.73153e-05	0.000253889
ENSMUSG00000040550	2.64202	5.79928	30.6263	2.74656e-05	0.000255143
ENSMUSG00000026797	-2.11902	2.1655	30.5965	2.76242e-05	0.000256473
ENSMUSG00000097303	6.92579	-1.07586	32.9471	2.76869e-05	0.000256912
ENSMUSG00000032786	1.27026	5.11889	30.5794	2.77157e-05	0.000256936
ENSMUSG00000009670	2.89174	2.90041	30.5736	2.77463e-05	0.000256936
ENSMUSG00000058351	2.08404	2.7453	30.5723	2.77532e-05	0.000256936
ENSMUSG00000022112	4.47111	-0.405893	32.9311	2.77628e-05	0.000256936
ENSMUSG00000002190	3.7017	3.28898	30.5698	2.77669e-05	0.000256936
ENSMUSG00000047090	-2.13208	2.08436	30.5631	2.78028e-05	0.000257126
ENSMUSG00000015749	1.3138	6.77361	30.5537	2.78531e-05	0.000257447
ENSMUSG00000037071	-1.3278	6.69687	30.5506	2.78702e-05	0.000257463
ENSMUSG00000040723	2.23169	3.95615	30.5439	2.79062e-05	0.000257652
ENSMUSG00000023036	4.85723	3.33163	30.5225	2.80217e-05	0.000258557
ENSMUSG00000044250	-1.40548	4.44773	30.52	2.80354e-05	0.000258557
ENSMUSG00000041477	-2.14145	1.97019	30.493	2.81822e-05	0.000259767
ENSMUSG00000038683	1.41391	6.48397	30.4887	2.82057e-05	0.00025984
ENSMUSG00000026223	1.21534	4.81198	30.4828	2.82375e-05	0.000259989
ENSMUSG00000056209	1.56937	6.94371	30.4791	2.82578e-05	0.000260031
ENSMUSG00000063611	-6.05582	-0.517881	30.4559	2.83849e-05	0.000261056
ENSMUSG00000103292	-4.78547	-0.0887286	30.4496	2.84198e-05	0.000261233
ENSMUSG00000030315	-2.38837	3.24513	30.432	2.85169e-05	0.000261879
ENSMUSG00000026170	-4.70499	-0.195503	30.4311	2.85216e-05	0.000261879
ENSMUSG00000010609	-1.75451	2.84668	30.4243	2.85595e-05	0.000262082
ENSMUSG00000020536	-1.82106	5.7475	30.4103	2.8637e-05	0.000262648
ENSMUSG00000041769	1.21276	6.25762	30.4073	2.86535e-05	0.000262654
ENSMUSG00000022146	-4.6564	1.83098	30.398	2.87054e-05	0.000262976
ENSMUSG00000000282	-2.85475	4.58645	30.3953	2.87203e-05	0.000262976
ENSMUSG00000025195	-1.73614	3.67534	30.3829	2.87894e-05	0.000263464
ENSMUSG00000024135	1.12898	4.81313	30.3797	2.88074e-05	0.000263484
ENSMUSG00000084762	2.27746	2.6385	30.3662	2.88826e-05	0.000263821
ENSMUSG00000025034	-2.45163	6.20736	30.365	2.88898e-05	0.000263821
ENSMUSG00000033581	-1.59986	5.53001	30.3646	2.88919e-05	0.000263821
ENSMUSG00000034690	4.06533	2.69004	30.3451	2.90012e-05	0.000264549
ENSMUSG00000022443	-2.3431	8.42759	30.3447	2.90035e-05	0.000264549
ENSMUSG00000022010	-1.5995	7.82778	30.3372	2.90458e-05	0.00026479
ENSMUSG00000090258	1.77563	4.18775	30.2873	2.93284e-05	0.00026722
ENSMUSG00000040888	1.41108	5.94063	30.2787	2.93773e-05	0.000267519
ENSMUSG00000035696	-1.70905	4.64027	30.268	2.94388e-05	0.000267932
ENSMUSG00000059734	1.40059	5.45811	30.2527	2.95262e-05	0.00026858
ENSMUSG00000037161	-2.36105	1.21732	30.2396	2.96018e-05	0.00026912
ENSMUSG00000028039	-2.24984	2.85487	30.2321	2.96449e-05	0.000269365
ENSMUSG00000030539	-2.04644	6.25746	30.2271	2.9674e-05	0.000269482
ENSMUSG00000044340	-2.46655	3.74203	30.2095	2.97757e-05	0.00027015
ENSMUSG00000053799	1.91774	3.88769	30.2087	2.97801e-05	0.00027015
ENSMUSG00000064105	-1.42339	4.43644	30.2037	2.98093e-05	0.000270268
ENSMUSG00000090639	3.24552	3.47417	30.1908	2.98841e-05	0.000270798
ENSMUSG00000096764	7.97305	0.781926	32.4916	2.99333e-05	0.000271096
ENSMUSG00000000001	2.00552	7.62487	30.1738	2.99835e-05	0.000271403
ENSMUSG00000024268	1.68847	2.60913	30.134	3.02164e-05	0.000273362
ENSMUSG00000021130	-2.38439	0.439607	30.1293	3.02443e-05	0.000273465
ENSMUSG00000068966	-2.91976	4.94854	30.0987	3.04255e-05	0.000274954
ENSMUSG00000050966	2.67782	7.39282	30.0801	3.05362e-05	0.000275544
ENSMUSG00000050552	1.75076	4.7145	30.0781	3.05482e-05	0.000275544
ENSMUSG00000068039	2.14753	8.66168	30.0759	3.05613e-05	0.000275544
ENSMUSG00000074305	-2.72711	4.32495	30.0739	3.0573e-05	0.000275544
ENSMUSG00000022801	-1.19401	4.3308	30.0738	3.05736e-05	0.000275544
ENSMUSG00000031539	-1.81185	2.40831	30.0709	3.05909e-05	0.00027555
ENSMUSG00000026944	-2.2983	3.82113	30.0355	3.08031e-05	0.000277312
ENSMUSG00000024219	-2.43885	4.6259	30.0251	3.08658e-05	0.000277684
ENSMUSG00000028041	-1.88766	4.52397	30.0213	3.08884e-05	0.000277684
ENSMUSG00000032271	-3.37139	-0.100033	30.0203	3.08946e-05	0.000277684
ENSMUSG00000037013	1.52617	6.96814	30.0153	3.09251e-05	0.000277784
ENSMUSG00000024163	-1.46036	4.80312	30.0129	3.09392e-05	0.000277784
ENSMUSG00000086173	2.20562	3.80527	30.0053	3.09851e-05	0.000278046
ENSMUSG00000036223	1.81909	4.31752	29.9963	3.10399e-05	0.000278388
ENSMUSG00000032086	-1.67637	2.96487	29.9647	3.12321e-05	0.000279829
ENSMUSG00000040325	1.16656	6.45714	29.9623	3.12467e-05	0.000279829
ENSMUSG00000050910	-1.889	3.80524	29.9616	3.12511e-05	0.000279829
ENSMUSG00000015305	-2.16194	5.21774	29.9365	3.14052e-05	0.000281057
ENSMUSG00000102367	-5.19784	-0.986687	29.9302	3.14437e-05	0.00028125
ENSMUSG00000033931	1.47767	5.425	29.9168	3.15262e-05	0.000281837
ENSMUSG00000024691	2.99431	4.88249	29.9037	3.16077e-05	0.000282413
ENSMUSG00000020482	1.17698	5.23261	29.8998	3.16318e-05	0.000282467
ENSMUSG00000035878	-1.78349	2.25036	29.8972	3.16477e-05	0.000282467
ENSMUSG00000031326	6.69326	-0.83215	32.1638	3.16762e-05	0.00028257
ENSMUSG00000032842	-2.652	2.91653	29.8733	3.17963e-05	0.000283488
ENSMUSG00000000916	1.38644	4.68525	29.87	3.18169e-05	0.000283492
ENSMUSG00000025156	1.53062	7.02331	29.8678	3.18308e-05	0.000283492
ENSMUSG00000028826	1.30694	5.47889	29.8621	3.18663e-05	0.00028364
ENSMUSG00000091803	2.05709	4.33461	29.8597	3.18815e-05	0.00028364
ENSMUSG00000039205	-1.9114	3.30016	29.8177	3.21451e-05	0.000285832
ENSMUSG00000070637	-4.10442	1.00783	29.7862	3.23443e-05	0.000287449
ENSMUSG00000035278	1.10169	5.03592	29.7631	3.24911e-05	0.0002886
ENSMUSG00000036299	1.84106	5.24973	29.7419	3.26269e-05	0.000289536
ENSMUSG00000009073	-1.2765	6.62861	29.7412	3.26313e-05	0.000289536
ENSMUSG00000023905	2.4699	3.76144	29.7275	3.27195e-05	0.000290043
ENSMUSG00000052726	-2.74627	0.468773	29.7269	3.27234e-05	0.000290043
ENSMUSG00000027523	-1.25722	6.1076	29.689	3.29682e-05	0.000292057
ENSMUSG00000034324	-2.53384	1.52084	29.6718	3.30803e-05	0.000292657
ENSMUSG00000029617	1.31221	5.65607	29.671	3.30854e-05	0.000292657
ENSMUSG00000093565	2.66467	4.42468	29.6705	3.30888e-05	0.000292657
ENSMUSG00000052337	1.16929	7.13588	29.6556	3.31862e-05	0.000293362
ENSMUSG00000040549	1.34371	7.21784	29.6522	3.32081e-05	0.0002934
ENSMUSG00000006281	-1.93387	4.03471	29.6325	3.33373e-05	0.000294385
ENSMUSG00000056962	1.2558	5.5601	29.6037	3.35268e-05	0.000295733
ENSMUSG00000026584	-1.11974	3.70546	29.6034	3.35292e-05	0.000295733
ENSMUSG00000026388	2.34585	1.08924	29.6008	3.35463e-05	0.000295733
ENSMUSG00000024376	-1.56697	5.30642	29.5985	3.35612e-05	0.000295733
ENSMUSG00000011254	2.08572	4.46382	29.595	3.35847e-05	0.000295784
ENSMUSG00000097140	-4.65189	-1.29511	29.5824	3.36683e-05	0.000296363
ENSMUSG00000097328	2.53684	1.13222	29.5431	3.39302e-05	0.00029851
ENSMUSG00000027198	-1.55029	4.96577	29.5383	3.39625e-05	0.000298636
ENSMUSG00000101599	-2.8606	3.59641	29.5348	3.39857e-05	0.000298682
ENSMUSG00000043183	1.67133	3.44818	29.529	3.40251e-05	0.000298871
ENSMUSG00000018362	2.24972	8.28273	29.5124	3.41368e-05	0.000299693
ENSMUSG00000044176	7.76871	1.24309	31.7279	3.41734e-05	0.000299856
ENSMUSG00000040648	1.05946	5.62775	29.5021	3.42063e-05	0.000299987
ENSMUSG00000018012	1.77445	2.26142	29.4939	3.42616e-05	0.000300313
ENSMUSG00000033618	-4.18156	1.2779	29.4902	3.42869e-05	0.000300376
ENSMUSG00000060093	2.66618	9.9305	29.4629	3.44722e-05	0.000301841
ENSMUSG00000020817	1.11976	5.29068	29.4527	3.4542e-05	0.000302134
ENSMUSG00000024096	-1.16351	6.019	29.4524	3.45438e-05	0.000302134
ENSMUSG00000025337	1.24081	5.20998	29.45	3.45602e-05	0.000302134
ENSMUSG00000063952	-2.89796	4.53373	29.4406	3.46247e-05	0.000302538
ENSMUSG00000036572	1.8955	4.4188	29.4269	3.47185e-05	0.000303031
ENSMUSG00000029718	1.68695	5.22137	29.426	3.47249e-05	0.000303031
ENSMUSG00000037210	-1.80506	5.00416	29.4244	3.47358e-05	0.000303031
ENSMUSG00000040498	-2.57516	2.28928	29.4125	3.48174e-05	0.000303584
ENSMUSG00000097107	-3.55938	0.771586	29.3946	3.49415e-05	0.000304506
ENSMUSG00000036256	-2.74877	3.08112	29.3884	3.49844e-05	0.00030472
ENSMUSG00000062580	2.06178	6.26776	29.3781	3.50556e-05	0.00030518
ENSMUSG00000041319	1.43611	5.9167	29.3744	3.50812e-05	0.000305243
ENSMUSG00000031840	-2.41358	1.45026	29.3633	3.51588e-05	0.000305758
ENSMUSG00000028082	-1.79848	5.33098	29.3508	3.52458e-05	0.000306354
ENSMUSG00000005534	-1.79555	4.1756	29.3225	3.54441e-05	0.000307917
ENSMUSG00000048279	-1.1214	5.44193	29.2561	3.59149e-05	0.000311687
ENSMUSG00000037376	1.62684	5.76128	29.2553	3.59201e-05	0.000311687
ENSMUSG00000020914	1.59422	9.02042	29.2533	3.59343e-05	0.000311687
ENSMUSG00000076437	2.36773	7.72777	29.2456	3.59898e-05	0.000311879
ENSMUSG00000028946	8.52445	-0.532902	39.2528	3.5994e-05	0.000311879
ENSMUSG00000028807	1.75675	5.57517	29.2063	3.62721e-05	0.000314021
ENSMUSG00000051648	-4.65494	-0.296496	29.2053	3.6279e-05	0.000314021
ENSMUSG00000028654	-1.9981	4.17502	29.1911	3.6382e-05	0.000314529
ENSMUSG00000102330	3.88153	-0.805693	29.191	3.63827e-05	0.000314529
ENSMUSG00000079042	2.01946	5.00879	29.1893	3.63945e-05	0.000314529
ENSMUSG00000026749	-1.28356	3.75104	29.1865	3.64149e-05	0.000314542
ENSMUSG00000047751	1.92744	6.74229	29.166	3.65641e-05	0.000315667
ENSMUSG00000026766	1.5376	4.88365	29.1497	3.6683e-05	0.000316529
ENSMUSG00000010136	4.72992	-0.408703	29.1403	3.67517e-05	0.000316957
ENSMUSG00000043311	-1.7288	2.37259	29.1089	3.6982e-05	0.000318778
ENSMUSG00000073557	-1.93429	2.92273	29.0952	3.70834e-05	0.000319486
ENSMUSG00000036112	1.57026	6.89864	29.0822	3.71795e-05	0.000320149
ENSMUSG00000023020	1.53217	4.72544	29.0785	3.72071e-05	0.00032022
ENSMUSG00000042116	3.74905	1.50838	29.0714	3.72599e-05	0.000320508
ENSMUSG00000052593	1.2065	4.69067	29.0552	3.73802e-05	0.000321377
ENSMUSG00000024422	1.23758	7.79717	29.0457	3.74515e-05	0.000321823
ENSMUSG00000062234	-1.19415	5.8059	29.0334	3.75432e-05	0.000322298
ENSMUSG00000027566	1.96492	7.57744	29.0331	3.75455e-05	0.000322298
ENSMUSG00000052942	-2.34545	2.31875	29.0305	3.7565e-05	0.000322299
ENSMUSG00000075229	2.49042	5.27469	29.0115	3.77079e-05	0.000323358
ENSMUSG00000059495	-1.53019	5.82499	29.0067	3.77444e-05	0.000323504
ENSMUSG00000030256	-3.19912	-0.215594	28.9971	3.78167e-05	0.000323956
ENSMUSG00000026825	-3.62499	1.44443	28.9913	3.78601e-05	0.000324161
ENSMUSG00000078348	1.70553	6.56049	28.9858	3.79018e-05	0.000324319
ENSMUSG00000018412	-1.35842	5.84092	28.9837	3.79176e-05	0.000324319
ENSMUSG00000023050	-1.6954	3.33629	28.9712	3.80126e-05	0.000324964
ENSMUSG00000029714	-3.17328	5.15193	28.956	3.81286e-05	0.000325789
ENSMUSG00000034940	-1.48392	4.50101	28.9396	3.8254e-05	0.000326693
ENSMUSG00000102222	-3.51624	0.716809	28.9285	3.83386e-05	0.000327129
ENSMUSG00000102440	-6.31393	0.675812	31.0742	3.83445e-05	0.000327129
ENSMUSG00000032478	1.44894	4.44216	28.9215	3.83928e-05	0.000327211
ENSMUSG00000029169	1.5322	7.46342	28.9214	3.83935e-05	0.000327211
ENSMUSG00000019577	-2.11093	1.46878	28.9068	3.85054e-05	0.000327996
ENSMUSG00000033209	-4.23698	3.52229	28.8985	3.85701e-05	0.000328074
ENSMUSG00000057497	2.62996	6.18243	28.896	3.85889e-05	0.000328074
ENSMUSG00000071424	-5.48602	-0.477171	28.8959	3.85899e-05	0.000328074
ENSMUSG00000025738	-2.67944	0.983823	28.8954	3.85934e-05	0.000328074
ENSMUSG00000022687	-2.55039	2.10079	28.8917	3.86225e-05	0.000328098
ENSMUSG00000026620	-1.93399	1.93455	28.8881	3.86502e-05	0.000328098
ENSMUSG00000031065	-1.23531	5.86683	28.8874	3.86555e-05	0.000328098
ENSMUSG00000032741	-2.71552	3.60766	28.8806	3.87079e-05	0.000328375
ENSMUSG00000018537	-2.24127	4.25535	28.8764	3.87409e-05	0.000328488
ENSMUSG00000028920	-1.56983	5.73793	28.8682	3.88045e-05	0.000328859
ENSMUSG00000025001	2.40048	8.10986	28.8634	3.88421e-05	0.00032901
ENSMUSG00000032076	-1.3333	4.44882	28.8548	3.89086e-05	0.000329296
ENSMUSG00000027193	1.27429	7.0277	28.8539	3.89156e-05	0.000329296
ENSMUSG00000025330	-2.74544	1.98686	28.8323	3.9085e-05	0.000330425
ENSMUSG00000024953	1.13975	5.4182	28.8318	3.90887e-05	0.000330425
ENSMUSG00000049751	2.02319	7.35755	28.826	3.9134e-05	0.000330639
ENSMUSG00000042121	-1.96751	4.8943	28.8218	3.91672e-05	0.000330751
ENSMUSG00000062115	-3.07905	3.50492	28.8188	3.91912e-05	0.000330786
ENSMUSG00000106744	2.29617	5.88159	28.8144	3.92253e-05	0.000330906
ENSMUSG00000041040	-1.59667	4.72918	28.8104	3.92567e-05	0.000331003
ENSMUSG00000026999	2.31192	5.54773	28.8013	3.93288e-05	0.000331443
ENSMUSG00000057072	5.19182	-0.368193	33.943	3.93823e-05	0.000331725
ENSMUSG00000048100	2.48652	5.22483	28.7824	3.94784e-05	0.000332366
ENSMUSG00000021038	1.46212	4.8657	28.7669	3.96014e-05	0.000333233
ENSMUSG00000050936	1.97043	7.31715	28.7626	3.96354e-05	0.00033335
ENSMUSG00000033983	-0.898683	5.98898	28.7543	3.97014e-05	0.000333736
ENSMUSG00000003812	-1.8091	5.24986	28.7465	3.9764e-05	0.000334094
ENSMUSG00000048440	-1.19014	3.29635	28.7418	3.98011e-05	0.000334237
ENSMUSG00000033871	-3.41347	0.94975	28.7386	3.98268e-05	0.000334283
ENSMUSG00000025081	3.93316	-0.0492989	28.7357	3.98498e-05	0.000334307
ENSMUSG00000020300	-1.8489	3.51107	28.7269	3.99207e-05	0.00033469
ENSMUSG00000006998	1.40383	8.48268	28.725	3.99356e-05	0.00033469
ENSMUSG00000027985	3.47057	4.90805	28.721	3.99684e-05	0.000334795
ENSMUSG00000022205	2.37439	7.17071	28.718	3.99925e-05	0.000334829
ENSMUSG00000004383	-1.8199	3.72796	28.7144	4.00208e-05	0.000334897
ENSMUSG00000025613	2.15595	8.47512	28.7071	4.008e-05	0.000335224
ENSMUSG00000031387	-1.65467	6.45939	28.7015	4.01251e-05	0.000335377
ENSMUSG00000022240	-3.52055	0.309942	28.6998	4.01387e-05	0.000335377
ENSMUSG00000071653	1.91883	6.25896	28.6798	4.03008e-05	0.000336563
ENSMUSG00000047434	-1.15218	4.25986	28.6719	4.03648e-05	0.000336927
ENSMUSG00000005533	-2.94484	3.77506	28.6591	4.04685e-05	0.000337624
ENSMUSG00000040824	1.86514	6.95251	28.6522	4.05251e-05	0.000337926
ENSMUSG00000037058	2.12391	6.14094	28.645	4.05839e-05	0.000338247
ENSMUSG00000097848	-2.65428	2.5958	28.6408	4.06185e-05	0.000338366
ENSMUSG00000037434	-1.22769	4.42414	28.6369	4.06505e-05	0.000338462
ENSMUSG00000066705	-1.78829	3.01029	28.6292	4.07132e-05	0.000338688
ENSMUSG00000042246	-1.48846	2.63595	28.6277	4.07256e-05	0.000338688
ENSMUSG00000066979	1.59451	6.79886	28.6261	4.07388e-05	0.000338688
[truncated: 6,342 more rows]

## Sheet: KO1_T24vsT0
row.names	logFC	logCPM	F	PValue	FDR
ENSMUSG00000043687	4.92261	4.1855	295.412	8.82399e-13	1.46646e-08
ENSMUSG00000063531	5.83628	2.89372	248.316	3.9561e-12	3.28732e-08
ENSMUSG00000026532	7.95102	5.36204	224.061	9.53927e-12	4.50927e-08
ENSMUSG00000031548	-4.66084	6.65432	214.792	1.36718e-11	4.50927e-08
ENSMUSG00000019989	4.02311	5.50251	213.41	1.44434e-11	4.50927e-08
ENSMUSG00000023951	-5.51512	5.46518	210.425	1.62799e-11	4.50927e-08
ENSMUSG00000022102	6.12093	3.89299	185.105	4.80997e-11	1.14196e-07
ENSMUSG00000019960	4.16579	6.14594	174.901	7.73758e-11	1.60739e-07
ENSMUSG00000018427	-4.07468	3.33436	150.199	2.73967e-10	4.15225e-07
ENSMUSG00000026980	-3.34158	5.62008	149.74	2.8097e-10	4.15225e-07
ENSMUSG00000005672	-3.69745	5.87694	149.197	2.89511e-10	4.15225e-07
ENSMUSG00000048752	5.33343	3.251	147.389	3.20061e-10	4.15225e-07
ENSMUSG00000069114	-3.87102	5.17675	146.379	3.38676e-10	4.15225e-07
ENSMUSG00000032796	-5.86283	6.94759	145.805	3.4979e-10	4.15225e-07
ENSMUSG00000043251	4.97427	5.50643	141.852	4.38275e-10	4.6011e-07
ENSMUSG00000039542	-4.25296	4.41401	141.668	4.42972e-10	4.6011e-07
ENSMUSG00000025085	-4.02761	4.5111	135.953	6.20148e-10	5.74847e-07
ENSMUSG00000032232	4.63641	4.99969	135.272	6.46077e-10	5.74847e-07
ENSMUSG00000033491	-4.59578	2.87551	134.989	6.57206e-10	5.74847e-07
ENSMUSG00000031755	2.52755	4.38994	132.182	7.79768e-10	6.17705e-07
ENSMUSG00000026959	-7.85781	2.98278	131.431	8.16715e-10	6.17705e-07
ENSMUSG00000030523	-5.9687	4.20192	131.411	8.17709e-10	6.17705e-07
ENSMUSG00000013766	-6.46132	3.60804	128.277	9.94537e-10	7.18618e-07
ENSMUSG00000023913	4.17852	3.27758	127.176	1.06643e-09	7.38458e-07
ENSMUSG00000005360	4.3902	2.83114	122.146	1.47699e-09	9.57167e-07
ENSMUSG00000026676	5.19861	2.40962	121.937	1.49746e-09	9.57167e-07
ENSMUSG00000017737	7.6581	2.13285	120.901	1.60384e-09	9.58301e-07
ENSMUSG00000022723	3.58787	3.60457	120.801	1.61456e-09	9.58301e-07
ENSMUSG00000056055	4.43355	3.62733	119.872	1.71796e-09	9.84508e-07
ENSMUSG00000043895	2.67692	5.72733	117.774	1.97934e-09	1.06896e-06
ENSMUSG00000027313	-4.85398	4.71109	117.512	2.01504e-09	1.06896e-06
ENSMUSG00000003032	-5.55222	6.83937	117.158	2.06433e-09	1.06896e-06
ENSMUSG00000031530	5.16648	4.46703	116.751	2.12262e-09	1.06896e-06
ENSMUSG00000007107	6.84799	2.22559	115.945	2.24354e-09	1.07079e-06
ENSMUSG00000031760	6.14342	2.7451	115.871	2.2551e-09	1.07079e-06
ENSMUSG00000059325	4.23071	2.87392	115.275	2.35004e-09	1.08487e-06
ENSMUSG00000007039	-2.98504	5.46378	114.317	2.51203e-09	1.09371e-06
ENSMUSG00000030087	-3.40828	4.22492	113.848	2.59585e-09	1.09371e-06
ENSMUSG00000023906	4.726	4.4435	113.644	2.63321e-09	1.09371e-06
ENSMUSG00000042364	-2.53675	6.16717	113.567	2.64746e-09	1.09371e-06
ENSMUSG00000032323	4.60523	2.45545	113.297	2.69824e-09	1.09371e-06
ENSMUSG00000026380	-4.01825	9.24745	112.143	2.9275e-09	1.15838e-06
ENSMUSG00000074653	-4.20761	3.59276	111.414	3.08355e-09	1.19176e-06
ENSMUSG00000000805	11.001	3.38202	161.285	3.25337e-09	1.22881e-06
ENSMUSG00000068079	4.0965	3.92307	109.076	3.64943e-09	1.34777e-06
ENSMUSG00000010660	2.88104	4.37333	108.477	3.81222e-09	1.36859e-06
ENSMUSG00000021953	-2.83904	7.70208	108.097	3.91992e-09	1.36859e-06
ENSMUSG00000024924	-5.80116	2.90591	107.983	3.95284e-09	1.36859e-06
ENSMUSG00000046312	-3.39255	4.46288	107.041	4.23679e-09	1.43696e-06
ENSMUSG00000025545	-2.70606	3.94879	103.839	5.38495e-09	1.78985e-06
ENSMUSG00000039286	-3.48213	5.04612	103.47	5.53802e-09	1.80464e-06
ENSMUSG00000097768	-4.21817	3.92454	102.771	5.84136e-09	1.86688e-06
ENSMUSG00000045594	-2.0242	5.63226	101.59	6.39717e-09	1.97804e-06
ENSMUSG00000047412	-2.93062	6.59194	101.529	6.42723e-09	1.97804e-06
ENSMUSG00000035158	-5.32391	4.23349	101.28	6.55272e-09	1.97999e-06
ENSMUSG00000048373	4.87188	4.13437	100.746	6.83026e-09	2.00677e-06
ENSMUSG00000028444	4.71549	2.9055	100.647	6.88282e-09	2.00677e-06
ENSMUSG00000003031	-2.15909	4.51616	100	7.23972e-09	2.07443e-06
ENSMUSG00000001946	5.68522	1.55877	99.4535	7.55753e-09	2.12879e-06
ENSMUSG00000027562	3.38088	6.27513	98.9812	7.84442e-09	2.14199e-06
ENSMUSG00000028885	2.44627	4.44082	98.9526	7.86217e-09	2.14199e-06
ENSMUSG00000022528	-3.07746	4.05918	97.7027	8.68357e-09	2.30744e-06
ENSMUSG00000024177	2.31271	5.6098	97.6115	8.74712e-09	2.30744e-06
ENSMUSG00000026657	-2.86572	3.87711	97.2119	9.03177e-09	2.32511e-06
ENSMUSG00000039031	6.15489	1.83276	97.1265	9.09393e-09	2.32511e-06
ENSMUSG00000026126	3.84219	2.38986	96.6458	9.45273e-09	2.38023e-06
ENSMUSG00000022346	4.48159	4.78438	96.1406	9.84686e-09	2.44246e-06
ENSMUSG00000021728	5.32462	5.45727	94.5472	1.12142e-08	2.71051e-06
ENSMUSG00000026956	-2.20858	5.29554	94.5045	1.12537e-08	2.71051e-06
ENSMUSG00000090125	4.08417	5.16565	94.0617	1.16718e-08	2.77105e-06
ENSMUSG00000029121	4.22577	4.14606	93.5156	1.22114e-08	2.85833e-06
ENSMUSG00000024409	8.41331	2.00822	107.971	1.26512e-08	2.92014e-06
ENSMUSG00000001025	3.29752	6.63939	92.801	1.29597e-08	2.95036e-06
ENSMUSG00000034647	-2.6997	3.66888	92.3079	1.35055e-08	3.03309e-06
ENSMUSG00000053113	-4.00057	5.23925	91.6922	1.42234e-08	3.15172e-06
ENSMUSG00000063109	4.13255	1.37205	91.4836	1.44762e-08	3.16552e-06
ENSMUSG00000000958	3.22315	5.76454	91.1823	1.48499e-08	3.20507e-06
ENSMUSG00000026398	-2.9262	5.36569	90.5028	1.5733e-08	3.35214e-06
ENSMUSG00000028680	2.73349	5.40165	90.1772	1.61767e-08	3.40304e-06
ENSMUSG00000029470	-2.3755	3.34405	89.6476	1.69281e-08	3.50048e-06
ENSMUSG00000023224	-2.87467	2.45828	89.5566	1.70611e-08	3.50048e-06
ENSMUSG00000026987	-2.81576	5.23763	89.3328	1.73933e-08	3.5251e-06
ENSMUSG00000034271	-4.44775	3.45951	88.7958	1.82196e-08	3.64636e-06
ENSMUSG00000091562	3.72472	2.89428	88.6631	1.84303e-08	3.64636e-06
ENSMUSG00000044165	6.78292	3.71296	87.9547	1.96027e-08	3.83268e-06
ENSMUSG00000022844	-2.26921	4.01695	87.7762	1.99111e-08	3.84769e-06
ENSMUSG00000022900	-3.04396	5.19401	87.3348	2.06967e-08	3.91386e-06
ENSMUSG00000062078	-2.36924	6.94966	87.3195	2.07245e-08	3.91386e-06
ENSMUSG00000029762	2.93605	4.54566	86.2579	2.27618e-08	4.18304e-06
ENSMUSG00000018604	-4.80795	7.63682	86.2304	2.28175e-08	4.18304e-06
ENSMUSG00000031155	3.33316	5.73197	86.1769	2.29261e-08	4.18304e-06
ENSMUSG00000019817	-4.89851	5.25161	86.0644	2.31566e-08	4.18304e-06
ENSMUSG00000086742	5.38174	1.93776	85.5303	2.42862e-08	4.33993e-06
ENSMUSG00000030722	-3.57409	6.86421	85.3104	2.47689e-08	4.37908e-06
ENSMUSG00000060519	2.46681	4.69559	85.0173	2.5429e-08	4.44846e-06
ENSMUSG00000063018	3.64093	3.08294	84.6856	2.61995e-08	4.53551e-06
ENSMUSG00000020661	3.18101	7.59372	84.2464	2.72599e-08	4.67044e-06
ENSMUSG00000023277	2.49325	6.83122	83.9183	2.80833e-08	4.71708e-06
ENSMUSG00000025232	-2.66	6.21608	83.9118	2.80998e-08	4.71708e-06
ENSMUSG00000026235	-2.31277	6.19789	83.3884	2.94717e-08	4.84593e-06
ENSMUSG00000015243	-3.03432	4.57384	83.3327	2.96222e-08	4.84593e-06
ENSMUSG00000040511	-2.25066	4.36329	83.2885	2.97422e-08	4.84593e-06
ENSMUSG00000045333	4.1787	3.6149	82.3357	3.24618e-08	5.2377e-06
ENSMUSG00000020142	-3.02541	5.13533	81.7383	3.43075e-08	5.48227e-06
ENSMUSG00000017724	3.49082	6.03167	81.3506	3.55672e-08	5.62944e-06
ENSMUSG00000006930	-3.69791	6.00905	81.1453	3.62549e-08	5.68415e-06
ENSMUSG00000097398	5.72437	2.75409	80.6027	3.81449e-08	5.92457e-06
ENSMUSG00000002265	2.80868	8.38792	80.4825	3.85784e-08	5.93643e-06
ENSMUSG00000020032	-3.11203	2.74202	80.185	3.96743e-08	6.04905e-06
ENSMUSG00000020432	-2.53026	3.76299	79.8339	4.10128e-08	6.19629e-06
ENSMUSG00000021795	6.58955	0.856802	91.0558	4.23787e-08	6.29096e-06
ENSMUSG00000046607	-4.78704	2.74905	79.3941	4.27602e-08	6.29096e-06
ENSMUSG00000055148	-3.45901	6.47948	79.3904	4.27751e-08	6.29096e-06
ENSMUSG00000017376	-1.86829	4.47174	79.1111	4.39285e-08	6.40392e-06
ENSMUSG00000025986	1.94119	5.45241	78.7699	4.53837e-08	6.55853e-06
ENSMUSG00000023987	-4.6499	1.29783	78.5652	4.62829e-08	6.63082e-06
ENSMUSG00000027864	-2.38685	6.34844	78.2592	4.76634e-08	6.71318e-06
ENSMUSG00000070327	-3.44376	5.95641	78.2587	4.76657e-08	6.71318e-06
ENSMUSG00000019139	2.33691	6.86417	78.0028	4.8856e-08	6.823e-06
ENSMUSG00000002308	2.74836	6.04108	77.9152	4.92706e-08	6.82357e-06
ENSMUSG00000053062	-3.60699	7.45042	77.5977	5.08074e-08	6.87659e-06
ENSMUSG00000028766	-2.39514	7.50835	77.5975	5.08083e-08	6.87659e-06
ENSMUSG00000035247	1.96341	7.70721	77.58	5.08948e-08	6.87659e-06
ENSMUSG00000022883	-3.2912	3.84108	77.3355	5.21162e-08	6.98484e-06
ENSMUSG00000000594	-2.10469	4.52547	77.2002	5.28067e-08	7.02075e-06
ENSMUSG00000052151	1.97435	3.61237	76.752	5.51661e-08	7.27624e-06
ENSMUSG00000024959	2.05469	3.67185	76.4063	5.70661e-08	7.46757e-06
ENSMUSG00000063659	-3.04335	3.8137	76.1486	5.85297e-08	7.5691e-06
ENSMUSG00000041649	-3.27038	4.81304	76.1099	5.87529e-08	7.5691e-06
ENSMUSG00000002033	-3.56347	3.03872	76.0078	5.93468e-08	7.5868e-06
ENSMUSG00000045394	2.25145	6.71791	75.9142	5.98973e-08	7.59873e-06
ENSMUSG00000015943	2.51674	5.45865	75.4495	6.27145e-08	7.89585e-06
ENSMUSG00000079478	2.40231	5.78086	75.0389	6.53256e-08	8.11983e-06
ENSMUSG00000005397	-3.59043	6.94334	75.0167	6.54707e-08	8.11983e-06
ENSMUSG00000036534	-2.72877	5.54548	74.8699	6.64355e-08	8.17845e-06
ENSMUSG00000028917	-3.87467	3.05847	73.9162	7.31039e-08	8.93318e-06
ENSMUSG00000057378	5.07037	2.57692	73.7831	7.40924e-08	8.98789e-06
ENSMUSG00000025140	-2.84765	4.54458	73.4613	7.65432e-08	9.21791e-06
ENSMUSG00000086712	-5.39854	0.781204	72.8889	8.11286e-08	9.69983e-06
ENSMUSG00000025931	-2.64406	3.68844	72.6383	8.32314e-08	9.88016e-06
ENSMUSG00000001173	-1.95284	4.98993	71.9073	8.97189e-08	1.05747e-05
ENSMUSG00000054136	-5.71203	1.18192	71.6677	9.19655e-08	1.07532e-05
ENSMUSG00000040618	-4.0485	6.45682	71.6088	9.25268e-08	1.07532e-05
ENSMUSG00000030894	-2.20109	5.35146	71.511	9.34681e-08	1.07871e-05
ENSMUSG00000027401	4.56785	1.85628	71.009	9.84703e-08	1.12861e-05
ENSMUSG00000097113	2.64506	2.76357	70.8831	9.97711e-08	1.13568e-05
ENSMUSG00000050211	-4.22832	0.9122	70.3277	1.0574e-07	1.19543e-05
ENSMUSG00000042035	-2.60174	5.77844	69.8681	1.10979e-07	1.23689e-05
ENSMUSG00000028786	6.59854	2.49353	69.8639	1.11029e-07	1.23689e-05
ENSMUSG00000021255	-2.95144	8.54942	69.7863	1.11942e-07	1.23689e-05
ENSMUSG00000042529	-4.09155	1.45753	69.749	1.12384e-07	1.23689e-05
ENSMUSG00000040653	3.9536	1.21268	69.3971	1.1665e-07	1.26124e-05
ENSMUSG00000022218	2.46139	3.5361	69.2891	1.17995e-07	1.26124e-05
ENSMUSG00000024981	2.77088	4.28647	69.2027	1.19084e-07	1.26124e-05
ENSMUSG00000027070	2.28219	6.70421	69.1973	1.19151e-07	1.26124e-05
ENSMUSG00000060716	-3.17584	5.79408	69.1868	1.19285e-07	1.26124e-05
ENSMUSG00000039633	-2.99749	4.0805	69.1841	1.19319e-07	1.26124e-05
ENSMUSG00000035783	-4.01849	5.43269	69.1378	1.19909e-07	1.26124e-05
ENSMUSG00000045826	3.61245	2.7799	68.349	1.30458e-07	1.3554e-05
ENSMUSG00000034480	-2.20986	4.47251	68.3132	1.3096e-07	1.3554e-05
ENSMUSG00000024935	-3.10298	3.47666	68.2885	1.31307e-07	1.3554e-05
ENSMUSG00000039193	5.21014	3.43088	68.1742	1.32931e-07	1.36369e-05
ENSMUSG00000050473	3.65916	1.77659	68.0342	1.34951e-07	1.37592e-05
ENSMUSG00000056612	1.96546	7.08363	67.8754	1.37284e-07	1.38313e-05
ENSMUSG00000025408	-3.70004	3.84078	67.8427	1.37769e-07	1.38313e-05
ENSMUSG00000042102	-4.66955	1.66555	67.7551	1.39079e-07	1.38313e-05
ENSMUSG00000078626	-4.57471	-0.146749	67.7463	1.39211e-07	1.38313e-05
ENSMUSG00000032507	-2.85731	1.98964	67.678	1.40244e-07	1.38313e-05
ENSMUSG00000005371	-2.51243	4.42903	67.6512	1.40652e-07	1.38313e-05
ENSMUSG00000004359	-6.71218	2.34339	75.9914	1.48085e-07	1.44766e-05
ENSMUSG00000020261	-3.47745	3.10247	66.9777	1.51336e-07	1.46692e-05
ENSMUSG00000021756	-1.94997	5.7086	66.9484	1.5182e-07	1.46692e-05
ENSMUSG00000027130	-2.31855	4.73771	66.6254	1.5728e-07	1.506e-05
ENSMUSG00000041654	-2.79094	3.85504	66.6024	1.57677e-07	1.506e-05
ENSMUSG00000004360	5.99273	1.82418	66.4626	1.60114e-07	1.52054e-05
ENSMUSG00000000617	9.49844	1.26409	87.6576	1.669e-07	1.57597e-05
ENSMUSG00000016458	9.30856	3.50146	74.3809	1.71331e-07	1.60867e-05
ENSMUSG00000001300	3.09987	4.18449	65.7629	1.72958e-07	1.61483e-05
ENSMUSG00000040728	4.42785	3.9116	65.632	1.75486e-07	1.62927e-05
ENSMUSG00000033526	-2.11795	3.99384	65.274	1.82609e-07	1.68599e-05
ENSMUSG00000032946	4.1506	3.97679	64.9157	1.90062e-07	1.74511e-05
ENSMUSG00000024791	1.88705	6.04744	64.6374	1.96085e-07	1.79051e-05
ENSMUSG00000048572	5.52125	0.912437	72.8071	1.98075e-07	1.79881e-05
ENSMUSG00000000308	-2.12025	4.1438	64.3731	2.01999e-07	1.81434e-05
ENSMUSG00000067878	6.79806	2.48112	64.3257	2.0308e-07	1.81434e-05
ENSMUSG00000029718	2.58547	5.22137	64.2857	2.03999e-07	1.81434e-05
ENSMUSG00000039157	-3.47719	5.02227	64.279	2.04153e-07	1.81434e-05
ENSMUSG00000003865	-1.54485	5.90637	64.1698	2.06683e-07	1.82706e-05
ENSMUSG00000033065	1.72724	6.08551	64.0865	2.08638e-07	1.82712e-05
ENSMUSG00000025007	-2.70578	6.67466	64.0759	2.08889e-07	1.82712e-05
ENSMUSG00000042414	-4.03379	4.57307	63.9182	2.1265e-07	1.85028e-05
ENSMUSG00000064168	2.95238	6.67871	63.6865	2.18312e-07	1.88526e-05
ENSMUSG00000039316	-3.45324	1.72641	63.6612	2.18939e-07	1.88526e-05
ENSMUSG00000041359	-2.75586	5.57738	63.5965	2.20557e-07	1.8894e-05
ENSMUSG00000034842	-3.53758	3.01626	63.4764	2.23593e-07	1.90558e-05
ENSMUSG00000060212	3.23317	2.2022	63.0916	2.33631e-07	1.98098e-05
ENSMUSG00000030138	1.69366	6.64492	62.9423	2.37661e-07	1.98454e-05
ENSMUSG00000042498	6.41387	0.980409	62.9394	2.37741e-07	1.98454e-05
ENSMUSG00000086228	-5.31696	3.41971	62.915	2.38408e-07	1.98454e-05
ENSMUSG00000027637	1.92642	6.40681	62.8997	2.38827e-07	1.98454e-05
ENSMUSG00000038354	-2.37189	5.24017	62.6621	2.45436e-07	2.0293e-05
ENSMUSG00000020121	-4.37711	2.83177	62.5907	2.47459e-07	2.0359e-05
ENSMUSG00000032776	2.86291	2.59006	62.5449	2.48768e-07	2.03659e-05
ENSMUSG00000057093	-2.58677	2.27986	62.2948	2.56053e-07	2.08596e-05
ENSMUSG00000026450	-3.61887	1.79369	62.0095	2.64653e-07	2.1455e-05
ENSMUSG00000029859	4.13058	2.66384	61.9233	2.67314e-07	2.14574e-05
ENSMUSG00000007122	5.4812	1.67645	61.899	2.6807e-07	2.14574e-05
ENSMUSG00000045667	-1.93081	5.62159	61.8834	2.68556e-07	2.14574e-05
ENSMUSG00000044788	-3.26073	3.64857	61.5849	2.78052e-07	2.21098e-05
ENSMUSG00000036098	5.25285	4.71431	61.507	2.80592e-07	2.22055e-05
ENSMUSG00000028528	-2.64108	4.49769	61.2959	2.87602e-07	2.26524e-05
ENSMUSG00000038059	2.92559	2.69401	61.2047	2.90692e-07	2.27878e-05
ENSMUSG00000035064	-3.07868	4.49747	60.9358	3.00015e-07	2.34082e-05
ENSMUSG00000002068	2.2521	6.7999	60.8826	3.01897e-07	2.3445e-05
ENSMUSG00000066720	5.97736	0.806609	60.7299	3.07376e-07	2.37594e-05
ENSMUSG00000021696	-3.15414	2.7332	60.6473	3.10388e-07	2.38812e-05
ENSMUSG00000030707	3.89897	1.5455	60.569	3.1327e-07	2.39918e-05
ENSMUSG00000001288	2.79081	6.38982	60.3834	3.20223e-07	2.44119e-05
ENSMUSG00000074657	-2.54945	3.21818	60.1627	3.28716e-07	2.49449e-05
ENSMUSG00000028518	-3.03297	3.22014	59.881	3.39923e-07	2.56781e-05
ENSMUSG00000024087	-4.99843	1.92873	59.8309	3.41958e-07	2.5715e-05
ENSMUSG00000021614	-2.08547	4.29614	59.7763	3.44196e-07	2.57666e-05
ENSMUSG00000092274	-2.73342	6.75546	59.7352	3.45891e-07	2.57774e-05
ENSMUSG00000022425	5.42671	3.20006	66.9666	3.4745e-07	2.5778e-05
ENSMUSG00000040428	2.5404	3.51385	59.6167	3.50823e-07	2.59126e-05
ENSMUSG00000020086	-1.7681	3.44121	59.5486	3.53693e-07	2.60089e-05
ENSMUSG00000024381	2.747	3.8164	59.4706	3.57015e-07	2.61376e-05
ENSMUSG00000020611	-1.54896	6.66927	59.2586	3.66213e-07	2.66934e-05
ENSMUSG00000029016	-2.16807	4.77709	58.951	3.80035e-07	2.75261e-05
ENSMUSG00000052117	-5.27724	1.62743	58.9311	3.80949e-07	2.75261e-05
ENSMUSG00000008393	1.46701	5.70907	58.8433	3.85012e-07	2.76707e-05
ENSMUSG00000059363	2.10317	3.14991	58.816	3.86281e-07	2.76707e-05
ENSMUSG00000024535	2.08545	2.77549	58.7643	3.88707e-07	2.77162e-05
ENSMUSG00000020128	-1.67972	5.56327	58.7315	3.90252e-07	2.77162e-05
ENSMUSG00000058881	-2.24446	5.95012	58.6942	3.92017e-07	2.77231e-05
ENSMUSG00000031897	2.89585	4.323	58.4471	4.03942e-07	2.84454e-05
ENSMUSG00000070639	-2.93552	2.12809	58.3905	4.06732e-07	2.8521e-05
ENSMUSG00000027478	2.72136	8.39263	58.3052	4.10971e-07	2.86972e-05
ENSMUSG00000020902	-4.83668	5.99187	58.2102	4.15755e-07	2.88703e-05
ENSMUSG00000041774	2.3379	4.7602	58.1872	4.16925e-07	2.88703e-05
ENSMUSG00000031700	-2.38907	6.41527	58.0065	4.26218e-07	2.93914e-05
ENSMUSG00000046879	3.98747	2.75566	57.8975	4.31939e-07	2.96628e-05
ENSMUSG00000071604	-4.8503	2.71472	57.8141	4.36372e-07	2.98409e-05
ENSMUSG00000020788	-2.99834	3.82794	57.7772	4.38349e-07	2.98409e-05
ENSMUSG00000033446	3.44356	3.36183	57.7467	4.39994e-07	2.98409e-05
ENSMUSG00000078440	1.79889	6.85071	57.7148	4.41716e-07	2.98409e-05
ENSMUSG00000041046	3.92097	2.35099	57.6698	4.44165e-07	2.98849e-05
ENSMUSG00000029922	1.59159	8.8206	57.5245	4.52162e-07	3.01802e-05
ENSMUSG00000070407	-4.32529	1.89456	57.5021	4.53414e-07	3.01802e-05
ENSMUSG00000074802	1.72129	5.39248	57.4915	4.54001e-07	3.01802e-05
ENSMUSG00000069094	2.18147	5.4847	57.3976	4.59281e-07	3.03957e-05
ENSMUSG00000038916	3.84317	3.24451	57.3326	4.62977e-07	3.03957e-05
ENSMUSG00000031073	5.42664	2.11612	57.3058	4.64508e-07	3.03957e-05
ENSMUSG00000032558	-2.78579	2.51979	57.3049	4.6456e-07	3.03957e-05
ENSMUSG00000028869	1.91904	6.16232	57.1073	4.76037e-07	3.10245e-05
ENSMUSG00000003051	-2.42029	5.16802	57.0437	4.79797e-07	3.11474e-05
ENSMUSG00000021939	-1.61324	6.71345	57.0117	4.81705e-07	3.11496e-05
ENSMUSG00000027559	5.92088	0.251695	56.8536	4.91238e-07	3.1643e-05
ENSMUSG00000039458	-1.54428	5.1999	56.7867	4.95337e-07	3.1745e-05
ENSMUSG00000028709	-2.5896	3.08417	56.7655	4.96643e-07	3.1745e-05
ENSMUSG00000021186	-3.38395	1.81509	56.6389	5.04524e-07	3.21252e-05
ENSMUSG00000027253	-2.24225	3.42114	56.5298	5.11428e-07	3.23278e-05
ENSMUSG00000020256	-3.78201	2.73054	56.5271	5.11596e-07	3.23278e-05
ENSMUSG00000072720	-2.92247	2.81506	56.2429	5.30085e-07	3.33693e-05
ENSMUSG00000028527	-3.06836	6.86709	55.8743	5.55172e-07	3.48166e-05
ENSMUSG00000023495	2.1243	5.71877	55.8394	5.57613e-07	3.48383e-05
ENSMUSG00000014932	-1.83655	5.00603	55.7927	5.60902e-07	3.49125e-05
ENSMUSG00000069266	2.34544	8.56401	55.5547	5.77992e-07	3.57632e-05
ENSMUSG00000028488	-3.5626	3.2805	55.5381	5.79205e-07	3.57632e-05
ENSMUSG00000017499	2.25845	5.97994	55.5133	5.81026e-07	3.57632e-05
ENSMUSG00000064326	2.12296	6.50428	55.4796	5.83504e-07	3.57832e-05
ENSMUSG00000054027	-2.42723	4.19635	55.242	6.01337e-07	3.67412e-05
ENSMUSG00000001930	-3.72966	4.58483	55.0434	6.16702e-07	3.7542e-05
ENSMUSG00000030587	2.7163	3.37669	54.9609	6.23208e-07	3.77996e-05
ENSMUSG00000022505	-2.95548	3.61607	54.8316	6.33567e-07	3.82029e-05
ENSMUSG00000091345	4.03287	2.83064	54.8207	6.34454e-07	3.82029e-05
ENSMUSG00000027803	-1.59963	5.14409	54.7534	6.39928e-07	3.83211e-05
ENSMUSG00000085912	-5.19332	0.207879	54.7152	6.4306e-07	3.83211e-05
ENSMUSG00000021413	1.49558	5.87721	54.7118	6.43334e-07	3.83211e-05
ENSMUSG00000028640	-3.68641	3.93533	54.5302	6.58464e-07	3.89177e-05
ENSMUSG00000018924	6.55492	0.671024	60.7755	6.59698e-07	3.89177e-05
ENSMUSG00000064373	3.85522	2.30967	54.5076	6.60376e-07	3.89177e-05
ENSMUSG00000017760	-1.89179	6.3941	54.4318	6.66819e-07	3.91585e-05
ENSMUSG00000090100	-2.00498	3.59412	54.2765	6.80263e-07	3.98074e-05
ENSMUSG00000006398	1.74527	8.14656	54.1381	6.92487e-07	4.03805e-05
ENSMUSG00000030956	-2.86883	3.73591	54.0565	6.99814e-07	4.06651e-05
ENSMUSG00000028825	3.19726	2.88159	54.0217	7.02955e-07	4.06895e-05
ENSMUSG00000018672	-2.56634	2.093	53.9619	7.08407e-07	4.06895e-05
ENSMUSG00000035964	5.11522	2.3846	53.9573	7.08832e-07	4.06895e-05
ENSMUSG00000042210	1.84805	3.95936	53.9442	7.10028e-07	4.06895e-05
ENSMUSG00000025246	-1.69499	6.04123	53.9069	7.13458e-07	4.07456e-05
ENSMUSG00000018411	-2.40441	4.89576	53.7941	7.23949e-07	4.12031e-05
ENSMUSG00000022537	2.42087	3.33423	53.7628	7.26885e-07	4.1229e-05
ENSMUSG00000050966	3.77225	7.39282	53.5077	7.51348e-07	4.22032e-05
ENSMUSG00000022453	-2.52138	3.43286	53.506	7.51521e-07	4.22032e-05
ENSMUSG00000092564	2.87387	2.36907	53.5018	7.51932e-07	4.22032e-05
ENSMUSG00000041920	-1.6873	3.98663	53.4784	7.54218e-07	4.22032e-05
ENSMUSG00000085936	5.95149	0.272188	53.4364	7.58354e-07	4.22922e-05
ENSMUSG00000094338	2.26203	7.72902	53.3936	7.62594e-07	4.23864e-05
ENSMUSG00000000532	-2.54544	4.71276	53.3504	7.66895e-07	4.24834e-05
ENSMUSG00000018906	-2.13757	2.46579	53.0967	7.92713e-07	4.37677e-05
ENSMUSG00000021951	2.65299	4.58986	52.9277	8.10451e-07	4.4599e-05
ENSMUSG00000031770	-2.36763	4.79039	52.8582	8.17871e-07	4.48587e-05
ENSMUSG00000038534	-2.40932	3.96234	52.8052	8.23572e-07	4.50228e-05
ENSMUSG00000053687	3.3887	2.45538	52.7381	8.30871e-07	4.52729e-05
ENSMUSG00000051457	4.43547	2.38277	52.7012	8.34905e-07	4.53441e-05
ENSMUSG00000027913	6.96571	1.12044	52.5236	8.54665e-07	4.6266e-05
ENSMUSG00000048012	1.80892	4.68541	52.4572	8.62187e-07	4.65217e-05
ENSMUSG00000020044	-3.32236	4.29233	52.3856	8.70367e-07	4.68111e-05
ENSMUSG00000030103	-2.21077	3.99594	52.3131	8.7875e-07	4.7069e-05
ENSMUSG00000035161	1.45695	5.76036	52.2907	8.81362e-07	4.7069e-05
ENSMUSG00000006800	-2.3254	6.72544	52.271	8.83659e-07	4.7069e-05
ENSMUSG00000027703	-4.34256	0.96512	52.1586	8.96913e-07	4.76224e-05
ENSMUSG00000020477	1.88007	6.52701	51.7537	9.46513e-07	5.00959e-05
ENSMUSG00000037820	-2.69993	3.27956	51.6174	9.6389e-07	5.08536e-05
ENSMUSG00000078713	2.80753	6.77827	51.5916	9.67208e-07	5.08648e-05
ENSMUSG00000001827	2.28545	7.29645	51.5683	9.70223e-07	5.08648e-05
ENSMUSG00000051855	2.56571	6.35336	51.5013	9.78967e-07	5.10095e-05
ENSMUSG00000020300	-2.53098	3.51107	51.4852	9.81073e-07	5.10095e-05
ENSMUSG00000029250	1.8975	7.08417	51.4767	9.82192e-07	5.10095e-05
ENSMUSG00000030020	-3.46805	2.8325	51.4086	9.91195e-07	5.10399e-05
ENSMUSG00000028536	5.57972	1.71912	51.3831	9.94588e-07	5.10399e-05
ENSMUSG00000028398	1.94619	4.45949	51.3811	9.94855e-07	5.10399e-05
ENSMUSG00000029826	-2.07869	6.47941	51.3226	1.00269e-06	5.10399e-05
ENSMUSG00000022231	-3.56972	3.72899	51.3092	1.00448e-06	5.10399e-05
ENSMUSG00000037161	-2.84631	1.21732	51.2964	1.00622e-06	5.10399e-05
ENSMUSG00000091002	3.8694	1.43433	51.2932	1.00664e-06	5.10399e-05
ENSMUSG00000042428	-2.19462	3.50317	51.288	1.00735e-06	5.10399e-05
ENSMUSG00000041360	2.06183	6.9453	51.2417	1.01363e-06	5.12024e-05
ENSMUSG00000025076	-2.11276	2.54197	51.1554	1.02546e-06	5.16427e-05
ENSMUSG00000043004	2.43955	3.99955	51.0707	1.03722e-06	5.20773e-05
ENSMUSG00000036402	-1.95214	4.06291	50.9114	1.05973e-06	5.29783e-05
ENSMUSG00000022544	-1.55245	4.3503	50.8987	1.06154e-06	5.29783e-05
ENSMUSG00000029816	-3.1321	1.14298	50.8661	1.06623e-06	5.30234e-05
ENSMUSG00000046324	1.58466	6.45765	50.8481	1.06883e-06	5.30234e-05
ENSMUSG00000056458	-2.03816	3.20197	50.774	1.07959e-06	5.31637e-05
ENSMUSG00000057880	2.57471	1.09591	50.7647	1.08095e-06	5.31637e-05
ENSMUSG00000075012	3.22966	3.02505	50.7626	1.08125e-06	5.31637e-05
ENSMUSG00000053656	2.94857	4.59576	50.6331	1.10038e-06	5.39445e-05
ENSMUSG00000034731	-2.79643	4.62718	50.4917	1.12169e-06	5.48278e-05
ENSMUSG00000024645	4.57536	3.87177	50.4248	1.13193e-06	5.5166e-05
ENSMUSG00000046093	3.78367	0.408643	50.3827	1.13844e-06	5.52169e-05
ENSMUSG00000047881	-1.8466	4.61877	50.3751	1.13962e-06	5.52169e-05
ENSMUSG00000041957	1.73305	4.7259	50.1574	1.17393e-06	5.66217e-05
ENSMUSG00000034714	-2.58775	4.19939	50.148	1.17543e-06	5.66217e-05
ENSMUSG00000047878	-2.26587	4.45825	50.0662	1.18864e-06	5.70927e-05
ENSMUSG00000032715	-2.89393	5.57569	50.0416	1.19266e-06	5.71204e-05
ENSMUSG00000042357	-3.10831	3.25427	49.9872	1.20156e-06	5.73813e-05
ENSMUSG00000103869	-8.18128	1.40112	55.212	1.22939e-06	5.85424e-05
ENSMUSG00000063632	2.21339	4.42945	49.7665	1.23846e-06	5.86496e-05
ENSMUSG00000037902	-2.38794	3.37083	49.7651	1.2387e-06	5.86496e-05
ENSMUSG00000040606	-2.82545	4.97361	49.7289	1.24487e-06	5.87743e-05
ENSMUSG00000024529	-2.84671	5.17684	49.6531	1.25791e-06	5.92217e-05
ENSMUSG00000068284	-2.35953	4.319	49.4343	1.2964e-06	6.0861e-05
ENSMUSG00000046179	2.16728	4.36479	49.3536	1.31093e-06	6.13698e-05
ENSMUSG00000026142	-1.81698	3.35867	49.28	1.32434e-06	6.18237e-05
ENSMUSG00000009647	-1.89181	3.5883	49.2138	1.33652e-06	6.22176e-05
ENSMUSG00000039512	-1.98291	5.53484	49.1889	1.34115e-06	6.22373e-05
ENSMUSG00000036452	-2.14036	2.65437	49.1712	1.34444e-06	6.22373e-05
ENSMUSG00000038508	-2.71252	3.20874	49.1369	1.35083e-06	6.23597e-05
ENSMUSG00000032717	2.75758	2.04188	49.0827	1.36102e-06	6.25515e-05
ENSMUSG00000070473	2.90206	1.53601	49.0748	1.36252e-06	6.25515e-05
ENSMUSG00000068417	2.82894	3.98027	49.015	1.37387e-06	6.27651e-05
ENSMUSG00000036564	-2.11495	3.18526	48.9981	1.3771e-06	6.27651e-05
ENSMUSG00000103897	-4.45979	2.54074	48.9908	1.3785e-06	6.27651e-05
ENSMUSG00000046378	6.07941	0.672621	48.9656	1.38333e-06	6.28077e-05
ENSMUSG00000025626	2.45776	4.73316	48.9466	1.38699e-06	6.28077e-05
ENSMUSG00000042462	2.29209	7.14413	48.9047	1.39511e-06	6.30034e-05
ENSMUSG00000029699	1.89865	3.21291	48.8523	1.4053e-06	6.32614e-05
ENSMUSG00000039474	-2.19327	3.5256	48.8363	1.40843e-06	6.32614e-05
ENSMUSG00000004040	-2.21566	5.72584	48.7896	1.41764e-06	6.33991e-05
ENSMUSG00000039349	-3.26118	3.53566	48.782	1.41913e-06	6.33991e-05
ENSMUSG00000032536	-3.13806	4.8568	48.6465	1.44622e-06	6.44364e-05
ENSMUSG00000024122	-1.42325	6.07273	48.5695	1.46185e-06	6.49586e-05
ENSMUSG00000039089	1.8735	3.46006	48.5457	1.46674e-06	6.50019e-05
ENSMUSG00000025612	-1.81724	5.729	48.515	1.47305e-06	6.51078e-05
ENSMUSG00000045005	-2.88217	6.49416	48.3669	1.50392e-06	6.6296e-05
ENSMUSG00000022724	2.25543	5.02309	48.2094	1.53756e-06	6.75997e-05
ENSMUSG00000002983	-2.01609	3.81572	48.1228	1.55641e-06	6.8165e-05
ENSMUSG00000030337	-3.41279	1.81769	48.1127	1.55862e-06	6.8165e-05
ENSMUSG00000027615	2.07833	3.62512	48.0565	1.571e-06	6.84022e-05
ENSMUSG00000039197	2.79111	4.97905	48.0507	1.57228e-06	6.84022e-05
ENSMUSG00000024869	2.17268	3.21261	48.0218	1.57869e-06	6.85021e-05
ENSMUSG00000037573	-1.93468	3.3964	47.981	1.58782e-06	6.86696e-05
ENSMUSG00000029920	1.47141	7.32461	47.9676	1.59082e-06	6.86696e-05
ENSMUSG00000015937	-1.85629	5.91577	47.9055	1.60482e-06	6.8969e-05
ENSMUSG00000048078	-4.1777	5.94723	47.9001	1.60605e-06	6.8969e-05
ENSMUSG00000024925	2.55614	5.07836	47.7835	1.63274e-06	6.99345e-05
ENSMUSG00000027956	-3.22436	2.33228	47.5622	1.68477e-06	7.18146e-05
ENSMUSG00000060402	-2.96504	1.30501	47.5468	1.68847e-06	7.18146e-05
ENSMUSG00000061702	3.85961	0.46579	47.542	1.6896e-06	7.18146e-05
ENSMUSG00000032479	-2.08335	7.34297	47.4414	1.71395e-06	7.25428e-05
ENSMUSG00000073406	-2.68803	2.27983	47.4304	1.71662e-06	7.25428e-05
ENSMUSG00000039159	-2.23848	4.31967	47.4173	1.71983e-06	7.25428e-05
ENSMUSG00000020108	-2.24665	5.78744	47.2698	1.75637e-06	7.38965e-05
ENSMUSG00000046157	-2.2422	1.9761	47.1596	1.7842e-06	7.4878e-05
ENSMUSG00000068876	2.3348	4.09901	47.141	1.78896e-06	7.48885e-05
ENSMUSG00000031628	2.29774	4.84396	47.1023	1.79888e-06	7.49836e-05
ENSMUSG00000106536	4.22338	1.62983	47.097	1.80026e-06	7.49836e-05
ENSMUSG00000013822	1.64345	5.19537	46.97	1.83329e-06	7.61687e-05
ENSMUSG00000054814	-1.49416	4.46177	46.9048	1.85051e-06	7.6604e-05
ENSMUSG00000069268	2.13344	7.31112	46.8845	1.85589e-06	7.6604e-05
ENSMUSG00000022892	-2.99561	4.30061	46.8755	1.85831e-06	7.6604e-05
ENSMUSG00000027071	-7.07182	1.30681	46.8609	1.86221e-06	7.6604e-05
ENSMUSG00000047446	3.20807	4.61438	46.8342	1.86935e-06	7.66725e-05
ENSMUSG00000075707	-5.94295	1.35374	46.8203	1.8731e-06	7.66725e-05
ENSMUSG00000039620	7.41089	-0.212795	51.6388	1.88307e-06	7.68911e-05
ENSMUSG00000036103	2.32056	3.69963	46.751	1.89185e-06	7.69071e-05
ENSMUSG00000010760	2.62365	2.43235	46.7478	1.89271e-06	7.69071e-05
ENSMUSG00000015653	1.74028	4.01063	46.6998	1.90582e-06	7.72507e-05
ENSMUSG00000041817	2.08281	5.9885	46.6622	1.91616e-06	7.74811e-05
ENSMUSG00000020706	1.93565	7.74173	46.6073	1.93138e-06	7.7907e-05
ENSMUSG00000021306	-2.90916	1.68105	46.561	1.94433e-06	7.82395e-05
ENSMUSG00000086219	-3.88132	2.18317	46.3871	1.99377e-06	7.98568e-05
ENSMUSG00000060600	2.25428	3.89249	46.3842	1.99462e-06	7.98568e-05
ENSMUSG00000038151	-1.82505	3.29666	46.3692	1.99894e-06	7.98568e-05
ENSMUSG00000052316	-5.68562	2.2442	46.3094	2.01633e-06	8.03583e-05
ENSMUSG00000036478	-2.06297	5.16237	46.2497	2.03385e-06	8.08624e-05
ENSMUSG00000087166	1.92921	8.21689	46.2079	2.0462e-06	8.11593e-05
ENSMUSG00000004151	3.64546	3.76566	46.1881	2.05208e-06	8.11989e-05
ENSMUSG00000030513	-2.19898	5.89667	46.0991	2.07879e-06	8.20603e-05
ENSMUSG00000000320	-4.02743	0.899435	46.0387	2.0971e-06	8.25628e-05
ENSMUSG00000033487	-1.41695	5.23777	46.0245	2.10145e-06	8.25628e-05
ENSMUSG00000058351	2.57403	2.7453	45.9854	2.11344e-06	8.28377e-05
ENSMUSG00000054716	1.92795	4.13389	45.9263	2.13171e-06	8.33573e-05
ENSMUSG00000038175	-2.50266	2.20018	45.8351	2.16026e-06	8.42755e-05
ENSMUSG00000030689	1.61596	6.39165	45.8035	2.17022e-06	8.44658e-05
ENSMUSG00000097814	-2.68538	1.46328	45.7121	2.19939e-06	8.54012e-05
ENSMUSG00000039865	-3.09128	1.36196	45.6272	2.22689e-06	8.62675e-05
ENSMUSG00000028435	-3.62838	5.95533	45.5714	2.24516e-06	8.67728e-05
ENSMUSG00000046079	-2.47448	5.59398	45.471	2.27847e-06	8.77753e-05
ENSMUSG00000040209	-3.00805	6.21601	45.4612	2.28174e-06	8.77753e-05
ENSMUSG00000034158	-1.71519	6.09585	45.4457	2.28694e-06	8.77753e-05
ENSMUSG00000025980	2.05953	9.31034	45.3655	2.31404e-06	8.86107e-05
ENSMUSG00000073433	2.64333	2.37343	45.3143	2.33154e-06	8.90754e-05
ENSMUSG00000015176	1.67111	7.86892	45.2737	2.3455e-06	8.91363e-05
ENSMUSG00000038980	8.64671	0.521684	49.8661	2.34667e-06	8.91363e-05
ENSMUSG00000058028	-3.45572	0.993902	45.263	2.34922e-06	8.91363e-05
ENSMUSG00000003279	-2.33905	2.08629	45.2467	2.35487e-06	8.91472e-05
ENSMUSG00000028542	-3.78554	2.755	45.2152	2.3658e-06	8.93573e-05
ENSMUSG00000090115	-2.06	4.05013	45.1686	2.38213e-06	8.96457e-05
ENSMUSG00000020105	-1.91871	4.20432	45.1626	2.38422e-06	8.96457e-05
ENSMUSG00000029178	-1.83426	5.63708	45.1441	2.39075e-06	8.96883e-05
ENSMUSG00000022475	-3.72834	2.64979	45.1049	2.40461e-06	9.00051e-05
ENSMUSG00000069265	2.67048	8.44331	45.0446	2.42613e-06	9.06063e-05
ENSMUSG00000064247	4.48477	2.79337	44.9265	2.46887e-06	9.17941e-05
ENSMUSG00000009741	-1.53291	5.64051	44.9262	2.46898e-06	9.17941e-05
ENSMUSG00000040263	1.5341	6.71885	44.8025	2.51467e-06	9.32841e-05
ENSMUSG00000014850	1.47925	4.81577	44.7856	2.521e-06	9.33106e-05
ENSMUSG00000029403	1.94916	2.96019	44.7081	2.55017e-06	9.41807e-05
ENSMUSG00000028826	1.60308	5.47889	44.6894	2.55725e-06	9.42326e-05
ENSMUSG00000031103	-3.14843	3.00151	44.6661	2.56615e-06	9.43514e-05
ENSMUSG00000028161	-1.48273	5.29935	44.6365	2.57746e-06	9.45581e-05
ENSMUSG00000064325	-5.87891	0.648687	44.6002	2.59142e-06	9.48609e-05
ENSMUSG00000010538	2.30442	2.69443	44.5773	2.60028e-06	9.49759e-05
ENSMUSG00000043391	-3.59653	2.37879	44.559	2.60737e-06	9.50259e-05
ENSMUSG00000043681	2.36981	5.09577	44.5146	2.62467e-06	9.54473e-05
ENSMUSG00000015134	2.36409	4.54707	44.418	2.66278e-06	9.64688e-05
ENSMUSG00000048661	-1.45761	4.57597	44.3901	2.67388e-06	9.64688e-05
ENSMUSG00000020219	1.5286	6.31639	44.3856	2.67567e-06	9.64688e-05
ENSMUSG00000024354	6.06085	1.40808	44.3776	2.67888e-06	9.64688e-05
ENSMUSG00000038369	-2.17782	4.89231	44.3703	2.68178e-06	9.64688e-05
ENSMUSG00000028199	-2.00939	3.28022	44.3423	2.69303e-06	9.66641e-05
ENSMUSG00000096199	2.66367	3.96577	44.3075	2.70709e-06	9.67845e-05
ENSMUSG00000057337	-3.97928	1.92767	44.302	2.70932e-06	9.67845e-05
ENSMUSG00000013150	1.48357	3.73041	44.2882	2.71493e-06	9.67845e-05
ENSMUSG00000062296	-3.35173	1.1136	44.2765	2.71968e-06	9.67845e-05
ENSMUSG00000026463	-2.606	5.10404	44.2399	2.73461e-06	9.70643e-05
ENSMUSG00000050953	1.42232	6.65921	44.2287	2.73922e-06	9.70643e-05
ENSMUSG00000038811	3.94946	1.67206	44.0894	2.79701e-06	9.89012e-05
ENSMUSG00000041594	-2.01707	2.72642	44.0681	2.80599e-06	9.9008e-05
ENSMUSG00000054364	-2.56444	4.56101	43.9705	2.84743e-06	0.000100137
ENSMUSG00000074570	3.47823	2.42514	43.9644	2.85005e-06	0.000100137
ENSMUSG00000030431	2.966	2.55096	43.9151	2.87128e-06	0.00010067
ENSMUSG00000020709	-3.91135	1.09543	43.8977	2.87878e-06	0.000100719
ENSMUSG00000079042	2.49703	5.00879	43.8839	2.88477e-06	0.000100719
ENSMUSG00000002393	1.79319	4.44942	43.8361	2.90562e-06	0.000101234
ENSMUSG00000004451	-1.57158	5.20442	43.7813	2.92973e-06	0.000101761
ENSMUSG00000100691	1.93144	2.90931	43.7739	2.93301e-06	0.000101761
ENSMUSG00000069806	2.32143	3.55564	43.7098	2.96152e-06	0.000102537
ENSMUSG00000021738	-2.38403	2.43824	43.5926	3.01447e-06	0.000104153
ENSMUSG00000029484	2.88506	4.15543	43.5683	3.0256e-06	0.00010432
ENSMUSG00000056124	-2.53837	5.97843	43.5	3.05703e-06	0.000104981
ENSMUSG00000022261	-1.86216	3.92703	43.4993	3.05739e-06	0.000104981
ENSMUSG00000044006	2.10382	3.12339	43.4743	3.06899e-06	0.000105162
ENSMUSG00000043323	-3.43942	5.807	43.4471	3.08167e-06	0.000105223
ENSMUSG00000029066	2.30725	6.54977	43.4183	3.09515e-06	0.000105223
ENSMUSG00000097779	2.22904	1.74729	43.4182	3.09521e-06	0.000105223
ENSMUSG00000039209	2.69234	6.2359	43.4009	3.10332e-06	0.000105223
ENSMUSG00000022580	2.16903	1.60578	43.4007	3.10344e-06	0.000105223
ENSMUSG00000028840	1.75393	5.4708	43.3894	3.10876e-06	0.000105223
ENSMUSG00000047260	1.8209	5.7807	43.3744	3.11586e-06	0.000105249
ENSMUSG00000012396	-3.29423	8.19204	43.246	3.17728e-06	0.000107106
ENSMUSG00000038775	1.51774	4.09571	43.2041	3.19761e-06	0.000107573
ENSMUSG00000097163	2.65777	2.58411	43.1706	3.21396e-06	0.000107905
ENSMUSG00000035021	1.5021	4.50204	43.1408	3.2286e-06	0.000108083
ENSMUSG00000006589	1.63719	6.77644	43.1334	3.23226e-06	0.000108083
ENSMUSG00000026447	-2.88363	3.22933	43.1067	3.24544e-06	0.000108305
ENSMUSG00000041642	-2.92159	4.35553	43.0741	3.26164e-06	0.000108628
ENSMUSG00000029512	-4.00235	6.93198	43.0441	3.2766e-06	0.000108908
ENSMUSG00000069301	2.7189	7.42781	42.9868	3.30543e-06	0.000109647
ENSMUSG00000008384	1.48248	4.06717	42.9094	3.34478e-06	0.000110731
ENSMUSG00000029337	5.76124	2.61043	42.8918	3.35383e-06	0.00011081
ENSMUSG00000036466	-3.33418	1.78376	42.863	3.36861e-06	0.000110893
ENSMUSG00000033227	3.75914	2.1048	42.8609	3.3697e-06	0.000110893
ENSMUSG00000035726	1.65638	7.98722	42.7943	3.40427e-06	0.000111809
ENSMUSG00000003873	1.48602	7.45647	42.7367	3.4345e-06	0.00011258
ENSMUSG00000041313	-2.32431	7.18761	42.7092	3.44906e-06	0.000112674
ENSMUSG00000045179	4.03861	1.55998	42.7057	3.45092e-06	0.000112674
ENSMUSG00000006587	3.87842	0.753591	42.6698	3.46998e-06	0.000113013
ENSMUSG00000020075	1.64412	8.27242	42.6605	3.47492e-06	0.000113013
ENSMUSG00000030772	-3.20759	1.71765	42.5121	3.55523e-06	0.000115399
ENSMUSG00000029119	-2.53938	4.04211	42.4852	3.57001e-06	0.00011557
ENSMUSG00000031647	3.29123	1.46931	42.4772	3.5744e-06	0.00011557
ENSMUSG00000042417	4.601	2.88257	42.3821	3.62724e-06	0.000117051
ENSMUSG00000045503	1.29542	4.78123	42.3333	3.6547e-06	0.000117708
ENSMUSG00000062190	1.63641	3.87842	42.1946	3.73397e-06	0.000119906
ENSMUSG00000002343	1.42411	4.57376	42.1887	3.73736e-06	0.000119906
ENSMUSG00000024294	-1.30551	5.47807	42.0835	3.79883e-06	0.000121402
ENSMUSG00000020275	-3.40938	1.47355	42.0647	3.80994e-06	0.000121402
ENSMUSG00000001918	-1.98526	6.99761	42.0645	3.81006e-06	0.000121402
ENSMUSG00000044636	-1.658	4.48181	42.0592	3.81321e-06	0.000121402
ENSMUSG00000028370	-3.3776	2.40176	42.044	3.82224e-06	0.000121457
ENSMUSG00000061360	1.86363	6.48001	42.0179	3.83776e-06	0.000121717
ENSMUSG00000049001	5.84616	0.896904	41.9626	3.87091e-06	0.000122535
ENSMUSG00000015337	1.92188	4.42038	41.9368	3.88648e-06	0.000122575
ENSMUSG00000002274	1.93978	4.94797	41.9316	3.8896e-06	0.000122575
ENSMUSG00000035934	-3.65988	2.46242	41.9229	3.89486e-06	0.000122575
ENSMUSG00000036561	-2.81575	2.65681	41.9117	3.90168e-06	0.000122575
ENSMUSG00000030313	2.0895	6.54934	41.8464	3.94156e-06	0.000123465
ENSMUSG00000102252	1.68777	7.32393	41.8331	3.94976e-06	0.000123465
ENSMUSG00000020111	-1.6373	3.45875	41.8263	3.95392e-06	0.000123465
ENSMUSG00000029313	-2.9816	6.89109	41.8169	3.95973e-06	0.000123465
ENSMUSG00000001943	3.14562	0.38989	41.7623	3.99357e-06	0.000124066
ENSMUSG00000057615	4.14714	1.89513	41.7618	3.99393e-06	0.000124066
ENSMUSG00000035575	1.77005	6.64802	41.7395	4.00784e-06	0.000124266
ENSMUSG00000058741	3.24528	0.717176	41.7159	4.02263e-06	0.000124398
ENSMUSG00000030283	-2.81118	3.36844	41.7088	4.02708e-06	0.000124398
ENSMUSG00000029095	-3.14159	2.38058	41.591	4.10196e-06	0.000126476
ENSMUSG00000040183	1.67321	3.98276	41.5238	4.14536e-06	0.000126904
ENSMUSG00000049719	4.69424	0.437506	45.4945	4.14784e-06	0.000126904
ENSMUSG00000028859	-5.82943	-0.201033	41.5168	4.14988e-06	0.000126904
ENSMUSG00000001128	-3.93811	1.74571	41.5131	4.15231e-06	0.000126904
ENSMUSG00000025425	-3.31369	0.626759	41.4977	4.16235e-06	0.000126904
ENSMUSG00000036822	1.14906	6.34091	41.4916	4.16634e-06	0.000126904
ENSMUSG00000021732	-8.45284	0.802986	51.2334	4.16929e-06	0.000126904
ENSMUSG00000039989	-2.8564	2.18658	41.4529	4.19166e-06	0.000127137
ENSMUSG00000045136	-1.66426	7.68693	41.4447	4.19708e-06	0.000127137
ENSMUSG00000084790	3.03427	2.31862	41.4343	4.20396e-06	0.000127137
ENSMUSG00000037685	-1.83268	4.28592	41.4235	4.21105e-06	0.000127137
ENSMUSG00000038335	1.67788	7.05514	41.4173	4.2152e-06	0.000127137
ENSMUSG00000001270	-1.86544	8.55376	41.3918	4.23207e-06	0.000127183
ENSMUSG00000029843	-5.74497	0.225923	41.3823	4.23843e-06	0.000127183
ENSMUSG00000078716	-3.59619	1.35223	41.3804	4.23968e-06	0.000127183
ENSMUSG00000025557	-2.98555	3.09764	41.3162	4.28269e-06	0.000127964
ENSMUSG00000037315	1.7741	5.93333	41.3104	4.28655e-06	0.000127964
ENSMUSG00000042606	1.48203	5.6376	41.2959	4.29634e-06	0.000127964
ENSMUSG00000036053	-1.53503	4.09905	41.2957	4.29652e-06	0.000127964
ENSMUSG00000038763	-3.22579	4.39316	41.2761	4.30977e-06	0.000128129
ENSMUSG00000027347	-4.1272	-0.0619806	41.2463	4.33003e-06	0.000128501
ENSMUSG00000024109	3.53369	1.40066	41.2295	4.34147e-06	0.000128611
ENSMUSG00000071665	7.14345	0.862216	45.1435	4.34966e-06	0.000128625
ENSMUSG00000034612	-3.12994	1.733	41.1766	4.37787e-06	0.000128964
ENSMUSG00000015085	-5.2493	-0.70413	41.1675	4.38414e-06	0.000128964
ENSMUSG00000060180	-3.08021	3.00557	41.1658	4.3853e-06	0.000128964
ENSMUSG00000013275	-1.71859	4.30655	41.1527	4.39438e-06	0.000128964
ENSMUSG00000096807	2.14756	7.81059	41.1447	4.39993e-06	0.000128964
ENSMUSG00000104022	3.03974	4.58673	41.1142	4.42112e-06	0.00012926
ENSMUSG00000028044	2.29788	6.87696	41.1078	4.4256e-06	0.00012926
ENSMUSG00000041264	1.1949	5.85709	41.0522	4.46463e-06	0.000130171
ENSMUSG00000028434	-2.07008	3.69412	41.0144	4.49137e-06	0.000130722
ENSMUSG00000028487	2.80975	4.19962	40.9628	4.52822e-06	0.000131564
ENSMUSG00000041548	-2.25637	5.5894	40.9502	4.53722e-06	0.000131595
ENSMUSG00000060063	3.1019	1.85352	40.7228	4.70382e-06	0.00013619
ENSMUSG00000002103	-1.39836	3.99121	40.6709	4.74276e-06	0.000136721
ENSMUSG00000040054	-3.08481	7.7619	40.6695	4.74382e-06	0.000136721
ENSMUSG00000055884	-1.22569	5.85086	40.6655	4.74684e-06	0.000136721
ENSMUSG00000030259	-2.20378	2.99017	40.5756	4.81526e-06	0.000138335
ENSMUSG00000030729	2.13045	3.86898	40.5701	4.81953e-06	0.000138335
ENSMUSG00000073435	2.07595	3.60751	40.4611	4.90402e-06	0.000140359
ENSMUSG00000048534	3.78547	0.177479	40.4574	4.90693e-06	0.000140359
ENSMUSG00000001420	1.78291	3.82433	40.4327	4.92629e-06	0.00014067
ENSMUSG00000002111	-5.36557	0.162542	40.3977	4.95394e-06	0.000141217
ENSMUSG00000022971	-1.76937	2.65225	40.3709	4.97521e-06	0.000141391
ENSMUSG00000051980	-4.90184	1.47114	40.3589	4.9847e-06	0.000141391
ENSMUSG00000033530	-1.56175	4.49921	40.3539	4.98873e-06	0.000141391
ENSMUSG00000017756	-2.12824	6.01257	40.3472	4.99409e-06	0.000141391
ENSMUSG00000025511	1.82777	3.98866	40.261	5.06342e-06	0.000143111
ENSMUSG00000028927	-4.64688	0.829331	40.2427	5.07833e-06	0.000143288
ENSMUSG00000036155	-1.69187	3.50155	40.1551	5.15012e-06	0.00014502
ENSMUSG00000038679	-2.4913	4.36305	40.1466	5.15715e-06	0.00014502
ENSMUSG00000047153	-1.85308	3.90993	40.1264	5.17395e-06	0.000145246
ENSMUSG00000024425	-1.49041	5.51724	40.1077	5.18946e-06	0.000145436
ENSMUSG00000001123	2.21864	2.48133	40.0887	5.20532e-06	0.000145635
ENSMUSG00000085412	3.85431	3.12892	40.0373	5.24853e-06	0.000146597
ENSMUSG00000017144	-1.47924	5.27613	40.0074	5.27387e-06	0.000147058
ENSMUSG00000017969	1.94631	4.5197	39.9519	5.32119e-06	0.000147962
ENSMUSG00000106766	-6.43699	1.97291	43.6726	5.3241e-06	0.000147962
ENSMUSG00000025579	-2.31288	5.39063	39.8074	5.44661e-06	0.00015091
ENSMUSG00000050222	2.64914	2.11879	39.7968	5.45597e-06	0.00015091
ENSMUSG00000051582	-2.52227	2.28266	39.7951	5.45742e-06	0.00015091
ENSMUSG00000041959	2.75389	6.6568	39.6875	5.55319e-06	0.000153303
ENSMUSG00000024206	-2.58392	4.96845	39.6635	5.57479e-06	0.000153577
ENSMUSG00000052353	-3.50587	2.62111	39.656	5.58161e-06	0.000153577
ENSMUSG00000057411	1.84464	3.90213	39.6268	5.60805e-06	0.000153641
ENSMUSG00000029004	-2.46938	3.83264	39.6255	5.60917e-06	0.000153641
ENSMUSG00000032740	-1.67825	4.18237	39.6134	5.62022e-06	0.000153641
ENSMUSG00000042808	3.64766	3.19392	39.6121	5.62143e-06	0.000153641
ENSMUSG00000026674	-2.54263	3.56683	39.6025	5.63014e-06	0.000153641
ENSMUSG00000018293	1.55546	8.75674	39.5839	5.64712e-06	0.000153851
ENSMUSG00000042439	1.88253	7.02957	39.5708	5.6592e-06	0.000153928
ENSMUSG00000053641	-1.73374	3.17713	39.5549	5.67378e-06	0.000154073
ENSMUSG00000030982	-1.12115	5.66706	39.5375	5.68977e-06	0.000154255
ENSMUSG00000046223	2.13348	4.10635	39.5111	5.71421e-06	0.000154665
ENSMUSG00000021268	-2.46912	6.4846	39.4071	5.81159e-06	0.000157045
ENSMUSG00000038777	-3.26226	3.17671	39.3861	5.83149e-06	0.000157327
ENSMUSG00000027010	1.62157	5.83012	39.3645	5.85201e-06	0.000157597
ENSMUSG00000078249	1.78078	6.84826	39.3556	5.86047e-06	0.000157597
ENSMUSG00000092349	2.33287	4.84503	39.342	5.87351e-06	0.000157693
ENSMUSG00000039419	2.52423	2.09624	39.2995	5.91425e-06	0.000158531
ENSMUSG00000051220	1.77429	5.41827	39.2828	5.93038e-06	0.000158707
ENSMUSG00000015890	5.04975	0.701111	39.2574	5.955e-06	0.00015911
ENSMUSG00000025584	-2.19578	3.98531	39.2249	5.98661e-06	0.000159697
ENSMUSG00000078932	3.65642	1.85925	39.1831	6.02766e-06	0.000160364
ENSMUSG00000048174	-2.13511	2.01739	39.1798	6.0309e-06	0.000160364
ENSMUSG00000022571	1.37213	5.24865	39.1602	6.05017e-06	0.00016062
ENSMUSG00000026202	1.64099	7.23539	39.1146	6.09551e-06	0.000161565
ENSMUSG00000022055	2.52404	5.12955	39.0292	6.18119e-06	0.000163575
ENSMUSG00000042246	-1.87164	2.63595	38.9791	6.23212e-06	0.000164661
ENSMUSG00000029207	-1.72927	4.79014	38.9639	6.2477e-06	0.00016481
ENSMUSG00000038773	-1.9729	6.74137	38.9279	6.28467e-06	0.000165523
ENSMUSG00000046733	-3.39444	4.13354	38.9015	6.31191e-06	0.000165977
ENSMUSG00000021831	-1.50658	5.56753	38.7654	6.45473e-06	0.000169465
ENSMUSG00000065778	2.84431	4.78386	38.7329	6.48934e-06	0.000170081
ENSMUSG00000062866	-3.42127	1.85171	38.7241	6.49866e-06	0.000170081
ENSMUSG00000041992	1.57935	3.56867	38.6976	6.52708e-06	0.000170556
ENSMUSG00000038648	-3.93582	3.22716	38.674	6.55252e-06	0.000170952
ENSMUSG00000033931	1.66392	5.425	38.6152	6.61636e-06	0.000172347
ENSMUSG00000049323	-1.45573	5.3374	38.5904	6.64346e-06	0.000172782
ENSMUSG00000041895	-2.33407	2.62352	38.5784	6.65665e-06	0.000172855
ENSMUSG00000026469	-1.61215	4.38742	38.5506	6.68728e-06	0.000173379
ENSMUSG00000032667	2.61163	2.81081	38.5188	6.72248e-06	0.00017402
ENSMUSG00000039988	-1.16181	4.74926	38.5035	6.73954e-06	0.00017419
ENSMUSG00000033581	-1.8352	5.53001	38.4889	6.75578e-06	0.000174339
ENSMUSG00000051343	-3.33158	4.58671	38.4566	6.79201e-06	0.000175002
ENSMUSG00000050876	-3.76488	1.85124	38.4439	6.80629e-06	0.000175099
ENSMUSG00000041329	-5.1348	2.08565	38.3519	6.91079e-06	0.000177478
ENSMUSG00000053289	1.30739	5.88367	38.333	6.93245e-06	0.000177478
ENSMUSG00000104606	4.73119	0.807499	38.3287	6.93743e-06	0.000177478
ENSMUSG00000026576	-1.60787	6.03394	38.3251	6.9415e-06	0.000177478
ENSMUSG00000036817	-1.37701	6.86368	38.3132	6.95521e-06	0.000177555
ENSMUSG00000048402	-4.72014	4.74296	38.2952	6.97608e-06	0.000177815
ENSMUSG00000002325	-1.77919	3.02558	38.2832	6.99e-06	0.000177897
ENSMUSG00000026640	-3.24084	1.84526	38.2642	7.01197e-06	0.000178183
ENSMUSG00000033863	-1.36933	6.62387	38.2536	7.02443e-06	0.000178227
ENSMUSG00000057897	-1.65475	3.16845	38.2176	7.06648e-06	0.000179021
ENSMUSG00000061410	-2.32703	4.64845	38.2038	7.08273e-06	0.00017916
ENSMUSG00000065824	2.80584	3.40808	38.155	7.14045e-06	0.000180345
ENSMUSG00000030268	-1.49161	7.96965	38.1246	7.17663e-06	0.000180984
ENSMUSG00000024143	-1.77574	2.77018	38.0999	7.20624e-06	0.000181455
ENSMUSG00000022180	-4.22919	2.09149	38.0705	7.24155e-06	0.000181967
ENSMUSG00000089804	5.43202	0.708784	41.4967	7.24847e-06	0.000181967
ENSMUSG00000003153	-2.27272	9.51401	38.0365	7.28274e-06	0.000182552
ENSMUSG00000004383	-2.10866	3.72796	37.9875	7.34248e-06	0.000183616
ENSMUSG00000021754	-1.71341	5.02626	37.9836	7.34728e-06	0.000183616
ENSMUSG00000037110	-1.68356	4.56003	37.9382	7.40315e-06	0.000184734
ENSMUSG00000028397	1.65394	6.17275	37.9097	7.43851e-06	0.000185338
ENSMUSG00000047257	4.31734	1.20004	37.8979	7.45317e-06	0.000185426
ENSMUSG00000075592	-2.48606	6.39624	37.8864	7.46747e-06	0.000185503
ENSMUSG00000025993	6.35447	2.19489	37.8497	7.51349e-06	0.000186138
ENSMUSG00000068154	5.39322	1.36865	37.8481	7.51541e-06	0.000186138
ENSMUSG00000021913	-1.71155	6.82406	37.819	7.55214e-06	0.000186769
ENSMUSG00000066735	-1.45387	5.44931	37.7806	7.60088e-06	0.000187695
ENSMUSG00000032094	-2.63345	3.04759	37.7328	7.66193e-06	0.000188922
ENSMUSG00000024695	-1.26594	5.60624	37.6326	7.79183e-06	0.000191841
ENSMUSG00000029642	1.63556	6.60475	37.6061	7.82665e-06	0.000192413
ENSMUSG00000038056	-2.40509	6.73742	37.535	7.92067e-06	0.000194246
ENSMUSG00000058173	3.24972	0.871367	37.5245	7.93477e-06	0.000194246
ENSMUSG00000045795	-1.82593	3.29073	37.5207	7.93981e-06	0.000194246
ENSMUSG00000002489	-2.46129	4.68219	37.5146	7.94797e-06	0.000194246
ENSMUSG00000086655	-2.9223	0.61122	37.459	8.02275e-06	0.000195786
ENSMUSG00000032554	3.84181	4.70413	37.3883	8.11892e-06	0.000197842
ENSMUSG00000020303	-2.51007	3.74288	37.3642	8.15198e-06	0.000198357
ENSMUSG00000002844	1.22983	6.94629	37.3369	8.18967e-06	0.000198983
ENSMUSG00000039678	-1.47607	7.4698	37.2882	8.25728e-06	0.000200332
ENSMUSG00000063296	-4.88065	0.691052	37.2462	8.31608e-06	0.000201202
ENSMUSG00000018899	1.8474	4.64376	37.2453	8.31734e-06	0.000201202
ENSMUSG00000020526	2.42525	4.81453	37.1944	8.3893e-06	0.000202648
ENSMUSG00000029135	-3.35868	2.25224	37.1855	8.40195e-06	0.000202659
ENSMUSG00000028889	1.59088	5.63698	37.1613	8.43655e-06	0.000203011
ENSMUSG00000046062	-1.63382	7.11239	37.1582	8.44098e-06	0.000203011
ENSMUSG00000030091	-1.9974	6.06337	37.1369	8.47145e-06	0.000203449
ENSMUSG00000035696	-1.91705	4.64027	37.1253	8.48811e-06	0.000203555
ENSMUSG00000038816	1.41273	5.52882	37.0976	8.52816e-06	0.000204221
ENSMUSG00000052135	-4.0729	1.22012	37.0641	8.57676e-06	0.00020509
ENSMUSG00000038729	-2.05897	5.88411	37.0345	8.6199e-06	0.000205266
ENSMUSG00000022657	7.9334	-0.42977	45.0334	8.62421e-06	0.000205266
ENSMUSG00000037664	4.10054	3.2973	37.0306	8.62559e-06	0.000205266
ENSMUSG00000027656	-4.9262	1.86661	37.0233	8.63638e-06	0.000205266
ENSMUSG00000021379	-3.58933	1.84467	37.0168	8.6459e-06	0.000205266
ENSMUSG00000023903	3.9325	1.86589	36.9822	8.69686e-06	0.000205769
ENSMUSG00000047721	1.72303	6.00812	36.9791	8.70139e-06	0.000205769
ENSMUSG00000076435	-4.07779	3.698	36.9772	8.70424e-06	0.000205769
ENSMUSG00000003346	1.42856	5.82442	36.8864	8.83967e-06	0.000208016
ENSMUSG00000033540	-2.50652	2.38003	36.8776	8.85292e-06	0.000208016
ENSMUSG00000070462	-2.29381	4.76527	36.8746	8.85745e-06	0.000208016
ENSMUSG00000028476	-2.03729	2.28262	36.8739	8.85854e-06	0.000208016
ENSMUSG00000028483	1.69119	4.73163	36.8717	8.86187e-06	0.000208016
ENSMUSG00000033735	1.22464	5.64911	36.8229	8.93582e-06	0.000209456
ENSMUSG00000019054	1.66958	5.92888	36.8002	8.97051e-06	0.000209973
ENSMUSG00000031148	-1.2756	4.01069	36.7652	9.02429e-06	0.000210935
ENSMUSG00000048022	4.86873	1.13521	36.6517	9.20096e-06	0.000214528
ENSMUSG00000042249	-2.48888	2.52331	36.6431	9.21447e-06	0.000214528
ENSMUSG00000024999	1.39066	5.74996	36.6385	9.2217e-06	0.000214528
ENSMUSG00000028803	-1.84612	3.27146	36.6335	9.22965e-06	0.000214528
ENSMUSG00000028760	-3.39947	4.05716	36.6165	9.25653e-06	0.000214852
ENSMUSG00000040236	1.37601	4.8093	36.6076	9.27055e-06	0.000214878
ENSMUSG00000039782	-3.14888	2.57818	36.5924	9.29471e-06	0.000215138
ENSMUSG00000027173	2.43646	4.01024	36.5798	9.31492e-06	0.000215306
ENSMUSG00000035790	1.70103	2.63485	36.5509	9.36116e-06	0.00021588
ENSMUSG00000031101	-4.56685	0.493974	36.548	9.36577e-06	0.00021588
ENSMUSG00000039911	-2.46578	1.57104	36.5262	9.40074e-06	0.000216386
ENSMUSG00000050122	1.6335	4.3747	36.4821	9.47212e-06	0.000217728
ENSMUSG00000039879	-1.73129	2.84771	36.4478	9.52802e-06	0.00021871
ENSMUSG00000027077	1.82599	4.06159	36.4367	9.54621e-06	0.000218825
ENSMUSG00000048232	-2.20462	2.01625	36.3953	9.61447e-06	0.000220087
ENSMUSG00000030067	1.65405	4.4427	36.3831	9.63455e-06	0.000220243
ENSMUSG00000028187	1.72174	4.61111	36.3352	9.71427e-06	0.00022176
ENSMUSG00000030862	-4.19438	0.0616119	36.3058	9.76346e-06	0.000222578
ENSMUSG00000029405	1.25667	8.58947	36.2692	9.8253e-06	0.00022328
ENSMUSG00000034227	3.71209	1.0607	36.2692	9.82533e-06	0.00022328
ENSMUSG00000051323	-3.19242	2.54008	36.2637	9.83458e-06	0.00022328
ENSMUSG00000072694	1.74918	3.38994	36.2395	9.87571e-06	0.000223908
ENSMUSG00000085174	4.48871	-0.485547	39.3422	9.95693e-06	0.000225442
ENSMUSG00000105881	2.40346	1.31112	36.1684	9.99745e-06	0.000226051
ENSMUSG00000028597	1.57467	3.94583	36.1298	1.00644e-05	0.000226957
ENSMUSG00000026426	-1.79003	3.81538	36.1249	1.00729e-05	0.000226957
ENSMUSG00000033597	-4.58516	0.783739	36.118	1.0085e-05	0.000226957
ENSMUSG00000045763	1.38698	6.05683	36.1075	1.01032e-05	0.000226957
ENSMUSG00000081058	2.20617	8.6873	36.1004	1.01156e-05	0.000226957
ENSMUSG00000097536	2.84798	2.99421	36.0982	1.01195e-05	0.000226957
ENSMUSG00000038205	-1.5491	4.07414	36.0753	1.01596e-05	0.000227549
ENSMUSG00000066058	-2.59769	0.930087	36.0399	1.0222e-05	0.00022864
ENSMUSG00000060152	1.51626	5.22469	36.027	1.02448e-05	0.000228842
ENSMUSG00000086173	2.70515	3.80527	35.9997	1.02934e-05	0.000229619
ENSMUSG00000037411	-2.03271	5.08998	35.9493	1.03836e-05	0.000231136
ENSMUSG00000039195	1.2627	3.34042	35.9462	1.03892e-05	0.000231136
ENSMUSG00000055373	-2.34827	4.22828	35.9368	1.04061e-05	0.000231202
ENSMUSG00000055320	-3.45057	6.71988	35.9265	1.04247e-05	0.000231306
ENSMUSG00000062526	-2.00894	2.51362	35.9036	1.04663e-05	0.000231691
ENSMUSG00000027233	-2.51643	2.65327	35.9015	1.047e-05	0.000231691
ENSMUSG00000046139	-2.27567	4.73172	35.8657	1.05354e-05	0.000232582
ENSMUSG00000028986	2.07858	4.6059	35.8641	1.05382e-05	0.000232582
ENSMUSG00000029086	2.35331	1.4755	35.8536	1.05575e-05	0.000232699
ENSMUSG00000000730	1.78763	8.82296	35.7868	1.06806e-05	0.000235101
ENSMUSG00000059713	-1.43843	3.3505	35.7589	1.07327e-05	0.000235935
ENSMUSG00000029686	1.576	6.27442	35.746	1.07567e-05	0.000236077
ENSMUSG00000027947	-2.75894	2.53204	35.7288	1.07889e-05	0.000236077
ENSMUSG00000025417	-1.26799	5.20127	35.7279	1.07907e-05	0.000236077
ENSMUSG00000027702	-3.29686	3.57246	35.7251	1.0796e-05	0.000236077
ENSMUSG00000026564	1.63677	6.22299	35.7042	1.08353e-05	0.000236626
ENSMUSG00000087259	-3.10933	0.558173	35.6788	1.08832e-05	0.00023736
ENSMUSG00000027868	-2.15388	1.42949	35.6437	1.09501e-05	0.000237985
ENSMUSG00000048756	-2.07942	6.28122	35.6428	1.09518e-05	0.000237985
ENSMUSG00000067818	-2.46034	2.63254	35.6392	1.09587e-05	0.000237985
ENSMUSG00000030560	-1.67481	4.14285	35.6337	1.09692e-05	0.000237985
ENSMUSG00000078570	1.62892	3.88037	35.6164	1.10023e-05	0.000238394
ENSMUSG00000019810	-1.91914	3.05259	35.5713	1.10893e-05	0.000239599
ENSMUSG00000020437	2.9678	1.79161	35.5671	1.10974e-05	0.000239599
ENSMUSG00000058444	-1.5285	3.06528	35.5651	1.11012e-05	0.000239599
ENSMUSG00000019947	-2.50844	6.4097	35.5518	1.11271e-05	0.000239738
ENSMUSG00000046623	-4.90391	1.40882	35.5469	1.11365e-05	0.000239738
ENSMUSG00000038156	7.74311	0.528848	42.9806	1.11612e-05	0.0002399
ENSMUSG00000056602	-3.15051	5.03071	35.5283	1.11729e-05	0.0002399
ENSMUSG00000031529	-2.24818	5.94009	35.4985	1.12312e-05	0.00024084
ENSMUSG00000019984	1.05227	5.49695	35.4846	1.12585e-05	0.000241114
ENSMUSG00000035392	-2.56203	3.53236	35.4762	1.1275e-05	0.000241158
ENSMUSG00000040152	-2.81994	7.3552	35.4527	1.13215e-05	0.000241841
ENSMUSG00000042367	-2.75023	5.96547	35.4284	1.13697e-05	0.000242558
ENSMUSG00000039483	1.42963	5.22747	35.4114	1.14037e-05	0.000242972
ENSMUSG00000021871	2.1003	6.88205	35.3661	1.14945e-05	0.000244592
ENSMUSG00000078768	1.61084	3.00069	35.3397	1.15477e-05	0.000244661
ENSMUSG00000034708	-2.43312	6.3507	35.337	1.15533e-05	0.000244661
ENSMUSG00000032332	-3.69485	5.36532	35.33	1.15675e-05	0.000244661
ENSMUSG00000000711	-1.42369	5.45962	35.3299	1.15676e-05	0.000244661
ENSMUSG00000024055	-2.15811	3.20694	35.3281	1.15713e-05	0.000244661
ENSMUSG00000051243	-2.60214	1.89061	35.298	1.16325e-05	0.000245643
ENSMUSG00000026829	-2.89942	1.3474	35.2624	1.17054e-05	0.000246869
ENSMUSG00000022812	-2.2924	5.42748	35.2512	1.17285e-05	0.000247041
ENSMUSG00000047246	2.33726	8.1948	35.2063	1.18214e-05	0.000248684
ENSMUSG00000029636	-1.41296	3.44685	35.196	1.18429e-05	0.000248822
ENSMUSG00000029438	-1.68598	3.39507	35.1581	1.1922e-05	0.000249968
ENSMUSG00000099517	2.07163	8.16249	35.1555	1.19276e-05	0.000249968
ENSMUSG00000037260	-1.59978	4.35181	35.1028	1.20388e-05	0.000251777
ENSMUSG00000061833	-8.31708	3.26393	35.1002	1.20442e-05	0.000251777
ENSMUSG00000052852	-3.05101	2.18899	35.0823	1.20822e-05	0.000252193
ENSMUSG00000040250	1.39376	5.32704	35.0735	1.2101e-05	0.000252193
ENSMUSG00000034932	1.72626	5.19679	35.0695	1.21096e-05	0.000252193
ENSMUSG00000040010	-2.18724	7.53806	35.0285	1.21974e-05	0.000253276
ENSMUSG00000071253	-1.24467	3.74414	35.0272	1.22003e-05	0.000253276
ENSMUSG00000037885	-1.55119	5.71954	35.0239	1.22073e-05	0.000253276
ENSMUSG00000028967	1.77639	3.88125	34.9913	1.22777e-05	0.000254418
ENSMUSG00000069267	2.42711	9.04816	34.9814	1.22992e-05	0.000254546
ENSMUSG00000031119	-2.83566	5.37383	34.9682	1.23278e-05	0.000254821
ENSMUSG00000033209	-4.5844	3.52229	34.9574	1.23514e-05	0.000254991
ENSMUSG00000021770	-1.26818	5.00041	34.9317	1.24076e-05	0.00025576
ENSMUSG00000048503	-2.02001	2.53873	34.9264	1.24194e-05	0.00025576
ENSMUSG00000031819	1.24637	6.39996	34.9108	1.24535e-05	0.000256145
ENSMUSG00000042156	-2.34286	3.5547	34.8174	1.26612e-05	0.000259942
ENSMUSG00000082988	3.92854	0.140484	34.8093	1.26793e-05	0.000259942
ENSMUSG00000044221	-1.20633	6.31216	34.8068	1.2685e-05	0.000259942
ENSMUSG00000022912	-1.85911	5.22346	34.7976	1.27056e-05	0.000260043
ENSMUSG00000016028	-3.42902	6.03208	34.7783	1.27492e-05	0.000260161
ENSMUSG00000032281	4.62558	0.0636861	34.7752	1.27561e-05	0.000260161
ENSMUSG00000057719	5.47576	0.117779	34.7742	1.27584e-05	0.000260161
ENSMUSG00000049036	2.33113	2.15272	34.7639	1.27817e-05	0.000260317
ENSMUSG00000021250	-5.34506	4.19186	34.7453	1.28239e-05	0.000260844
ENSMUSG00000060678	2.35745	9.27014	34.7387	1.28389e-05	0.000260844
ENSMUSG00000038812	1.42481	5.45029	34.7058	1.29142e-05	0.000262002
ENSMUSG00000034275	-2.57859	4.28236	34.7	1.29275e-05	0.000262002
ENSMUSG00000032017	-3.31804	1.48436	34.6765	1.29815e-05	0.000262777
ENSMUSG00000055436	1.0657	5.8626	34.6343	1.30793e-05	0.000264433
ENSMUSG00000041598	-1.87971	4.51849	34.6247	1.31016e-05	0.000264564
ENSMUSG00000024085	-1.50435	4.81157	34.6132	1.31284e-05	0.000264784
ENSMUSG00000030852	-2.87664	6.13569	34.5924	1.31771e-05	0.000265443
ENSMUSG00000037465	-1.24995	6.13321	34.5661	1.32389e-05	0.000266317
ENSMUSG00000037652	-2.23631	4.19724	34.5603	1.32526e-05	0.000266317
ENSMUSG00000079677	1.24899	4.96196	34.5306	1.33229e-05	0.000267347
ENSMUSG00000074794	1.92049	5.74718	34.5251	1.3336e-05	0.000267347
ENSMUSG00000021811	1.1874	5.12548	34.4743	1.34572e-05	0.000269453
ENSMUSG00000086847	-5.25618	-0.420545	34.4479	1.35207e-05	0.000270112
ENSMUSG00000072553	3.75762	1.01523	34.4471	1.35227e-05	0.000270112
ENSMUSG00000041530	-1.75651	5.76028	34.4258	1.35741e-05	0.000270815
ENSMUSG00000026313	-2.05698	5.14315	34.4102	1.3612e-05	0.000270944
ENSMUSG00000069769	-1.28391	5.92341	34.4097	1.36132e-05	0.000270944
ENSMUSG00000006649	2.2119	4.17985	34.3962	1.3646e-05	0.000271272
ENSMUSG00000024247	2.77913	2.13259	34.3857	1.36716e-05	0.000271455
ENSMUSG00000069729	-2.48132	4.7373	34.3397	1.37845e-05	0.000273371
ENSMUSG00000087107	2.89196	3.32177	34.3073	1.38647e-05	0.000274596
ENSMUSG00000022619	-2.79294	2.75912	34.2989	1.38856e-05	0.000274596
ENSMUSG00000024236	-2.20236	4.45602	34.2925	1.39013e-05	0.000274596
ENSMUSG00000025815	-1.48903	4.55016	34.2881	1.39124e-05	0.000274596
ENSMUSG00000025995	1.84799	6.77118	34.2648	1.39705e-05	0.000275415
ENSMUSG00000037896	-1.95989	4.38693	34.238	1.40376e-05	0.000276411
ENSMUSG00000031578	1.90631	6.63958	34.1949	1.41465e-05	0.00027813
ENSMUSG00000001642	1.60065	8.35504	34.1902	1.41584e-05	0.00027813
ENSMUSG00000024983	-1.67846	2.57096	34.0746	1.44554e-05	0.000283629
ENSMUSG00000020173	-3.10843	6.71577	34.0676	1.44736e-05	0.000283629
ENSMUSG00000043592	-2.4741	0.755249	34.0615	1.44895e-05	0.000283629
ENSMUSG00000040296	2.00974	5.34261	34.0495	1.45207e-05	0.000283906
ENSMUSG00000028836	-2.14719	3.16701	34.039	1.45481e-05	0.000284107
ENSMUSG00000037111	-1.88025	3.32292	34.0104	1.46233e-05	0.000284424
ENSMUSG00000038028	-1.33387	5.84687	34.0066	1.46332e-05	0.000284424
ENSMUSG00000063646	-2.47505	3.56388	34.0037	1.46408e-05	0.000284424
ENSMUSG00000039552	3.90502	0.8602	34.0018	1.46458e-05	0.000284424
ENSMUSG00000006342	-1.91103	4.21436	33.9977	1.46568e-05	0.000284424
ENSMUSG00000021271	-1.80941	2.96021	33.9905	1.46757e-05	0.000284424
ENSMUSG00000054256	-3.32161	3.32131	33.9873	1.46842e-05	0.000284424
ENSMUSG00000025742	2.33465	5.94922	33.9727	1.47228e-05	0.00028452
ENSMUSG00000091931	1.50775	3.94594	33.9693	1.47318e-05	0.00028452
ENSMUSG00000029094	-2.48938	4.46706	33.966	1.47405e-05	0.00028452
ENSMUSG00000025280	1.14803	5.8462	33.9489	1.47861e-05	0.000285071
ENSMUSG00000018707	-2.08347	8.95102	33.9147	1.48774e-05	0.000286033
ENSMUSG00000096210	-1.49047	5.83294	33.9123	1.48838e-05	0.000286033
ENSMUSG00000052056	-1.56709	5.83637	33.9109	1.48877e-05	0.000286033
ENSMUSG00000022106	1.72126	4.24201	33.8834	1.49618e-05	0.000286555
ENSMUSG00000026220	-3.96543	0.553275	33.8816	1.49665e-05	0.000286555
ENSMUSG00000036391	-2.35502	4.54463	33.8816	1.49666e-05	0.000286555
ENSMUSG00000025982	1.34313	8.20267	33.799	1.51913e-05	0.00029048
ENSMUSG00000072680	2.08879	3.99955	33.7935	1.52066e-05	0.00029048
ENSMUSG00000054074	-2.41012	2.60724	33.7519	1.53215e-05	0.000292065
ENSMUSG00000032434	-1.17907	5.97892	33.747	1.53349e-05	0.000292065
ENSMUSG00000051910	-4.77506	1.45443	33.7444	1.53422e-05	0.000292065
ENSMUSG00000038765	-4.14938	0.580894	33.7095	1.54394e-05	0.000293579
ENSMUSG00000033949	4.26624	1.56538	33.6344	1.5651e-05	0.000297261
ENSMUSG00000030978	1.58302	6.99226	33.6209	1.56892e-05	0.000297646
ENSMUSG00000030222	-4.64958	-0.7377	33.5802	1.58054e-05	0.000299509
ENSMUSG00000037995	2.31008	3.76679	33.5604	1.58623e-05	0.000300246
ENSMUSG00000001767	1.4873	5.42979	33.5489	1.58956e-05	0.000300534
ENSMUSG00000022914	-1.30876	7.51703	33.5017	1.60323e-05	0.000302692
ENSMUSG00000041040	-1.70971	4.72918	33.497	1.60462e-05	0.000302692
ENSMUSG00000096010	2.66129	7.96347	33.4712	1.61216e-05	0.00030377
ENSMUSG00000020882	-1.99988	1.76344	33.4484	1.61887e-05	0.000304688
ENSMUSG00000047921	-1.92399	4.75852	33.4151	1.62871e-05	0.000306193
ENSMUSG00000093565	2.85567	4.42468	33.3796	1.63927e-05	0.000307831
ENSMUSG00000023830	-1.91085	7.10344	33.3433	1.65014e-05	0.000309493
ENSMUSG00000029098	-2.04294	5.04128	33.3373	1.65196e-05	0.000309493
ENSMUSG00000031962	3.46064	0.108916	33.3315	1.65371e-05	0.000309493
ENSMUSG00000024007	1.72808	6.23215	33.3221	1.65656e-05	0.000309677
ENSMUSG00000023020	1.62682	4.72544	33.264	1.67421e-05	0.000312626
ENSMUSG00000032418	-1.53085	4.94028	33.1449	1.71107e-05	0.000318979
ENSMUSG00000026478	-2.38303	8.74101	33.129	1.71607e-05	0.000318979
ENSMUSG00000027244	-1.60186	4.96381	33.127	1.71671e-05	0.000318979
ENSMUSG00000041309	-2.85839	1.44412	33.1216	1.71841e-05	0.000318979
ENSMUSG00000023051	1.35471	5.81344	33.1181	1.7195e-05	0.000318979
ENSMUSG00000034959	-3.77371	-0.741487	33.1173	1.71975e-05	0.000318979
ENSMUSG00000014856	2.09063	5.38103	33.1077	1.72278e-05	0.000319185
ENSMUSG00000041734	-1.95798	4.86081	33.0996	1.72535e-05	0.000319304
ENSMUSG00000070371	1.57436	3.17618	33.088	1.72901e-05	0.000319627
ENSMUSG00000022687	-2.22778	2.10079	33.0818	1.73096e-05	0.000319631
ENSMUSG00000023939	1.80116	4.49399	33.0662	1.73592e-05	0.000320191
ENSMUSG00000078572	2.12676	4.23954	33.0247	1.74921e-05	0.000322284
ENSMUSG00000029482	1.24652	5.31467	33.0113	1.75352e-05	0.000322721
ENSMUSG00000024900	-1.37712	5.8238	33.0022	1.75645e-05	0.000322902
ENSMUSG00000039976	-2.39688	2.67877	32.9885	1.76086e-05	0.000323356
ENSMUSG00000019806	-2.59603	2.0845	32.9664	1.76802e-05	0.000324312
ENSMUSG00000054843	-1.36103	3.35008	32.942	1.77598e-05	0.000325414
ENSMUSG00000026155	-1.13887	4.80426	32.9306	1.7797e-05	0.000325664
ENSMUSG00000029684	-2.0401	4.48898	32.9258	1.78126e-05	0.000325664
ENSMUSG00000037012	-1.71234	5.61533	32.8878	1.79376e-05	0.000327588
ENSMUSG00000026193	-3.5854	10.1365	32.8798	1.7964e-05	0.000327711
ENSMUSG00000058833	1.37807	5.00331	32.8473	1.8072e-05	0.00032896
ENSMUSG00000022665	-3.36847	3.81805	32.8472	1.80721e-05	0.00032896
ENSMUSG00000031027	-4.49392	0.403095	32.8305	1.81281e-05	0.000329617
ENSMUSG00000013584	-2.42809	1.92116	32.8159	1.81766e-05	0.000329863
ENSMUSG00000024042	-2.14517	5.70789	32.8145	1.81813e-05	0.000329863
ENSMUSG00000045948	1.51786	5.47158	32.8045	1.8215e-05	0.000330114
ENSMUSG00000045092	-5.08903	0.57797	32.778	1.83043e-05	0.000331372
ENSMUSG00000005087	-3.02998	3.016	32.7304	1.84657e-05	0.000333614
ENSMUSG00000063919	-3.5548	0.201997	32.7296	1.84683e-05	0.000333614
ENSMUSG00000087283	-2.5569	2.07766	32.7201	1.85008e-05	0.000333838
ENSMUSG00000031065	-1.31716	5.86683	32.6939	1.85905e-05	0.000335093
ENSMUSG00000033022	-2.42717	3.73858	32.681	1.86348e-05	0.000335528
ENSMUSG00000067860	1.35793	6.34217	32.6611	1.87036e-05	0.000336401
ENSMUSG00000044176	4.28503	1.24309	35.2917	1.87448e-05	0.000336779
ENSMUSG00000047751	2.04601	6.74229	32.6415	1.87717e-05	0.000336897
ENSMUSG00000026509	1.67968	4.73838	32.6287	1.88161e-05	0.00033733
ENSMUSG00000002107	-3.01292	1.8505	32.6035	1.89041e-05	0.000338196
ENSMUSG00000056476	-2.57809	3.47603	32.5928	1.89414e-05	0.000338196
ENSMUSG00000025791	-1.12123	3.9829	32.5921	1.89438e-05	0.000338196
ENSMUSG00000060671	-1.57748	5.41518	32.5916	1.89458e-05	0.000338196
ENSMUSG00000005148	-2.85859	6.17883	32.5636	1.90443e-05	0.000339431
ENSMUSG00000021359	-3.91912	1.11433	32.5603	1.90559e-05	0.000339431
ENSMUSG00000059518	1.27333	4.57556	32.5516	1.90865e-05	0.000339613
ENSMUSG00000103651	-3.59929	3.33307	32.5241	1.91841e-05	0.000340984
ENSMUSG00000083424	10.5249	2.99168	35.1121	1.93006e-05	0.000342689
ENSMUSG00000028708	-1.65865	3.50618	32.4607	1.94112e-05	0.000343815
ENSMUSG00000024639	-1.70078	3.63508	32.4553	1.94304e-05	0.000343815
ENSMUSG00000036334	-5.14338	1.00313	32.4504	1.94481e-05	0.000343815
ENSMUSG00000066652	-2.31964	5.78029	32.4483	1.94559e-05	0.000343815
ENSMUSG00000032637	-3.141	6.74144	32.4403	1.94847e-05	0.000343815
ENSMUSG00000001507	2.30338	5.36039	32.4394	1.94882e-05	0.000343815
ENSMUSG00000042046	-1.54095	3.72914	32.3945	1.96512e-05	0.000346002
ENSMUSG00000039168	-2.55239	2.08063	32.3844	1.96884e-05	0.000346002
ENSMUSG00000002661	1.45632	4.51344	32.3839	1.96902e-05	0.000346002
ENSMUSG00000090639	3.06063	3.47417	32.3824	1.96954e-05	0.000346002
ENSMUSG00000072582	1.81178	4.93918	32.3448	1.98337e-05	0.000347952
ENSMUSG00000015843	7.23426	0.574186	44.3532	1.98483e-05	0.000347952
ENSMUSG00000042589	-4.63383	0.841567	32.2868	2.00492e-05	0.000351104
ENSMUSG00000003134	-2.1901	3.75645	32.2659	2.01276e-05	0.000352088
ENSMUSG00000042590	1.38017	6.63614	32.2559	2.0165e-05	0.000352088
ENSMUSG00000033596	1.34854	6.78335	32.2548	2.01689e-05	0.000352088
ENSMUSG00000032724	-2.21671	2.31345	32.2345	2.02454e-05	0.000353053
ENSMUSG00000050567	-2.24642	4.31751	32.1609	2.05257e-05	0.000357564
ENSMUSG00000007721	1.75902	5.48165	32.1442	2.05899e-05	0.000357805
ENSMUSG00000033419	-2.70922	0.964268	32.1393	2.06087e-05	0.000357805
ENSMUSG00000053522	3.15159	1.40516	32.1384	2.06122e-05	0.000357805
ENSMUSG00000010830	-1.94563	3.84736	32.1289	2.06488e-05	0.000357805
ENSMUSG00000022574	2.26549	3.76667	32.1269	2.06566e-05	0.000357805
ENSMUSG00000017639	-2.02642	5.08943	32.1215	2.06771e-05	0.000357805
ENSMUSG00000060032	1.4361	4.90861	32.1182	2.06902e-05	0.000357805
ENSMUSG00000038615	-1.5883	7.24102	32.0836	2.08242e-05	0.000359748
ENSMUSG00000051586	-3.74455	4.16143	32.0731	2.08652e-05	0.000360082
ENSMUSG00000039771	2.09075	5.505	32.0601	2.0916e-05	0.000360584
ENSMUSG00000041258	-1.65179	4.44975	32.0495	2.09577e-05	0.000360929
ENSMUSG00000094131	3.48162	1.40158	32.0411	2.09909e-05	0.000361125
ENSMUSG00000073568	-1.82706	5.40751	32.018	2.10818e-05	0.000362316
ENSMUSG00000033705	-2.23884	3.75304	31.9849	2.1213e-05	0.000364194
ENSMUSG00000065952	1.7364	2.49025	31.9563	2.13271e-05	0.000365535
ENSMUSG00000046962	-1.16852	5.17426	31.9523	2.13429e-05	0.000365535
ENSMUSG00000048222	2.06725	5.17952	31.9488	2.13571e-05	0.000365535
ENSMUSG00000021023	1.28462	4.63631	31.938	2.14002e-05	0.000365894
ENSMUSG00000050334	3.99659	0.145652	31.8853	2.16129e-05	0.000369152
ENSMUSG00000031179	3.33011	1.9518	31.8748	2.16556e-05	0.000369501
ENSMUSG00000037608	1.49511	7.47958	31.8324	2.18292e-05	0.000372082
ENSMUSG00000005899	1.14948	6.8226	31.8088	2.19262e-05	0.000373352
ENSMUSG00000029695	2.06283	4.17197	31.7945	2.19852e-05	0.000373518
ENSMUSG00000026923	-2.536	5.43051	31.7864	2.20188e-05	0.000373518
ENSMUSG00000032878	3.13565	1.66188	31.785	2.20246e-05	0.000373518
ENSMUSG00000035754	1.24497	7.19186	31.7847	2.20259e-05	0.000373518
ENSMUSG00000031381	-1.39011	4.6711	31.6427	2.26235e-05	0.000383263
ENSMUSG00000050410	1.68302	2.52968	31.6302	2.26771e-05	0.000383778
ENSMUSG00000098183	-3.63795	0.415323	31.5875	2.28607e-05	0.000386492
ENSMUSG00000025364	1.17313	8.08236	31.5055	2.3218e-05	0.000392134
ENSMUSG00000064068	1.1772	6.11657	31.4966	2.32569e-05	0.000392393
ENSMUSG00000095217	2.02521	7.59002	31.4791	2.33341e-05	0.000393083
ENSMUSG00000051341	3.429	2.34718	31.4767	2.33451e-05	0.000393083
ENSMUSG00000027523	-1.28794	6.1076	31.4033	2.36723e-05	0.000398188
ENSMUSG00000050671	-2.24118	1.82563	31.3937	2.37152e-05	0.000398507
ENSMUSG00000034453	1.25561	6.38586	31.3597	2.3869e-05	0.000400686
ENSMUSG00000025340	-1.23847	4.13319	31.3461	2.39305e-05	0.000401313
ENSMUSG00000032396	1.32812	4.29734	31.33	2.40037e-05	0.000402135
ENSMUSG00000034486	2.69758	3.49102	31.2697	2.42809e-05	0.000406369
ENSMUSG00000039410	-1.96548	3.4175	31.2514	2.43653e-05	0.000407321
ENSMUSG00000025477	-1.33046	3.83472	31.2468	2.43868e-05	0.000407321
ENSMUSG00000046402	2.63705	2.33169	31.2188	2.45172e-05	0.000408815
ENSMUSG00000021846	-1.79527	3.11177	31.214	2.45398e-05	0.000408815
ENSMUSG00000060093	2.75344	9.9305	31.2118	2.45501e-05	0.000408815
ENSMUSG00000054418	2.15748	2.20706	31.179	2.47037e-05	0.000410961
ENSMUSG00000031309	-1.82864	3.77336	31.1642	2.47738e-05	0.000411715
ENSMUSG00000027996	2.80074	0.617641	31.1281	2.49447e-05	0.000414142
ENSMUSG00000068740	-3.24428	3.57208	31.0974	2.50914e-05	0.000416162
ENSMUSG00000032271	-4.13974	-0.100033	31.0849	2.51513e-05	0.00041674
ENSMUSG00000074768	-3.72835	1.66614	31.0751	2.51987e-05	0.000417108
ENSMUSG00000019437	1.81469	3.98892	31.068	2.52329e-05	0.000417259
ENSMUSG00000093355	3.79653	3.56429	31.0437	2.53505e-05	0.000418656
ENSMUSG00000030335	1.7945	6.16541	31.0401	2.53677e-05	0.000418656
ENSMUSG00000038170	-1.43639	5.30597	31.002	2.55534e-05	0.000420533
ENSMUSG00000027317	-2.31247	2.07476	30.9993	2.55665e-05	0.000420533
ENSMUSG00000052102	-1.14682	5.88529	30.9963	2.55812e-05	0.000420533
ENSMUSG00000040389	1.37793	5.15071	30.996	2.55827e-05	0.000420533
ENSMUSG00000025178	-1.69956	5.59281	30.9839	2.56418e-05	0.000420749
ENSMUSG00000047434	-1.21002	4.25986	30.983	2.56465e-05	0.000420749
ENSMUSG00000056501	-2.79348	2.79535	30.9694	2.57132e-05	0.000421428
ENSMUSG00000086475	-3.78968	1.22715	30.9525	2.57965e-05	0.000422377
ENSMUSG00000001435	2.04868	7.53251	30.9232	2.59416e-05	0.000423954
ENSMUSG00000022558	-2.33673	4.99334	30.9228	2.59439e-05	0.000423954
ENSMUSG00000027298	-1.85005	5.84619	30.8996	2.60594e-05	0.000425368
ENSMUSG00000047986	1.78736	4.46794	30.8857	2.61289e-05	0.000425368
ENSMUSG00000037395	-2.13774	2.51315	30.8727	2.6194e-05	0.000425368
ENSMUSG00000068551	3.89748	1.2913	30.8651	2.62324e-05	0.000425368
ENSMUSG00000030037	1.57085	5.08176	30.8616	2.62502e-05	0.000425368
ENSMUSG00000029913	1.53884	4.5264	30.8534	2.62916e-05	0.000425368
ENSMUSG00000031431	-2.29705	2.54104	30.853	2.62933e-05	0.000425368
ENSMUSG00000022489	-1.7061	2.68051	30.8455	2.63314e-05	0.000425368
ENSMUSG00000041119	1.81616	3.06045	30.8343	2.63882e-05	0.000425368
ENSMUSG00000031805	-2.89597	3.50666	30.8323	2.63983e-05	0.000425368
ENSMUSG00000037572	1.40604	5.43547	30.8304	2.6408e-05	0.000425368
ENSMUSG00000057130	1.79189	5.72858	30.8155	2.64834e-05	0.000425368
ENSMUSG00000005124	-3.07448	2.86747	30.8149	2.64866e-05	0.000425368
ENSMUSG00000001285	1.09997	5.27602	30.8124	2.64992e-05	0.000425368
ENSMUSG00000020133	1.27484	4.76646	30.8055	2.65343e-05	0.000425368
ENSMUSG00000052384	2.51592	2.49629	30.8054	2.65351e-05	0.000425368
ENSMUSG00000032850	-2.21074	2.27026	30.7993	2.6566e-05	0.000425368
ENSMUSG00000056214	-1.68589	2.6765	30.7957	2.65842e-05	0.000425368
ENSMUSG00000063488	-2.38626	1.2641	30.7947	2.65896e-05	0.000425368
ENSMUSG00000024371	-3.03228	1.52415	30.7935	2.65957e-05	0.000425368
ENSMUSG00000039908	-2.73635	1.58985	30.7933	2.65966e-05	0.000425368
ENSMUSG00000034832	-2.66286	3.96259	30.7906	2.66107e-05	0.000425368
ENSMUSG00000026586	-3.19228	2.4347	30.7889	2.66191e-05	0.000425368
ENSMUSG00000065954	-1.50452	5.74144	30.7678	2.67271e-05	0.000426684
ENSMUSG00000037544	1.24116	6.51656	30.7232	2.69577e-05	0.000429953
ENSMUSG00000031558	-2.82738	2.65984	30.7142	2.70046e-05	0.000430061
ENSMUSG00000027223	1.66584	3.51738	30.7119	2.70163e-05	0.000430061
ENSMUSG00000102151	-4.44322	2.1777	30.6786	2.71903e-05	0.000432021
ENSMUSG00000028412	-1.33138	6.01996	30.6784	2.71914e-05	0.000432021
ENSMUSG00000063320	1.69994	3.69775	30.6618	2.72784e-05	0.000432989
ENSMUSG00000058755	-3.59225	1.58706	30.6529	2.73252e-05	0.000433318
ENSMUSG00000046794	-2.1216	1.04001	30.6203	2.74973e-05	0.000435361
ENSMUSG00000039682	-1.34602	7.90392	30.6186	2.75064e-05	0.000435361
ENSMUSG00000032171	1.41183	6.88501	30.6027	2.7591e-05	0.000436285
ENSMUSG00000056735	2.99306	1.35982	30.5605	2.78165e-05	0.000439433
ENSMUSG00000042613	-2.11257	4.18436	30.5512	2.7867e-05	0.000439497
ENSMUSG00000058385	1.97476	9.06379	30.5483	2.78824e-05	0.000439497
ENSMUSG00000029153	2.11566	2.98914	30.545	2.79e-05	0.000439497
ENSMUSG00000055725	-2.4382	2.25768	30.5293	2.79847e-05	0.000440414
ENSMUSG00000041720	-1.60967	5.71524	30.517	2.80518e-05	0.000441053
ENSMUSG00000056216	-1.34851	4.62449	30.4868	2.82159e-05	0.000443213
ENSMUSG00000013418	-6.05511	0.813184	32.8227	2.82812e-05	0.000443819
ENSMUSG00000020720	1.81264	6.91349	30.4684	2.83163e-05	0.000443951
ENSMUSG00000029432	-1.61381	4.22042	30.4088	2.86451e-05	0.000448683
ENSMUSG00000028884	1.5451	6.93688	30.3956	2.87186e-05	0.000449411
ENSMUSG00000027133	2.23349	6.26458	30.3691	2.88664e-05	0.000451298
ENSMUSG00000049313	-1.93232	6.33507	30.3428	2.90142e-05	0.000452599
ENSMUSG00000033542	2.43179	1.99801	30.3394	2.90331e-05	0.000452599
ENSMUSG00000030246	-1.77876	6.45158	30.3364	2.905e-05	0.000452599
ENSMUSG00000020176	-1.76475	6.02125	30.3349	2.90585e-05	0.000452599
ENSMUSG00000086807	2.11279	2.1769	30.3099	2.92e-05	0.000454377
ENSMUSG00000073779	-2.45015	1.98468	30.289	2.9319e-05	0.000455079
ENSMUSG00000021990	1.61822	4.64944	30.2887	2.93204e-05	0.000455079
ENSMUSG00000038271	-1.67679	3.03354	30.2875	2.93273e-05	0.000455079
ENSMUSG00000018263	-7.48425	-1.28137	32.5982	2.93898e-05	0.000455624
ENSMUSG00000028413	-1.30176	4.58568	30.2674	2.94421e-05	0.000456009
ENSMUSG00000032254	1.03882	5.86907	30.2333	2.96379e-05	0.000458615
ENSMUSG00000002384	2.82341	1.23401	30.2172	2.97307e-05	0.0004592
ENSMUSG00000005370	1.28582	9.11841	30.2172	2.9731e-05	0.0004592
ENSMUSG00000042225	-1.9623	3.53751	30.2101	2.97719e-05	0.000459405
ENSMUSG00000034297	-1.25185	5.94054	30.1651	3.00341e-05	0.000463021
ENSMUSG00000065353	2.36679	9.77963	30.1318	3.02294e-05	0.000463878
ENSMUSG00000039239	-3.60311	0.485799	30.1299	3.02408e-05	0.000463878
ENSMUSG00000022012	3.26956	5.24726	30.1284	3.02494e-05	0.000463878
ENSMUSG00000055567	-2.54251	1.19021	30.1224	3.0285e-05	0.000463878
ENSMUSG00000016356	-3.89403	0.562331	30.1209	3.0294e-05	0.000463878
ENSMUSG00000020785	1.85177	2.70933	30.1206	3.02957e-05	0.000463878
ENSMUSG00000074212	-1.50845	4.03267	30.1198	3.03002e-05	0.000463878
ENSMUSG00000028184	1.87852	3.81145	30.1177	3.0313e-05	0.000463878
ENSMUSG00000004113	2.10507	2.34067	30.1058	3.0383e-05	0.000464522
ENSMUSG00000050335	1.53104	5.8044	30.0946	3.04498e-05	0.000465115
ENSMUSG00000008129	1.82485	3.31322	30.085	3.05067e-05	0.000465293
ENSMUSG00000020183	2.49265	0.977203	30.0832	3.05175e-05	0.000465293
ENSMUSG00000022040	-1.97477	5.31325	30.0693	3.06005e-05	0.00046557
ENSMUSG00000039262	-2.99984	7.94368	30.0676	3.06102e-05	0.00046557
ENSMUSG00000028115	2.33125	2.30763	30.0661	3.06196e-05	0.00046557
ENSMUSG00000069305	2.77508	10.2374	30.0452	3.07446e-05	0.000466672
ENSMUSG00000059003	3.57692	0.338778	30.0444	3.07498e-05	0.000466672
ENSMUSG00000059208	1.33191	7.41582	30.0385	3.07848e-05	0.000466672
ENSMUSG00000086629	2.48689	4.38684	30.0353	3.08045e-05	0.000466672
ENSMUSG00000026377	2.25873	6.32348	30.03	3.08361e-05	0.000466725
ENSMUSG00000071235	6.96226	3.45159	30.0188	3.09035e-05	0.000467007
ENSMUSG00000069274	2.2953	9.11871	30.012	3.09447e-05	0.000467007
ENSMUSG00000024957	4.1604	-0.973986	30.0111	3.09503e-05	0.000467007
ENSMUSG00000074746	-1.11657	5.09922	30.0083	3.0967e-05	0.000467007
ENSMUSG00000039473	-1.64048	4.74163	29.9898	3.10796e-05	0.000468008
ENSMUSG00000031557	1.18513	6.06906	29.9881	3.10897e-05	0.000468008
ENSMUSG00000027364	2.01563	4.7395	29.9773	3.11555e-05	0.000468358
ENSMUSG00000032855	-2.03624	5.05873	29.975	3.11694e-05	0.000468358
ENSMUSG00000032892	2.0518	5.48808	29.9514	3.13136e-05	0.0004701
ENSMUSG00000034163	-1.32937	5.0633	29.9413	3.13756e-05	0.000470606
ENSMUSG00000103593	1.99655	2.18258	29.907	3.15869e-05	0.000473348
ENSMUSG00000042700	-2.00171	5.14935	29.9011	3.16234e-05	0.000473467
ENSMUSG00000020653	-1.47027	4.79624	29.8738	3.17933e-05	0.000475583
ENSMUSG00000089726	2.31608	5.35027	29.8588	3.18869e-05	0.000476555
ENSMUSG00000022679	1.71082	4.64641	29.8421	3.19915e-05	0.000477688
ENSMUSG00000093483	1.95721	2.11735	29.8256	3.20952e-05	0.000478596
ENSMUSG00000040591	-1.8067	2.34428	29.8193	3.21351e-05	0.000478596
ENSMUSG00000042118	-4.66943	0.28521	29.8181	3.21421e-05	0.000478596
ENSMUSG00000041147	-1.37335	6.34456	29.8141	3.21675e-05	0.000478596
ENSMUSG00000086591	-4.29154	-0.654199	32.0274	3.24353e-05	0.000482149
ENSMUSG00000027968	1.48361	6.98827	29.7628	3.24934e-05	0.000482581
ENSMUSG00000040828	-2.74001	0.681777	29.7525	3.25592e-05	0.000483127
ENSMUSG00000024353	4.49219	-0.09583	29.7449	3.26077e-05	0.000483155
ENSMUSG00000038013	-2.1615	4.32617	29.7431	3.26193e-05	0.000483155
ENSMUSG00000056493	-3.20883	4.59274	29.7269	3.27232e-05	0.000484262
ENSMUSG00000052915	-1.49294	3.79411	29.7193	3.27727e-05	0.000484564
ENSMUSG00000031917	2.11358	7.27411	29.6829	3.30082e-05	0.000487612
ENSMUSG00000030800	2.04953	3.21238	29.6697	3.30936e-05	0.00048844
ENSMUSG00000032407	1.22573	7.20515	29.6479	3.32365e-05	0.000490113
ENSMUSG00000028678	1.15387	6.52543	29.6388	3.32958e-05	0.000490552
ENSMUSG00000027823	1.75168	6.76184	29.6311	3.33467e-05	0.000490867
ENSMUSG00000040139	1.72341	3.45485	29.5931	3.3597e-05	0.000494114
ENSMUSG00000001985	-2.83196	5.83701	29.575	3.3717e-05	0.000495441
ENSMUSG00000050244	1.37447	7.29123	29.5336	3.3994e-05	0.000499069
ENSMUSG00000053886	-3.10405	0.637123	29.526	3.40449e-05	0.000499375
ENSMUSG00000006360	2.6833	2.39592	29.5152	3.41176e-05	0.000499646
ENSMUSG00000032011	-2.19148	2.93104	29.5143	3.41235e-05	0.000499646
ENSMUSG00000025135	1.35828	5.4105	29.5045	3.41902e-05	0.000500182
ENSMUSG00000074582	-1.51197	5.5064	29.4856	3.43181e-05	0.000501611
ENSMUSG00000102428	-2.48565	2.3088	29.478	3.43694e-05	0.00050192
ENSMUSG00000020964	-1.51824	5.61048	29.4508	3.4555e-05	0.000504188
ENSMUSG00000006464	-1.68313	2.78955	29.4423	3.46131e-05	0.000504593
ENSMUSG00000053460	-1.64279	3.50187	29.4303	3.46949e-05	0.000505342
ENSMUSG00000030726	1.15001	6.1312	29.42	3.4766e-05	0.000505934
ENSMUSG00000070493	1.53071	8.59835	29.4034	3.48804e-05	0.000507155
ENSMUSG00000039814	1.61509	3.21114	29.37	3.51124e-05	0.000510033
ENSMUSG00000067455	2.65896	8.30524	29.366	3.51398e-05	0.000510033
ENSMUSG00000030203	-1.66321	4.05775	29.3581	3.51948e-05	0.000510387
ENSMUSG00000015755	-1.47574	4.73532	29.3362	3.53484e-05	0.000512166
ENSMUSG00000034674	1.12886	5.29589	29.2407	3.6025e-05	0.000521515
ENSMUSG00000064387	3.09356	10.7076	29.2226	3.61543e-05	0.000522932
ENSMUSG00000036731	3.93495	-0.609813	29.1885	3.64005e-05	0.000525649
ENSMUSG00000052632	-2.1174	3.50402	29.1852	3.64244e-05	0.000525649
ENSMUSG00000035873	-1.36861	5.0093	29.1835	3.64371e-05	0.000525649
ENSMUSG00000052539	-1.23781	5.02625	29.1611	3.66e-05	0.000527541
ENSMUSG00000032470	-2.01505	3.01597	29.1414	3.67435e-05	0.000529151
ENSMUSG00000026434	-1.234	8.30375	29.1329	3.68055e-05	0.000529585
ENSMUSG00000016344	1.23438	5.13075	29.1047	3.70131e-05	0.00053184
ENSMUSG00000085396	-2.4917	2.25907	29.1029	3.70262e-05	0.00053184
ENSMUSG00000021213	5.15288	0.457306	29.0886	3.71322e-05	0.000532535
ENSMUSG00000019837	2.06732	4.07089	29.0877	3.71387e-05	0.000532535
ENSMUSG00000043259	-3.11101	2.49506	29.0806	3.71916e-05	0.000532813
ENSMUSG00000027536	-1.56623	4.68886	29.0729	3.72486e-05	0.000532813
ENSMUSG00000015316	3.17609	1.44476	29.0721	3.72543e-05	0.000532813
ENSMUSG00000058550	1.46665	6.72794	29.0678	3.72866e-05	0.000532817
ENSMUSG00000041544	-4.50044	-0.485327	29.0034	3.77687e-05	0.000539028
ENSMUSG00000028078	-1.71364	4.98758	29.0011	3.77861e-05	0.000539028
ENSMUSG00000030088	-1.88834	4.33373	28.9571	3.812e-05	0.000543013
ENSMUSG00000000538	-1.89084	3.34515	28.9483	3.81873e-05	0.000543013
ENSMUSG00000024610	2.04152	1.29191	28.9476	3.81927e-05	0.000543013
ENSMUSG00000028322	1.34813	4.91455	28.9471	3.81961e-05	0.000543013
ENSMUSG00000075706	1.57268	8.66213	28.9397	3.82528e-05	0.000543354
ENSMUSG00000074217	1.99009	2.76023	28.9118	3.84675e-05	0.000545936
ENSMUSG00000032015	-2.36302	2.36129	28.9027	3.85375e-05	0.000546464
ENSMUSG00000041763	1.21381	6.37986	28.8976	3.85768e-05	0.000546554
ENSMUSG00000034210	-1.36474	4.45402	28.8863	3.86639e-05	0.000547321
ENSMUSG00000033565	-1.39813	6.29213	28.873	3.87669e-05	0.000548312
ENSMUSG00000026201	1.16099	4.80674	28.8402	3.90231e-05	0.000551173
ENSMUSG00000018585	1.74255	5.88826	28.8362	3.90545e-05	0.000551173
ENSMUSG00000030111	-3.33881	2.97567	28.8344	3.90687e-05	0.000551173
ENSMUSG00000067786	3.62533	2.52867	28.8249	3.91429e-05	0.000551753
ENSMUSG00000030134	-4.32809	0.908459	28.8197	3.91837e-05	0.000551859
ENSMUSG00000091556	3.44493	0.599192	28.8107	3.92544e-05	0.000552046
ENSMUSG00000089827	7.02698	-0.774588	30.9395	3.92732e-05	0.000552046
ENSMUSG00000054793	-2.21726	3.80116	28.8054	3.92966e-05	0.000552046
ENSMUSG00000031393	-1.33483	4.52652	28.7665	3.9604e-05	0.000555895
ENSMUSG00000002416	2.09627	5.45405	28.7582	3.967e-05	0.00055629
ENSMUSG00000077564	3.12932	1.16609	28.7546	3.96991e-05	0.00055629
ENSMUSG00000058690	-1.32117	4.80644	28.7246	3.99389e-05	0.000558653
ENSMUSG00000029394	1.35525	6.41592	28.7224	3.99564e-05	0.000558653
ENSMUSG00000007892	1.93315	11.2046	28.7209	3.99686e-05	0.000558653
ENSMUSG00000098678	3.43995	0.844905	28.7047	4.00995e-05	0.000560011
ENSMUSG00000059811	1.36484	5.72996	28.6932	4.01917e-05	0.000560828
ENSMUSG00000029104	-1.45836	6.21189	28.6758	4.03334e-05	0.000562333
ENSMUSG00000021905	1.98039	5.24929	28.6608	4.04547e-05	0.000563551
ENSMUSG00000097431	3.20119	0.958862	28.6292	4.07133e-05	0.000566679
ENSMUSG00000045216	-1.71969	6.09189	28.6207	4.07827e-05	0.000566767
ENSMUSG00000001349	-2.94335	2.14656	28.6201	4.07879e-05	0.000566767
ENSMUSG00000053175	-2.34285	3.42467	28.6024	4.09337e-05	0.000568034
ENSMUSG00000032846	-1.5354	3.82614	28.6007	4.09474e-05	0.000568034
ENSMUSG00000032224	-2.11872	2.6555	28.5587	4.12962e-05	0.000572135
ENSMUSG00000040943	-1.73609	8.60836	28.5568	4.13119e-05	0.000572135
ENSMUSG00000006356	1.71474	4.50639	28.5505	4.13642e-05	0.000572383
ENSMUSG00000025064	-2.57901	1.13194	28.5297	4.15383e-05	0.000574313
ENSMUSG00000033213	-4.32396	1.48869	28.5144	4.16668e-05	0.000575531
ENSMUSG00000040883	1.87536	3.89786	28.511	4.16956e-05	0.000575531
ENSMUSG00000038437	-1.80483	6.92686	28.477	4.1983e-05	0.000579017
ENSMUSG00000031561	-2.33753	3.53101	28.4632	4.21004e-05	0.000580155
ENSMUSG00000032802	1.64644	5.73532	28.4562	4.216e-05	0.000580495
ENSMUSG00000015647	-2.83848	8.02008	28.4388	4.23087e-05	0.000582061
ENSMUSG00000027784	-1.52899	2.99403	28.4269	4.24108e-05	0.000582982
ENSMUSG00000055538	-1.83081	3.51136	28.4162	4.2502e-05	0.000583753
ENSMUSG00000056211	-1.74079	5.1785	28.398	4.26589e-05	0.000584765
ENSMUSG00000022476	1.28032	4.77554	28.3964	4.26731e-05	0.000584765
ENSMUSG00000026669	1.20585	7.2043	28.3955	4.26813e-05	0.000584765
ENSMUSG00000004267	-2.01884	1.6373	28.377	4.28409e-05	0.000586469
ENSMUSG00000086825	-3.4735	1.18467	28.3654	4.2942e-05	0.000587369
ENSMUSG00000026620	-1.96323	1.93455	28.3535	4.30454e-05	0.000588298
ENSMUSG00000026579	4.1987	0.673305	28.3415	4.31505e-05	0.000589128
ENSMUSG00000028907	1.58353	5.04539	28.3385	4.3177e-05	0.000589128
ENSMUSG00000079260	-1.84804	5.29283	28.3026	4.34918e-05	0.000592937
ENSMUSG00000052406	1.12673	5.1145	28.2847	4.36505e-05	0.000594613
ENSMUSG00000062300	1.16095	5.8598	28.2353	4.40903e-05	0.000600112
ENSMUSG00000020424	1.69444	4.9585	28.2252	4.41812e-05	0.000600857
ENSMUSG00000069309	2.43311	7.26757	28.2184	4.42422e-05	0.000601195
ENSMUSG00000042401	-1.79276	2.38525	28.1863	4.45321e-05	0.000604639
ENSMUSG00000061482	1.90913	9.92847	28.1625	4.47482e-05	0.000607077
ENSMUSG00000052301	3.07	1.33969	28.0905	4.54092e-05	0.000615542
ENSMUSG00000046280	-3.73648	2.18167	28.0835	4.54741e-05	0.00061592
ENSMUSG00000045917	-1.55519	2.75579	28.0779	4.5526e-05	0.000616122
ENSMUSG00000021464	-2.42887	4.18425	28.0591	4.57012e-05	0.000616252
ENSMUSG00000046417	-2.23276	2.07871	28.0588	4.57038e-05	0.000616252
ENSMUSG00000035299	-3.98654	3.8264	28.0554	4.57358e-05	0.000616252
ENSMUSG00000028630	-2.17245	2.32607	28.0544	4.57447e-05	0.000616252
ENSMUSG00000027309	-1.38467	4.13091	28.051	4.57764e-05	0.000616252
ENSMUSG00000028514	-1.05312	6.20283	28.0501	4.57855e-05	0.000616252
ENSMUSG00000052698	-1.52666	5.78728	28.0454	4.5829e-05	0.000616252
ENSMUSG00000074637	-1.43741	7.45618	28.0451	4.58323e-05	0.000616252
ENSMUSG00000034354	-1.19906	5.72766	28.0346	4.59306e-05	0.000617075
ENSMUSG00000004356	1.22225	7.60856	28.029	4.59833e-05	0.000617283
ENSMUSG00000052299	1.12264	6.12774	28.0239	4.60311e-05	0.000617426
ENSMUSG00000060639	2.47955	8.03266	28.0139	4.61246e-05	0.000618182
ENSMUSG00000025571	-2.25432	6.08762	28.0035	4.62225e-05	0.000618995
ENSMUSG00000022947	2.66418	5.32716	27.9993	4.6263e-05	0.000619037
ENSMUSG00000020955	2.24055	3.11032	27.9907	4.63443e-05	0.000619627
ENSMUSG00000028212	2.79013	3.60884	27.9739	4.65031e-05	0.000620857
ENSMUSG00000020589	2.81813	3.19234	27.9731	4.6511e-05	0.000620857
ENSMUSG00000097129	3.18102	-0.0134753	27.9527	4.67056e-05	0.000622738
ENSMUSG00000069300	1.58142	8.45566	27.9504	4.67269e-05	0.000622738
ENSMUSG00000029600	1.06433	3.4171	27.9341	4.68835e-05	0.000624324
ENSMUSG00000005034	-1.18676	3.96185	27.93	4.69226e-05	0.000624345
ENSMUSG00000020823	-1.60085	6.19056	27.9221	4.69986e-05	0.000624855
ENSMUSG00000003849	2.47281	6.6076	27.9002	4.72099e-05	0.000627164
ENSMUSG00000044617	-1.8991	3.88501	27.8303	4.78908e-05	0.000635701
ENSMUSG00000078937	-4.5224	1.94701	27.8234	4.79592e-05	0.0006361
ENSMUSG00000025261	-1.62811	8.95185	27.789	4.82983e-05	0.000640087
ENSMUSG00000024799	1.27321	3.88777	27.7518	4.86691e-05	0.000644488
ENSMUSG00000027660	1.23856	6.36677	27.7447	4.87397e-05	0.000644909
ENSMUSG00000040964	-2.09507	3.93725	27.74	4.87868e-05	0.000644976
ENSMUSG00000012889	4.91379	-0.749247	27.7365	4.88224e-05	0.000644976
ENSMUSG00000042607	6.53427	-0.645205	29.7153	4.89767e-05	0.0006465
ENSMUSG00000045767	-1.11162	4.92624	27.7164	4.90238e-05	0.000646608
ENSMUSG00000099083	-2.57499	3.96392	27.7031	4.91589e-05	0.000647877
ENSMUSG00000025404	-2.84046	4.82714	27.6872	4.93199e-05	0.000649484
ENSMUSG00000021254	-1.06138	4.58281	27.6831	4.93613e-05	0.000649513
ENSMUSG00000022150	-2.31167	0.827613	27.666	4.95355e-05	0.00065129
ENSMUSG00000018398	-1.87049	4.42148	27.6598	4.95987e-05	0.000651605
ENSMUSG00000053930	3.43293	0.353897	27.6463	4.97363e-05	0.000652897
ENSMUSG00000031732	-2.07754	2.86345	27.6375	4.98264e-05	0.000653496
ENSMUSG00000005949	-1.50497	3.33221	27.6314	4.98898e-05	0.000653496
ENSMUSG00000067847	1.94412	4.71138	27.6279	4.99255e-05	0.000653496
ENSMUSG00000055629	-1.75741	4.56291	27.6263	4.99416e-05	0.000653496
ENSMUSG00000070733	-2.23688	5.67085	27.6227	4.99785e-05	0.000653496
ENSMUSG00000051790	-2.71339	2.70113	27.5854	5.03651e-05	0.000658033
ENSMUSG00000063334	1.83012	6.25099	27.5806	5.04149e-05	0.000658166
ENSMUSG00000033285	1.45688	6.91732	27.5656	5.05705e-05	0.000658763
ENSMUSG00000003444	1.16907	4.6006	27.5652	5.05749e-05	0.000658763
ENSMUSG00000030693	3.3061	1.36124	27.5648	5.05795e-05	0.000658763
ENSMUSG00000071424	-5.32226	-0.477171	27.5421	5.08161e-05	0.000661326
ENSMUSG00000028902	1.44786	6.63858	27.5118	5.11359e-05	0.000664865
ENSMUSG00000022842	1.19588	4.37119	27.5087	5.11681e-05	0.000664865
ENSMUSG00000024810	8.17534	0.478007	29.4675	5.12534e-05	0.000665306
ENSMUSG00000075254	-2.2884	1.9792	27.498	5.12821e-05	0.000665306
ENSMUSG00000020163	1.96495	6.73205	27.4905	5.13609e-05	0.000665809
ENSMUSG00000040721	-4.20702	5.67936	27.4646	5.16367e-05	0.000668862
ENSMUSG00000048264	-1.20992	4.91872	27.4337	5.19677e-05	0.000672626
ENSMUSG00000033326	-1.64223	6.05468	27.4288	5.20205e-05	0.000672649
ENSMUSG00000034462	-1.44321	5.50474	27.4255	5.20564e-05	0.000672649
ENSMUSG00000048490	-1.52432	4.14227	27.4223	5.20909e-05	0.000672649
ENSMUSG00000089847	1.13552	4.1009	27.4146	5.21743e-05	0.000673202
ENSMUSG00000032041	-1.55547	2.77664	27.3892	5.24488e-05	0.000676219
ENSMUSG00000045377	2.33432	2.57436	27.3622	5.27431e-05	0.000679139
ENSMUSG00000024096	-1.11602	6.019	27.3565	5.28053e-05	0.000679139
ENSMUSG00000042489	1.28039	4.91001	27.354	5.28332e-05	0.000679139
ENSMUSG00000034880	1.79202	4.87851	27.3535	5.28387e-05	0.000679139
ENSMUSG00000022305	-1.22837	2.96765	27.3465	5.29155e-05	0.0006796
ENSMUSG00000038305	-2.27316	1.63566	27.3308	5.30878e-05	0.000681286
ENSMUSG00000019738	1.36701	5.5748	27.3254	5.31478e-05	0.00068153
ENSMUSG00000101972	2.18369	8.43403	27.3204	5.32021e-05	0.000681701
ENSMUSG00000048279	-1.09394	5.44193	27.3103	5.33137e-05	0.00068214
ENSMUSG00000099021	2.70557	16.6108	27.3099	5.33185e-05	0.00068214
ENSMUSG00000025409	-4.03154	3.88331	27.2997	5.34316e-05	0.000682714
ENSMUSG00000034518	1.41426	6.18326	27.2984	5.34455e-05	0.000682714
ENSMUSG00000018750	-2.12765	1.93827	27.2896	5.35442e-05	0.000683449
ENSMUSG00000063430	-2.46884	3.26905	27.2671	5.37949e-05	0.000686122
ENSMUSG00000020875	-2.68938	0.687922	27.2437	5.40561e-05	0.000688925
ENSMUSG00000041685	-1.63081	4.03499	27.2211	5.43116e-05	0.000691449
ENSMUSG00000052180	-3.04412	2.1831	27.2188	5.43373e-05	0.000691449
ENSMUSG00000044734	-3.4783	0.896972	27.2127	5.44064e-05	0.000691799
ENSMUSG00000072812	-2.82858	4.3884	27.1938	5.46209e-05	0.000693994
ENSMUSG00000039405	-2.69326	3.29641	27.1788	5.47909e-05	0.000695622
ENSMUSG00000026932	-1.87429	2.14791	27.1702	5.48895e-05	0.000696343
ENSMUSG00000061527	6.01267	0.0868368	27.1555	5.5058e-05	0.000697881
ENSMUSG00000036644	-1.69015	4.4716	27.1523	5.50947e-05	0.000697881
ENSMUSG00000005125	-2.21851	3.84238	27.1152	5.55219e-05	0.000702431
ENSMUSG00000001056	1.62868	7.61493	27.1136	5.554e-05	0.000702431
ENSMUSG00000021067	-1.43569	3.3536	27.108	5.56055e-05	0.000702431
ENSMUSG00000019951	-1.31376	4.773	27.1065	5.5623e-05	0.000702431
ENSMUSG00000089665	2.98707	1.33864	27.0993	5.57061e-05	0.000702593
ENSMUSG00000073838	1.13212	6.7895	27.0981	5.57204e-05	0.000702593
ENSMUSG00000048578	-1.37031	7.82374	27.094	5.57677e-05	0.000702656
ENSMUSG00000027452	-2.02804	4.47341	27.0769	5.59674e-05	0.000703935
ENSMUSG00000026939	2.54901	1.12549	27.0747	5.59925e-05	0.000703935
ENSMUSG00000038489	1.73723	4.74606	27.0744	5.59963e-05	0.000703935
ENSMUSG00000031438	1.86832	4.67571	27.0707	5.604e-05	0.000703952
ENSMUSG00000052040	-2.51001	5.66946	27.0666	5.60882e-05	0.000704026
ENSMUSG00000041000	-2.839	1.50306	27.0298	5.65202e-05	0.000708912
ENSMUSG00000031441	-1.43223	5.42314	27.0252	5.65742e-05	0.000709054
ENSMUSG00000097729	-2.58579	1.69035	27.0181	5.66584e-05	0.000709575
ENSMUSG00000051671	2.08061	4.15302	27.0073	5.67865e-05	0.000710312
ENSMUSG00000065287	3.54811	0.453916	27.0059	5.68027e-05	0.000710312
ENSMUSG00000021360	-1.22579	5.35186	27.0019	5.68503e-05	0.000710372
ENSMUSG00000026701	1.96594	8.21908	26.983	5.70755e-05	0.00071265
ENSMUSG00000021366	-2.47253	4.1082	26.9743	5.71803e-05	0.000713423
ENSMUSG00000026473	1.04836	6.45372	26.96	5.73513e-05	0.000715019
ENSMUSG00000032264	1.04475	5.38864	26.9545	5.74171e-05	0.000715303
ENSMUSG00000033576	2.42348	1.7136	26.9477	5.7499e-05	0.000715312
ENSMUSG00000019866	3.14422	0.943665	26.9437	5.75469e-05	0.000715312
ENSMUSG00000028741	1.28778	6.42408	26.9437	5.75469e-05	0.000715312
ENSMUSG00000019362	1.40168	5.9883	26.9352	5.76495e-05	0.000716032
ENSMUSG00000032221	1.97335	3.06984	26.9318	5.7691e-05	0.000716032
ENSMUSG00000025006	-2.48529	1.44798	26.9281	5.77357e-05	0.000716052
ENSMUSG00000043929	-1.595	2.73651	26.9106	5.79468e-05	0.000718134
ENSMUSG00000070643	-2.36226	4.23437	26.9019	5.80528e-05	0.000718911
ENSMUSG00000040726	-3.95287	0.0137559	26.8879	5.8223e-05	0.000720483
ENSMUSG00000024163	-1.37466	4.80312	26.8788	5.83347e-05	0.000720973
ENSMUSG00000038740	-2.23657	2.88858	26.8776	5.83494e-05	0.000720973
ENSMUSG00000020485	2.08388	5.30134	26.8724	5.84133e-05	0.00072099
ENSMUSG00000044968	-1.54179	3.35895	26.8684	5.84612e-05	0.00072099
ENSMUSG00000048916	-4.07519	0.573915	26.8668	5.8481e-05	0.00072099
ENSMUSG00000074340	-3.42985	1.2856	26.8605	5.85587e-05	0.000721414
ENSMUSG00000046814	2.912	0.520155	28.7422	5.86303e-05	0.00072176
ENSMUSG00000038855	-2.40396	1.41881	26.8399	5.88117e-05	0.000723458
ENSMUSG00000060961	-2.78049	0.57169	26.8336	5.88906e-05	0.000723867
ENSMUSG00000039069	1.12886	4.53612	26.8302	5.89326e-05	0.000723867
ENSMUSG00000020659	-1.49152	3.76501	26.8235	5.90151e-05	0.000723867
ENSMUSG00000032561	-1.86911	1.54798	26.8232	5.90192e-05	0.000723867
ENSMUSG00000001504	-2.84723	1.14324	26.7959	5.93582e-05	0.000727488
ENSMUSG00000033590	-1.35558	3.23239	26.7908	5.94217e-05	0.000727677
ENSMUSG00000023026	-1.51487	5.28865	26.7876	5.94612e-05	0.000727677
ENSMUSG00000028871	3.25154	0.57408	26.78	5.95571e-05	0.000728314
ENSMUSG00000032024	1.54661	3.39146	26.7469	5.99721e-05	0.000732317
ENSMUSG00000031016	-1.20443	4.66807	26.7469	5.99725e-05	0.000732317
ENSMUSG00000019849	-1.26863	5.84239	26.7268	6.02262e-05	0.000734875
ENSMUSG00000073795	3.02964	0.617962	26.6981	6.05909e-05	0.000738452
ENSMUSG00000001039	1.71885	4.25486	26.6941	6.06415e-05	0.000738452
ENSMUSG00000041556	2.92822	1.68397	26.6933	6.06527e-05	0.000738452
ENSMUSG00000036160	1.16744	5.73107	26.6663	6.09982e-05	0.000742115
ENSMUSG00000071654	1.39867	4.28834	26.6428	6.13013e-05	0.000745257
ENSMUSG00000035215	1.57727	6.01577	26.6366	6.13817e-05	0.000745689
ENSMUSG00000066643	1.35384	5.46279	26.6102	6.17235e-05	0.000749294
ENSMUSG00000038143	-1.37243	3.48758	26.5967	6.18995e-05	0.000750882
ENSMUSG00000025001	2.29424	8.10986	26.5933	6.19448e-05	0.000750882
ENSMUSG00000023571	1.86449	2.18574	26.5876	6.20181e-05	0.000751224
ENSMUSG00000028517	-1.37968	4.51581	26.5694	6.22568e-05	0.000753566
ENSMUSG00000030805	-1.27823	3.56118	26.544	6.25917e-05	0.00075688
ENSMUSG00000036918	-2.49421	2.66981	26.5418	6.26217e-05	0.00075688
ENSMUSG00000097648	2.48757	0.799007	26.5344	6.27194e-05	0.000757511
ENSMUSG00000051223	1.77531	8.22225	26.485	6.3378e-05	0.000764909
ENSMUSG00000058325	-1.5012	5.50747	26.4597	6.3718e-05	0.00076793
ENSMUSG00000038400	-1.72493	3.77594	26.4595	6.37207e-05	0.00076793
ENSMUSG00000042751	-1.32819	4.55751	26.4399	6.39861e-05	0.000770569
ENSMUSG00000055235	4.79819	-0.0230106	26.4308	6.41088e-05	0.000771488
ENSMUSG00000024201	-1.65201	4.83871	26.4246	6.41927e-05	0.000771938
ENSMUSG00000079215	-1.13397	5.15738	26.4177	6.42866e-05	0.000772509
ENSMUSG00000022538	1.045	6.52865	26.4135	6.43441e-05	0.00077264
ENSMUSG00000028245	1.18416	3.51347	26.3935	6.46176e-05	0.000774825
ENSMUSG00000064037	1.25889	6.49675	26.3934	6.46193e-05	0.000774825
ENSMUSG00000066036	-2.82918	8.96113	26.3662	6.49934e-05	0.00077875
ENSMUSG00000022462	1.4218	8.23557	26.3524	6.51829e-05	0.000780457
ENSMUSG00000056737	1.65507	4.776	26.3406	6.53465e-05	0.000781853
ENSMUSG00000022265	-1.46978	3.89802	26.3333	6.54476e-05	0.000782499
ENSMUSG00000025196	-1.45071	3.16731	26.3242	6.55744e-05	0.000783452
ENSMUSG00000046516	1.76015	6.31464	26.3105	6.57661e-05	0.000784107
ENSMUSG00000061130	-1.01904	6.35699	26.3089	6.57885e-05	0.000784107
ENSMUSG00000035172	-2.1043	1.40001	26.3049	6.58444e-05	0.000784107
ENSMUSG00000092341	-1.75187	11.1336	26.3042	6.58543e-05	0.000784107
ENSMUSG00000069744	1.55234	7.91535	26.3034	6.58652e-05	0.000784107
ENSMUSG00000071656	-3.29565	0.452818	26.2976	6.59458e-05	0.000784505
ENSMUSG00000023915	-1.47433	4.18805	26.2849	6.6124e-05	0.000785374
ENSMUSG00000024738	-4.77402	0.223767	26.2835	6.61436e-05	0.000785374
ENSMUSG00000028793	-1.15872	5.41134	26.2823	6.61606e-05	0.000785374
ENSMUSG00000100280	6.91007	-0.695189	30.6302	6.65244e-05	0.000789129
ENSMUSG00000005609	1.28822	6.05369	26.2385	6.67795e-05	0.00079159
ENSMUSG00000043252	-1.44607	3.58157	26.2222	6.70119e-05	0.000793778
ENSMUSG00000087135	2.2477	1.58548	26.2091	6.71997e-05	0.000795436
ENSMUSG00000064246	-7.01471	-0.875528	27.9719	6.78007e-05	0.000801901
ENSMUSG00000061132	2.28157	1.68885	26.1644	6.78424e-05	0.000801901
ENSMUSG00000042744	-2.56051	5.27465	26.1351	6.82678e-05	0.000806356
ENSMUSG00000045962	-2.85587	7.81826	26.1303	6.83378e-05	0.000806524
ENSMUSG00000089255	2.14153	6.24469	26.1274	6.83791e-05	0.000806524
ENSMUSG00000025328	-2.42283	1.43529	26.1229	6.8445e-05	0.0008067
ENSMUSG00000020733	1.42509	6.21333	26.1173	6.85277e-05	0.0008067
ENSMUSG00000043085	-2.15874	2.52771	26.1164	6.85396e-05	0.0008067
ENSMUSG00000050954	-1.5795	2.33148	26.111	6.8619e-05	0.000807062
ENSMUSG00000020115	1.25457	4.221	26.0972	6.88225e-05	0.000808592
ENSMUSG00000021102	1.30523	4.56044	26.0914	6.89071e-05	0.000808592
ENSMUSG00000099583	1.9123	8.41652	26.0912	6.89099e-05	0.000808592
ENSMUSG00000020599	-1.55578	3.00638	26.0889	6.89437e-05	0.000808592
ENSMUSG00000026873	2.61205	2.69216	26.0789	6.90917e-05	0.000809757
ENSMUSG00000033618	-4.42921	1.2779	26.0716	6.91987e-05	0.000810176
ENSMUSG00000022387	-1.42129	6.23944	26.0691	6.92357e-05	0.000810176
ENSMUSG00000019970	-1.39059	7.34176	26.0665	6.92738e-05	0.000810176
ENSMUSG00000032727	-1.09235	4.83583	26.0552	6.94422e-05	0.000811575
ENSMUSG00000032401	2.70963	0.792543	26.0509	6.95063e-05	0.000811753
ENSMUSG00000000416	-4.23331	1.11753	26.0379	6.96985e-05	0.000813427
ENSMUSG00000042284	3.23328	1.25929	26.0299	6.98191e-05	0.000814262
ENSMUSG00000032085	-2.20488	4.3502	26.0235	6.99138e-05	0.000814692
ENSMUSG00000068040	-1.13895	5.58123	26.0208	6.9954e-05	0.000814692
ENSMUSG00000041670	-2.32708	1.56619	26.0065	7.01681e-05	0.000816613
ENSMUSG00000025723	1.94737	1.87279	26.0029	7.02233e-05	0.000816684
ENSMUSG00000031987	-1.40636	4.24904	25.9861	7.04761e-05	0.00081905
ENSMUSG00000073616	2.0588	5.10426	25.9698	7.07217e-05	0.000821324
ENSMUSG00000031596	-2.35263	2.72813	25.9666	7.07706e-05	0.000821324
ENSMUSG00000022562	-1.25818	2.63755	25.9428	7.1132e-05	0.000824943
ENSMUSG00000050052	-1.63287	4.78814	25.9373	7.12167e-05	0.000825349
ENSMUSG00000005973	-1.27409	5.62348	25.921	7.14646e-05	0.000827645
ENSMUSG00000038990	-1.25422	3.22666	25.9085	7.16572e-05	0.000829298
ENSMUSG00000022114	1.29181	5.60073	25.883	7.20495e-05	0.000832757
ENSMUSG00000052928	-2.68106	2.60747	25.8826	7.20563e-05	0.000832757
ENSMUSG00000020891	2.627	1.0809	25.8718	7.22233e-05	0.000834106
ENSMUSG00000104222	-1.34796	4.87206	25.865	7.23289e-05	0.000834718
ENSMUSG00000104960	2.01768	6.59135	25.8619	7.23767e-05	0.000834718
ENSMUSG00000028126	-1.25311	5.70752	25.856	7.24687e-05	0.000835199
ENSMUSG00000006517	1.37766	5.0457	25.8446	7.26461e-05	0.000836663
ENSMUSG00000038375	-2.07339	3.19859	25.8414	7.26968e-05	0.000836668
ENSMUSG00000028331	1.51953	3.50852	25.8333	7.28227e-05	0.000837536
ENSMUSG00000078786	-1.67505	3.54519	25.824	7.2968e-05	0.000838123
ENSMUSG00000026639	-2.28483	2.17143	25.8236	7.29746e-05	0.000838123
ENSMUSG00000021495	-1.86491	4.39195	25.7992	7.33584e-05	0.000841949
ENSMUSG00000032999	2.14225	5.38038	25.7668	7.3871e-05	0.000847248
ENSMUSG00000036528	1.40298	3.5787	25.7536	7.40821e-05	0.000848616
ENSMUSG00000022433	-1.45108	5.37763	25.7529	7.40924e-05	0.000848616
ENSMUSG00000070056	-2.71044	1.19899	25.7444	7.42283e-05	0.000849587
ENSMUSG00000036698	-2.56738	7.67955	25.7295	7.44664e-05	0.000851725
ENSMUSG00000023755	1.79651	3.86673	25.7244	7.45493e-05	0.000852087
ENSMUSG00000021396	4.61745	-0.15478	25.7041	7.48763e-05	0.00085465
ENSMUSG00000056209	1.43352	6.94371	25.7023	7.49042e-05	0.00085465
ENSMUSG00000021127	-2.21291	5.40161	25.7009	7.49278e-05	0.00085465
ENSMUSG00000070780	-2.37002	4.44561	25.6851	7.51828e-05	0.00085697
ENSMUSG00000021506	-3.49846	-0.653907	25.6726	7.53865e-05	0.000858703
ENSMUSG00000061576	-3.05862	1.82321	25.6368	7.59704e-05	0.000864762
ENSMUSG00000090733	1.94361	9.60717	25.6293	7.60938e-05	0.000865239
ENSMUSG00000038550	-1.65595	3.79353	25.6279	7.61164e-05	0.000865239
ENSMUSG00000038677	-1.9186	3.63984	25.6238	7.61842e-05	0.000865417
ENSMUSG00000031388	1.41346	6.15242	25.6075	7.64522e-05	0.000867868
ENSMUSG00000028381	-1.35786	4.84481	25.5909	7.67264e-05	0.000870387
ENSMUSG00000032280	-2.54303	6.69603	25.5739	7.70101e-05	0.000873008
ENSMUSG00000035776	-1.50003	2.89185	25.5564	7.73008e-05	0.000875182
ENSMUSG00000025732	1.40395	2.83692	25.556	7.73071e-05	0.000875182
ENSMUSG00000009035	-1.63638	4.23891	25.5521	7.73722e-05	0.000875323
ENSMUSG00000058809	2.00345	2.94343	25.5474	7.74523e-05	0.000875633
ENSMUSG00000028167	-2.1976	2.07765	25.5265	7.78032e-05	0.000878124
ENSMUSG00000068966	-2.67183	4.94854	25.5264	7.78039e-05	0.000878124
ENSMUSG00000065037	2.66405	15.2443	25.5192	7.79258e-05	0.000878124
ENSMUSG00000031921	-1.32262	4.08825	25.5173	7.79581e-05	0.000878124
ENSMUSG00000072568	-2.58161	2.23646	25.5154	7.79903e-05	0.000878124
ENSMUSG00000064655	2.91292	4.04049	25.5133	7.80248e-05	0.000878124
ENSMUSG00000022964	-1.46698	3.15013	25.5069	7.81328e-05	0.000878124
ENSMUSG00000103749	-3.99815	1.62506	25.5067	7.81369e-05	0.000878124
ENSMUSG00000026944	-2.09824	3.82113	25.506	7.81482e-05	0.000878124
ENSMUSG00000039117	-2.09197	4.43695	25.4933	7.83634e-05	0.000879356
ENSMUSG00000064145	-1.159	6.90744	25.4933	7.83637e-05	0.000879356
ENSMUSG00000071478	2.45822	8.19851	25.4873	7.84665e-05	0.000879869
ENSMUSG00000033933	-1.26947	4.19965	25.4844	7.85153e-05	0.000879869
ENSMUSG00000070305	1.68429	2.61053	25.4744	7.86848e-05	0.000880628
ENSMUSG00000019158	1.32087	4.89845	25.4742	7.8689e-05	0.000880628
ENSMUSG00000043535	1.24523	8.48451	25.47	7.87604e-05	0.000880834
ENSMUSG00000030041	-1.42581	3.50529	25.4608	7.89178e-05	0.000882
ENSMUSG00000069310	1.82444	9.01084	25.4564	7.89934e-05	0.000882252
ENSMUSG00000076437	2.1904	7.72777	25.4337	7.93831e-05	0.000885783
ENSMUSG00000035944	-1.62989	3.12088	25.4318	7.94161e-05	0.000885783
ENSMUSG00000079022	-2.27873	1.9897	25.418	7.96527e-05	0.000887826
ENSMUSG00000035297	1.47815	6.36434	25.4086	7.98157e-05	0.000888653
ENSMUSG00000042354	1.97257	7.17544	25.4076	7.98339e-05	0.000888653
ENSMUSG00000097769	2.02417	5.81138	25.3534	8.07791e-05	0.000898573
ENSMUSG00000027016	-6.22448	-1.62715	27.0547	8.08874e-05	0.000899176
ENSMUSG00000057388	1.9594	6.2773	25.331	8.11736e-05	0.000901754
ENSMUSG00000026211	1.91123	4.15746	25.3263	8.12559e-05	0.000902065
ENSMUSG00000052812	-1.2186	4.54244	25.3112	8.15222e-05	0.000904097
ENSMUSG00000036256	-2.41322	3.08112	25.3098	8.15477e-05	0.000904097
ENSMUSG00000050931	-2.07445	2.00616	25.2666	8.23189e-05	0.00091183
ENSMUSG00000022031	1.12965	7.07271	25.2646	8.23549e-05	0.00091183
ENSMUSG00000042010	-1.98337	5.16997	25.2292	8.29919e-05	0.00091827
ENSMUSG00000030509	-1.41203	4.18197	25.1986	8.35472e-05	0.0009238
ENSMUSG00000002228	1.63457	5.3222	25.1835	8.38222e-05	0.000926224
ENSMUSG00000048897	-1.77673	6.22458	25.174	8.39969e-05	0.000927538
ENSMUSG00000004642	1.50681	6.24558	25.1703	8.40641e-05	0.000927663
ENSMUSG00000001911	-3.28441	2.00131	25.1471	8.44914e-05	0.00093176
ENSMUSG00000002985	-1.41016	8.96962	25.1372	8.46739e-05	0.000933154
ENSMUSG00000092805	2.80283	1.96293	25.1289	8.48272e-05	0.00093417
ENSMUSG00000097839	2.67788	2.27805	25.1262	8.48786e-05	0.00093417
ENSMUSG00000025374	1.33749	3.93763	25.1125	8.51333e-05	0.000936354
ENSMUSG00000026491	1.04337	7.21243	25.0907	8.554e-05	0.000940185
ENSMUSG00000044950	-1.34315	4.09487	25.0855	8.56363e-05	0.000940185
ENSMUSG00000034663	-1.80033	2.2313	25.0825	8.56922e-05	0.000940185
ENSMUSG00000026991	-1.18669	5.63718	25.0795	8.57489e-05	0.000940185
ENSMUSG00000018189	1.87388	5.07358	25.0784	8.57688e-05	0.000940185
ENSMUSG00000038803	2.31039	5.84584	25.0757	8.58211e-05	0.000940185
ENSMUSG00000038248	-3.35343	1.35	25.0662	8.59981e-05	0.000940937
ENSMUSG00000026683	1.63533	4.63827	25.066	8.60029e-05	0.000940937
ENSMUSG00000041915	-1.37081	4.25098	25.0557	8.61961e-05	0.00094243
ENSMUSG00000066149	1.77067	4.85501	25.05	8.63045e-05	0.000942995
ENSMUSG00000046808	1.2996	2.86888	25.0276	8.67281e-05	0.000946511
ENSMUSG00000026668	4.50612	0.567389	25.027	8.67402e-05	0.000946511
ENSMUSG00000036606	-2.08991	6.89626	25.0083	8.70957e-05	0.000949766
ENSMUSG00000052911	-1.97785	5.20021	25.0045	8.71683e-05	0.000949934
ENSMUSG00000025133	1.19911	6.12556	24.9963	8.73257e-05	0.000951026
ENSMUSG00000104502	6.96069	-1.01757	28.9934	8.74937e-05	0.000952231
ENSMUSG00000025081	3.44526	-0.0492989	24.9812	8.76143e-05	0.00095292
ENSMUSG00000051769	3.87699	0.814447	24.9737	8.77585e-05	0.000953864
ENSMUSG00000005846	1.71003	7.89539	24.9706	8.78193e-05	0.000953902
ENSMUSG00000007817	-3.71077	4.80029	24.962	8.79852e-05	0.000954603
ENSMUSG00000006818	-1.18957	6.6963	24.9613	8.79988e-05	0.000954603
ENSMUSG00000031939	2.16763	5.90198	24.9402	8.84065e-05	0.0009584
ENSMUSG00000037762	-2.95112	1.49892	24.9123	8.89494e-05	0.000963657
ENSMUSG00000023192	5.25202	-0.350052	24.9054	8.90843e-05	0.000964257
ENSMUSG00000085485	2.94804	0.20056	24.9036	8.91208e-05	0.000964257
ENSMUSG00000020100	-1.98364	3.19093	24.8976	8.9237e-05	0.000964377
ENSMUSG00000042599	-1.63463	3.74753	24.8967	8.92546e-05	0.000964377
ENSMUSG00000013698	1.3761	4.09996	24.8921	8.93444e-05	0.000964377
ENSMUSG00000090101	2.18988	1.24238	24.8911	8.9364e-05	0.000964377
ENSMUSG00000058669	2.67824	1.38104	24.8801	8.9581e-05	0.000965537
ENSMUSG00000042903	1.47887	5.4835	24.8798	8.95877e-05	0.000965537
ENSMUSG00000020607	3.30621	0.705891	24.859	8.99987e-05	0.000969338
ENSMUSG00000028555	2.88861	1.0053	24.8496	9.01849e-05	0.000970715
ENSMUSG00000039936	1.85255	4.63036	24.8365	9.04452e-05	0.000972886
ENSMUSG00000005886	-1.60759	5.14232	24.831	9.05539e-05	0.000973425
ENSMUSG00000040711	-2.55172	2.45301	24.8229	9.07163e-05	0.00097454
ENSMUSG00000023043	3.37915	4.48396	24.8119	9.0936e-05	0.00097627
ENSMUSG00000039891	-2.11299	3.39354	24.7903	9.13696e-05	0.000980292
ENSMUSG00000060981	1.75516	9.83854	24.7843	9.14889e-05	0.000980938
ENSMUSG00000015143	-2.13337	7.20627	24.7407	9.23735e-05	0.000989781
ENSMUSG00000046605	-1.36302	2.74889	24.7378	9.24327e-05	0.000989781
ENSMUSG00000038025	-2.65781	2.8179	24.7075	9.30526e-05	0.00099525
ENSMUSG00000058794	-4.52862	0.461822	24.707	9.30633e-05	0.00099525
ENSMUSG00000026437	-2.28456	2.94655	24.6952	9.33047e-05	0.000997191
ENSMUSG00000023067	-1.72322	5.86408	24.6895	9.34237e-05	0.000997821
ENSMUSG00000029673	-3.15355	3.47619	24.6865	9.34853e-05	0.000997837
ENSMUSG00000041729	-2.44058	3.73773	24.6547	9.41435e-05	0.00100422
ENSMUSG00000024382	0.999544	5.34556	24.6473	9.42978e-05	0.00100522
ENSMUSG00000097667	3.40023	0.0948709	26.2673	9.44173e-05	0.00100585
ENSMUSG00000026628	-3.29539	2.78154	24.6238	9.47899e-05	0.00100783
ENSMUSG00000028641	-1.44311	5.31465	24.6193	9.48832e-05	0.00100783
ENSMUSG00000026730	-1.91318	1.38911	24.6193	9.48847e-05	0.00100783
ENSMUSG00000040280	-3.04261	1.42839	24.6175	9.49206e-05	0.00100783
ENSMUSG00000037098	-2.56098	4.05763	24.6166	9.49401e-05	0.00100783
ENSMUSG00000021595	1.32279	7.80231	24.6153	9.49676e-05	0.00100783
ENSMUSG00000042444	-2.19581	2.09694	24.6089	9.51027e-05	0.00100862
ENSMUSG00000039652	-3.02684	1.64691	24.5991	9.53079e-05	0.00101015
ENSMUSG00000041319	1.30335	5.9167	24.5864	9.55774e-05	0.00101204
ENSMUSG00000001655	-2.8917	1.50758	24.585	9.56072e-05	0.00101204
ENSMUSG00000079484	-2.5888	1.98388	24.569	9.59469e-05	0.00101477
ENSMUSG00000106943	1.74106	3.96281	24.5662	9.60059e-05	0.00101477
ENSMUSG00000077323	2.6055	2.5085	24.5628	9.60771e-05	0.00101477
ENSMUSG00000021752	-1.12725	4.04183	24.5613	9.61099e-05	0.00101477
ENSMUSG00000044340	-2.20952	3.74203	24.5552	9.62401e-05	0.0010155
ENSMUSG00000033105	1.17382	5.74755	24.5393	9.65787e-05	0.00101794
ENSMUSG00000051469	1.37241	4.87765	24.5386	9.6594e-05	0.00101794
ENSMUSG00000087516	-4.13952	-0.462097	24.5182	9.70327e-05	0.00102192
ENSMUSG00000063015	-0.96876	6.06133	24.4941	9.75518e-05	0.00102673
ENSMUSG00000049657	-1.34759	2.99221	24.4778	9.79049e-05	0.0010298
ENSMUSG00000033577	-2.03635	3.55068	24.4729	9.80125e-05	0.00103028
ENSMUSG00000005534	-1.61855	4.1756	24.4654	9.81762e-05	0.00103123
ENSMUSG00000059495	-1.3991	5.82499	24.4631	9.82269e-05	0.00103123
ENSMUSG00000035278	0.993578	5.03592	24.4592	9.83108e-05	0.00103146
ENSMUSG00000032231	1.17351	6.08297	24.4533	9.84395e-05	0.00103216
ENSMUSG00000044986	1.35824	3.5369	24.4489	9.85365e-05	0.00103252
ENSMUSG00000024002	-3.57882	6.44836	24.4414	9.8701e-05	0.00103359
ENSMUSG00000032050	1.23351	6.90746	24.4239	9.90861e-05	0.00103697
ENSMUSG00000020652	1.2663	4.35021	24.4139	9.93048e-05	0.00103861
ENSMUSG00000025161	1.95546	6.38838	24.4052	9.94982e-05	0.00103998
ENSMUSG00000072419	1.55468	6.5713	24.3984	9.96493e-05	0.0010409
ENSMUSG00000084843	2.49865	2.0727	24.3886	9.98666e-05	0.00104251
ENSMUSG00000024208	1.48936	5.71718	24.3829	9.99927e-05	0.00104318
ENSMUSG00000042066	-1.94423	2.06127	24.3729	0.000100216	0.00104485
ENSMUSG00000039958	2.33006	2.05723	24.3678	0.00010033	0.00104538
ENSMUSG00000051527	3.10663	1.61275	24.363	0.000100436	0.00104542
ENSMUSG00000003154	-2.22549	2.06844	24.362	0.000100459	0.00104542
ENSMUSG00000072258	1.23608	3.5851	24.3466	0.000100805	0.00104835
ENSMUSG00000101599	-2.50808	3.59641	24.3368	0.000101024	0.00104976
ENSMUSG00000028878	-1.0687	4.21817	24.3349	0.000101066	0.00104976
ENSMUSG00000031217	-2.4023	1.7436	24.3283	0.000101215	0.00105065
ENSMUSG00000064600	3.32025	2.65003	24.3245	0.000101301	0.00105089
ENSMUSG00000010051	-1.97645	3.25256	24.321	0.00010138	0.00105105
ENSMUSG00000020409	1.21348	5.03391	24.3055	0.000101732	0.00105404
ENSMUSG00000032640	-1.0025	4.0277	24.3004	0.000101846	0.00105457
ENSMUSG00000094777	2.0586	9.31609	24.2898	0.000102088	0.00105642
ENSMUSG00000018102	1.51951	7.55873	24.2809	0.000102291	0.00105753
ENSMUSG00000001100	0.985881	6.81767	24.2795	0.000102323	0.00105753
ENSMUSG00000053801	1.21259	6.70028	24.2765	0.000102392	0.00105759
ENSMUSG00000032125	2.44842	2.05883	24.2705	0.000102529	0.00105834
ENSMUSG00000063689	1.78159	4.52036	24.2582	0.00010281	0.00106059
ENSMUSG00000033685	-1.57819	5.19798	24.2529	0.000102932	0.00106118
ENSMUSG00000015597	-1.20547	4.63438	24.2477	0.000103051	0.00106175
ENSMUSG00000021039	1.35135	6.16435	24.2346	0.000103353	0.0010642
ENSMUSG00000071669	-2.3167	2.83975	24.2266	0.000103538	0.00106545
ENSMUSG00000027577	-4.92903	0.717879	24.2062	0.000104012	0.00106966
ENSMUSG00000040026	-2.21811	2.58193	24.1934	0.00010431	0.00107159
ENSMUSG00000022325	1.42314	5.91506	24.1917	0.00010435	0.00107159
ENSMUSG00000029287	-2.84092	1.77049	24.1898	0.000104393	0.00107159
ENSMUSG00000045103	-1.09354	5.45288	24.1866	0.000104469	0.00107171
ENSMUSG00000038840	-2.10128	0.846137	24.1796	0.000104631	0.00107235
ENSMUSG00000045312	-2.48404	1.95462	24.1783	0.000104661	0.00107235
ENSMUSG00000031740	-1.59502	2.89298	24.1616	0.000105053	0.00107571
ENSMUSG00000030598	1.64454	2.75425	24.158	0.000105138	0.00107592
ENSMUSG00000069892	-5.10367	-0.243297	24.1536	0.000105243	0.00107611
ENSMUSG00000021552	-1.29371	3.33911	24.1517	0.000105286	0.00107611
ENSMUSG00000026494	-2.87157	1.60429	24.1439	0.000105469	0.00107681
ENSMUSG00000033751	1.14806	5.68021	24.1433	0.000105485	0.00107681
ENSMUSG00000079018	2.90724	1.06549	24.1365	0.000105645	0.00107779
ENSMUSG00000063884	1.78911	6.75469	24.1331	0.000105727	0.00107796
ENSMUSG00000022361	1.62968	2.95324	24.1258	0.000105899	0.00107906
ENSMUSG00000031488	-1.41486	4.78917	24.1158	0.000106136	0.0010808
ENSMUSG00000086775	3.87615	-0.7254	24.1012	0.000106483	0.00108368
ENSMUSG00000022199	-2.03001	2.60533	24.0941	0.000106652	0.00108473
ENSMUSG00000026014	-1.84727	4.64322	24.0904	0.000106742	0.00108499
ENSMUSG00000032500	-2.05692	0.396777	24.0593	0.000107489	0.00109191
ENSMUSG00000032058	1.07398	6.35043	24.0317	0.000108157	0.00109802
ENSMUSG00000002006	2.06308	5.86811	24.0138	0.000108593	0.00110177
ENSMUSG00000025008	-1.36571	2.4183	24	0.00010893	0.00110452
ENSMUSG00000021238	-1.26581	4.38705	23.9683	0.000109709	0.00111174
ENSMUSG00000072674	2.24347	2.58675	23.9562	0.000110007	0.00111359
ENSMUSG00000024052	-1.22345	3.26933	23.9554	0.000110026	0.00111359
ENSMUSG00000097125	2.53432	0.0710012	23.9429	0.000110335	0.00111583
ENSMUSG00000038298	-2.90099	0.806857	23.9411	0.000110381	0.00111583
ENSMUSG00000028053	-1.52397	5.05085	23.9321	0.000110605	0.00111742
ENSMUSG00000060860	1.11575	8.88645	23.9052	0.000111277	0.00112352
ENSMUSG00000074480	-1.79448	5.06549	23.8999	0.000111409	0.00112417
ENSMUSG00000015053	-7.76273	0.503532	25.4322	0.000111617	0.00112558
ENSMUSG00000022321	6.01554	0.367734	25.4102	0.000112115	0.00112992
ENSMUSG00000105954	-3.75959	0.699281	23.8587	0.000112449	0.0011326
ENSMUSG00000034336	1.97122	2.72764	23.8539	0.000112571	0.00113314
ENSMUSG00000046500	7.84091	0.21936	25.3868	0.000112646	0.00113321
ENSMUSG00000030512	1.59289	6.3901	23.8437	0.00011283	0.00113437
ENSMUSG00000064672	3.76256	0.473964	23.8334	0.00011309	0.00113631
ENSMUSG00000028567	-1.01916	4.87855	23.8277	0.000113238	0.00113662
ENSMUSG00000027014	1.15519	5.52277	23.8268	0.000113259	0.00113662
ENSMUSG00000019846	-3.82876	1.62838	23.8207	0.000113415	0.00113751
ENSMUSG00000016181	1.06753	4.55659	23.8053	0.000113812	0.00114079
ENSMUSG00000018509	1.01676	5.25889	23.7967	0.000114032	0.00114167
ENSMUSG00000033166	1.21952	6.17009	23.7965	0.000114037	0.00114167
ENSMUSG00000042203	-1.8359	4.09403	23.786	0.000114309	0.0011437
ENSMUSG00000005413	1.25486	6.76382	23.7833	0.000114377	0.0011437
ENSMUSG00000026131	-1.39811	8.46525	23.7683	0.000114765	0.00114689
ENSMUSG00000067071	1.24501	4.13372	23.7595	0.000114994	0.00114797
ENSMUSG00000097932	4.43497	1.05764	23.7588	0.000115012	0.00114797
ENSMUSG00000091474	2.30654	5.45496	23.7552	0.000115106	0.00114823
ENSMUSG00000039621	-2.59157	4.21712	23.7426	0.000115434	0.00115081
ENSMUSG00000086290	1.46689	5.59882	23.7217	0.000115982	0.00115558
ENSMUSG00000025572	-1.52628	3.86526	23.6981	0.000116601	0.00116097
ENSMUSG00000020189	-1.13526	4.47411	23.6947	0.000116691	0.00116097
ENSMUSG00000029205	2.64227	1.60316	23.6927	0.000116744	0.00116097
ENSMUSG00000021288	-1.21415	4.70144	23.6905	0.000116802	0.00116097
ENSMUSG00000030704	-1.06575	5.76224	23.6851	0.000116946	0.0011617
ENSMUSG00000020250	1.30804	8.28698	23.6724	0.000117283	0.00116435
ENSMUSG00000103585	-4.31767	0.843239	23.6693	0.000117365	0.00116447
ENSMUSG00000039720	-1.94311	1.70686	23.6654	0.000117469	0.00116479
ENSMUSG00000055407	-1.3297	2.63278	23.6628	0.000117537	0.00116479
ENSMUSG00000040658	1.12387	4.71352	23.6509	0.000117856	0.00116725
ENSMUSG00000030662	1.17346	8.44655	23.6305	0.000118401	0.00117196
ENSMUSG00000042029	1.22721	5.20995	23.6087	0.000118988	0.00117706
ENSMUSG00000035885	1.72288	7.71763	23.5954	0.000119347	0.00117973
ENSMUSG00000095701	3.06683	10.1809	23.5913	0.000119459	0.00117973
ENSMUSG00000041390	-1.54234	2.88631	23.5908	0.000119471	0.00117973
ENSMUSG00000061436	-1.96174	2.72182	23.5827	0.000119692	0.00118121
ENSMUSG00000021130	-2.18323	0.439607	23.5736	0.000119938	0.00118294
ENSMUSG00000019943	-0.930109	5.56231	23.5709	0.000120014	0.00118298
ENSMUSG00000057229	1.2044	4.70986	23.5658	0.000120153	0.00118365
ENSMUSG00000030399	4.11893	-0.468539	23.5536	0.000120486	0.00118623
ENSMUSG00000100210	2.17891	9.34833	23.5449	0.000120723	0.00118786
ENSMUSG00000011256	-1.7509	6.11489	23.5276	0.000121199	0.00119175
ENSMUSG00000056749	-1.86252	1.89571	23.5253	0.000121262	0.00119175
ENSMUSG00000058571	-2.9416	1.31313	23.5084	0.000121729	0.00119563
ENSMUSG00000029757	3.39358	-0.285532	23.4945	0.000122115	0.00119872
ENSMUSG00000036114	1.32801	5.11659	23.4821	0.00012246	0.00120022
ENSMUSG00000043782	3.47469	0.497023	23.4784	0.000122562	0.00120022
ENSMUSG00000040693	-1.96076	1.3854	23.4764	0.000122619	0.00120022
ENSMUSG00000035011	-2.39189	4.7201	23.4761	0.000122627	0.00120022
ENSMUSG00000032340	-1.37027	5.39146	23.476	0.000122629	0.00120022
ENSMUSG00000053617	-2.33708	5.13404	23.4443	0.000123517	0.0012082
ENSMUSG00000075227	1.13716	4.13364	23.4344	0.000123798	0.00121024
ENSMUSG00000061615	1.82501	8.07041	23.4141	0.000124372	0.00121513
ENSMUSG00000029053	-1.12226	4.11564	23.3949	0.000124917	0.00121973
ENSMUSG00000004263	-3.59718	3.67242	23.3847	0.000125208	0.00122187
ENSMUSG00000036376	1.25565	5.1718	23.3815	0.0001253	0.00122204
ENSMUSG00000001014	2.8469	-0.144359	23.3602	0.000125909	0.00122727
ENSMUSG00000023994	-1.17773	5.14328	23.3538	0.000126094	0.00122834
ENSMUSG00000028059	-2.18117	5.81124	23.3495	0.000126218	0.00122884
ENSMUSG00000025739	4.59669	-0.47283	23.3328	0.000126699	0.00123279
ENSMUSG00000055874	2.70967	1.77844	23.3276	0.000126851	0.00123355
ENSMUSG00000049233	6.97076	0.0476065	24.79	0.000127249	0.00123669
ENSMUSG00000028874	2.43422	1.04033	23.3092	0.000127384	0.00123728
ENSMUSG00000040549	1.18779	7.21784	23.3022	0.000127588	0.00123854
ENSMUSG00000031026	-2.10276	1.90505	23.293	0.000127857	0.00124043
ENSMUSG00000022205	2.11544	7.17071	23.2804	0.000128226	0.00124278
ENSMUSG00000039485	-2.44902	2.22101	23.2796	0.000128249	0.00124278
ENSMUSG00000027076	1.98627	4.93858	23.2735	0.000128429	0.0012438
ENSMUSG00000021575	-4.64298	-0.69269	23.2515	0.000129078	0.00124898
ENSMUSG00000064023	2.63711	2.75336	23.2475	0.000129194	0.00124898
ENSMUSG00000029752	-1.50831	8.67473	23.2467	0.000129218	0.00124898
ENSMUSG00000074918	-1.89251	1.85941	23.2452	0.000129264	0.00124898
ENSMUSG00000007888	2.41296	2.15073	23.2376	0.000129489	0.00125043
ENSMUSG00000040084	1.04596	7.22722	23.2301	0.000129712	0.00125185
ENSMUSG00000057969	-1.65629	1.08573	23.2267	0.000129813	0.00125196
ENSMUSG00000003282	-2.32896	1.96422	23.2246	0.000129874	0.00125196
ENSMUSG00000023905	2.02496	3.76144	23.2213	0.000129973	0.00125218
ENSMUSG00000094910	-4.14225	-0.216297	23.1915	0.000130862	0.00126002
ENSMUSG00000009894	1.00183	5.50556	23.177	0.000131299	0.00126349
ENSMUSG00000024867	-2.4514	1.71586	23.1736	0.0001314	0.00126373
ENSMUSG00000020220	-1.33355	5.96041	23.1712	0.000131475	0.00126373
ENSMUSG00000029319	-1.35894	3.25294	23.1669	0.000131605	0.00126425
ENSMUSG00000025401	-2.3185	1.55926	23.1562	0.000131928	0.00126661
ENSMUSG00000023995	-4.74294	0.975738	23.1437	0.000132306	0.00126951
ENSMUSG00000065820	2.13083	8.56627	23.1312	0.000132687	0.00127243
ENSMUSG00000042757	-3.74368	0.157813	23.1283	0.000132775	0.00127254
ENSMUSG00000014773	3.90027	2.96824	23.1212	0.000132993	0.0012734
ENSMUSG00000028654	-1.78121	4.17502	23.1203	0.000133018	0.0012734
ENSMUSG00000022010	-1.3877	7.82778	23.1125	0.000133257	0.00127496
ENSMUSG00000033256	-1.94008	3.03318	23.0925	0.000133871	0.0012801
ENSMUSG00000023963	-2.79175	1.44116	23.079	0.000134288	0.00128334
ENSMUSG00000055447	-2.23167	2.11337	23.0725	0.000134488	0.00128386
ENSMUSG00000027806	-1.63546	4.46661	23.0722	0.000134497	0.00128386
ENSMUSG00000061520	-7.38865	-0.308695	26.5336	0.000134862	0.00128661
ENSMUSG00000011179	1.51974	9.04782	23.036	0.000135622	0.00129312
ENSMUSG00000048376	1.26378	5.20067	23.0288	0.000135848	0.00129452
ENSMUSG00000079164	3.96515	0.380777	23.0248	0.000135971	0.00129496
ENSMUSG00000106847	-1.8446	1.97906	23.022	0.000136058	0.00129505
ENSMUSG00000021767	-1.43564	7.06442	23.0014	0.000136707	0.00130016
ENSMUSG00000035847	-1.76413	2.94266	22.9979	0.000136817	0.00130016
ENSMUSG00000032245	-1.70354	2.77657	22.9975	0.00013683	0.00130016
ENSMUSG00000032194	-1.57017	6.30487	22.9929	0.000136976	0.0013008
ENSMUSG00000078706	-2.16827	3.32148	22.9893	0.000137088	0.00130112
ENSMUSG00000096014	-1.75716	2.10097	22.9759	0.000137512	0.0013044
ENSMUSG00000023952	-1.72718	3.62911	22.9721	0.000137634	0.00130482
ENSMUSG00000037563	1.55585	9.6282	22.9656	0.000137841	0.00130599
ENSMUSG00000029009	-1.30492	5.52461	22.9632	0.000137915	0.00130599
ENSMUSG00000063856	1.18975	8.89233	22.9438	0.000138535	0.00131111
ENSMUSG00000011751	1.94232	5.58198	22.9381	0.000138718	0.0013121
ENSMUSG00000041740	-2.00618	6.91844	22.9319	0.000138914	0.0013132
ENSMUSG00000030717	-2.40747	4.72207	22.917	0.000139393	0.00131698
ENSMUSG00000054648	1.38284	3.45033	22.8994	0.000139962	0.0013216
ENSMUSG00000057072	6.49121	-0.368193	26.3203	0.000140196	0.00132307
ENSMUSG00000038371	-1.12895	5.22759	22.8726	0.000140831	0.00132831
ENSMUSG00000061981	-1.8803	4.15821	22.8604	0.00014123	0.00133039
ENSMUSG00000102440	-7.38493	0.675812	24.2857	0.000141259	0.00133039
ENSMUSG00000025959	-1.64708	3.08634	22.8585	0.000141292	0.00133039
ENSMUSG00000027284	-1.05566	4.76497	22.8418	0.000141837	0.00133445
ENSMUSG00000030089	-1.62745	1.43994	22.8393	0.000141918	0.00133445
ENSMUSG00000021327	-1.15468	3.83697	22.8379	0.000141965	0.00133445
ENSMUSG00000017778	2.32354	8.22591	22.8309	0.000142196	0.00133542
ENSMUSG00000044117	1.42582	2.72815	22.8276	0.000142304	0.00133542
ENSMUSG00000052724	-3.57841	-0.146533	22.8275	0.000142309	0.00133542
ENSMUSG00000037851	-1.21829	7.54923	22.8192	0.000142582	0.00133722
ENSMUSG00000022193	1.15126	7.53188	22.8116	0.000142833	0.00133883
ENSMUSG00000095580	3.21369	8.94905	22.7944	0.000143403	0.00134213
ENSMUSG00000086075	2.58744	0.867341	22.794	0.000143415	0.00134213
ENSMUSG00000036372	2.38044	6.00971	22.7936	0.000143428	0.00134213
ENSMUSG00000088185	2.10303	9.5253	22.7879	0.000143619	0.00134317
ENSMUSG00000047735	3.399	1.31661	22.7814	0.000143835	0.00134435
ENSMUSG00000103888	-2.20409	7.92187	22.7792	0.000143907	0.00134435
ENSMUSG00000030060	1.25282	5.77171	22.7588	0.000144589	0.00134996
ENSMUSG00000030748	-1.99875	1.74615	22.7528	0.000144791	0.00135109
ENSMUSG00000039990	0.948609	5.00818	22.7449	0.000145056	0.0013528
ENSMUSG00000023033	-1.96603	1.79417	22.7356	0.000145371	0.00135497
ENSMUSG00000044681	-1.9575	4.48285	22.7209	0.000145866	0.00135883
ENSMUSG00000034786	2.40727	2.12577	22.7173	0.000145989	0.00135921
ENSMUSG00000049751	1.77868	7.35755	22.7005	0.000146559	0.00136375
ENSMUSG00000068855	1.59	7.60726	22.6904	0.000146902	0.00136618
ENSMUSG00000033628	0.973276	4.81145	22.685	0.000147088	0.00136715
ENSMUSG00000025355	-2.09939	2.14831	22.6808	0.00014723	0.0013677
ENSMUSG00000031924	1.06495	7.07124	22.6681	0.000147666	0.00137098
ENSMUSG00000026042	-2.78459	5.25724	22.6647	0.000147781	0.00137128
ENSMUSG00000062157	-1.47494	1.8676	22.6612	0.000147901	0.00137163
ENSMUSG00000055897	-1.62757	2.54376	22.6572	0.00014804	0.00137216
ENSMUSG00000026475	-2.50437	1.05439	22.6307	0.000148954	0.00137672
ENSMUSG00000033792	-1.12148	4.02846	22.6292	0.000149007	0.00137672
ENSMUSG00000011148	-2.47683	1.05364	22.6284	0.000149036	0.00137672
ENSMUSG00000032064	-2.19407	2.23452	22.6281	0.000149046	0.00137672
ENSMUSG00000047613	1.41916	5.25263	22.6277	0.000149058	0.00137672
ENSMUSG00000054951	2.54667	-0.117662	22.6259	0.000149121	0.00137672
ENSMUSG00000028452	1.099	8.74608	22.6244	0.000149173	0.00137672
ENSMUSG00000038331	-2.5656	3.07235	22.6238	0.000149195	0.00137672
ENSMUSG00000031808	-1.37138	3.64267	22.6175	0.000149411	0.00137737
ENSMUSG00000064796	2.53409	8.53885	22.617	0.000149431	0.00137737
ENSMUSG00000033319	-1.10095	4.9471	22.6014	0.000149973	0.0013816
ENSMUSG00000087150	2.47327	1.30063	22.5862	0.000150504	0.00138572
ENSMUSG00000035486	2.2026	0.623376	22.5831	0.000150614	0.00138596
ENSMUSG00000022456	-1.47197	2.53274	22.5631	0.000151319	0.00139168
ENSMUSG00000033420	-2.80651	0.827802	22.5589	0.000151465	0.00139225
ENSMUSG00000037434	-1.08547	4.42414	22.5374	0.000152226	0.00139802
ENSMUSG00000024501	-1.31247	3.93766	22.5364	0.00015226	0.00139802
ENSMUSG00000027007	-1.36871	3.89813	22.5253	0.000152658	0.00140041
ENSMUSG00000065232	2.71461	9.34784	22.5244	0.000152689	0.00140041
ENSMUSG00000081766	-1.77026	4.35425	22.5204	0.000152831	0.00140094
ENSMUSG00000025499	1.09725	5.71499	22.5107	0.000153177	0.00140333
ENSMUSG00000034259	1.25529	5.03684	22.4732	0.000154522	0.00141488
ENSMUSG00000035274	-1.6818	2.12784	22.4639	0.00015486	0.00141719
ENSMUSG00000029370	6.83419	0.00506323	23.8253	0.000155581	0.00142301
ENSMUSG00000026999	2.01976	5.54773	22.4384	0.000155785	0.00142409
ENSMUSG00000067336	-1.65638	3.96561	22.4335	0.000155965	0.00142418
ENSMUSG00000000804	-1.0996	4.65375	22.4328	0.000155991	0.00142418
ENSMUSG00000037058	1.85857	6.14094	22.4303	0.000156079	0.00142418
ENSMUSG00000040111	-1.20637	4.38277	22.4286	0.000156144	0.00142418
ENSMUSG00000022178	1.49785	6.69752	22.4262	0.000156231	0.00142418
ENSMUSG00000033020	1.3	6.33802	22.424	0.000156309	0.00142418
ENSMUSG00000040652	1.02194	5.1398	22.4055	0.000156989	0.00142915
ENSMUSG00000046138	-1.28207	4.27104	22.4044	0.000157027	0.00142915
ENSMUSG00000055692	-1.79151	2.17327	22.39	0.00015756	0.00143322
ENSMUSG00000046876	-2.54223	2.77209	22.3795	0.000157948	0.00143596
ENSMUSG00000037824	-1.14691	5.02837	22.3632	0.000158549	0.00144064
ENSMUSG00000068220	1.38103	6.36684	22.3545	0.000158873	0.00144245
ENSMUSG00000088990	3.44976	2.23585	22.3523	0.000158955	0.00144245
ENSMUSG00000042211	0.875049	5.87094	22.3509	0.000159009	0.00144245
ENSMUSG00000074207	-2.77508	2.973	22.34	0.000159413	0.00144533
ENSMUSG00000030769	1.57	3.65911	22.3333	0.000159665	0.00144682
ENSMUSG00000042680	-1.91297	2.59639	22.318	0.00016024	0.00145085
ENSMUSG00000020698	2.08342	1.0582	22.3168	0.000160284	0.00145085
ENSMUSG00000078671	-0.91938	6.1801	22.3144	0.000160375	0.00145088
ENSMUSG00000061079	1.24519	4.24154	22.3008	0.000160887	0.00145438
ENSMUSG00000048388	2.97928	2.94123	22.2995	0.000160936	0.00145438
ENSMUSG00000073627	1.6486	1.94151	22.2895	0.000161314	0.00145672
ENSMUSG00000047793	2.18644	3.04083	22.288	0.000161371	0.00145672
ENSMUSG00000052544	-2.63467	1.72286	22.2794	0.000161694	0.00145885
ENSMUSG00000031995	-1.82026	5.95535	22.2746	0.00016188	0.00145954
ENSMUSG00000003178	-1.57814	4.15691	22.2728	0.000161946	0.00145954
ENSMUSG00000037493	2.15054	0.42458	22.2638	0.000162291	0.00146185
ENSMUSG00000006299	1.11811	7.15452	22.2608	0.000162404	0.00146207
ENSMUSG00000103088	-3.98383	0.693266	23.5937	0.000163395	0.0014699
ENSMUSG00000037725	1.43088	6.44949	22.2327	0.00016348	0.0014699
ENSMUSG00000073557	-1.68481	2.92273	22.229	0.000163622	0.0014699
ENSMUSG00000104063	-3.26412	0.602605	22.2289	0.000163627	0.0014699
ENSMUSG00000056133	-4.99675	-0.104778	22.2121	0.000164273	0.00147491
ENSMUSG00000032122	-1.78512	3.19299	22.2095	0.000164374	0.00147501
ENSMUSG00000033004	-1.16088	5.72117	22.2034	0.000164609	0.00147615
ENSMUSG00000052684	-2.25896	3.40867	22.2016	0.000164678	0.00147615
ENSMUSG00000024413	-1.13662	5.20711	22.1987	0.000164791	0.00147637
ENSMUSG00000028550	-1.59798	2.65519	22.1935	0.000164993	0.00147738
ENSMUSG00000048285	-1.2633	4.15038	22.189	0.000165169	0.00147816
ENSMUSG00000055322	-2.75882	5.30786	22.1852	0.000165314	0.00147866
ENSMUSG00000066129	2.2539	3.27446	22.1585	0.000166357	0.00148719
ENSMUSG00000031337	-2.04346	3.73986	22.153	0.000166572	0.00148765
ENSMUSG00000038860	-1.42042	3.36087	22.1526	0.000166588	0.00148765
ENSMUSG00000025104	-2.55414	2.05136	22.1379	0.000167167	0.00149203
ENSMUSG00000025838	-3.59031	1.84847	22.1353	0.00016727	0.00149211
ENSMUSG00000105960	-2.74848	0.438002	22.1331	0.000167357	0.00149211
ENSMUSG00000102748	-2.40325	0.550417	22.1306	0.000167454	0.00149219
ENSMUSG00000054932	3.37139	-0.420565	23.4681	0.000167819	0.0014945
ENSMUSG00000023990	-2.1597	3.64922	22.1195	0.000167894	0.0014945
ENSMUSG00000040249	-3.13096	6.65273	22.1159	0.000168036	0.00149496
ENSMUSG00000047003	-0.999462	3.87921	22.1079	0.000168354	0.00149699
ENSMUSG00000074736	-1.47522	1.43099	22.0898	0.000169074	0.00150121
ENSMUSG00000027315	-1.25606	5.88146	22.0873	0.000169171	0.00150121
ENSMUSG00000069273	1.70584	9.46631	22.0856	0.00016924	0.00150121
ENSMUSG00000006219	-1.56839	5.9676	22.0851	0.000169261	0.00150121
ENSMUSG00000096838	3.03043	10.1486	22.0846	0.00016928	0.00150121
ENSMUSG00000092819	2.78328	4.62287	22.0804	0.000169448	0.00150143
ENSMUSG00000087687	1.78209	4.77244	22.0795	0.000169486	0.00150143
ENSMUSG00000094130	2.40123	2.06298	22.0756	0.000169641	0.001502
ENSMUSG00000021792	-1.61427	3.01195	22.0673	0.000169971	0.00150413
ENSMUSG00000035441	-1.89936	1.93401	22.0626	0.00017016	0.001505
ENSMUSG00000023460	-1.2944	3.80189	22.0547	0.000170479	0.00150701
ENSMUSG00000025743	-2.18843	2.28409	22.0484	0.000170731	0.00150844
ENSMUSG00000055013	-1.91118	5.43413	22.0309	0.00017144	0.00151391
ENSMUSG00000034645	-1.61584	4.19909	22.0241	0.000171714	0.00151551
ENSMUSG00000030650	3.29773	0.0320169	22.0159	0.000172049	0.00151767
ENSMUSG00000043333	-3.59697	-0.585742	22.0049	0.000172498	0.00152082
ENSMUSG00000024459	-1.47676	5.07148	22.0015	0.000172635	0.00152122
ENSMUSG00000027297	-3.67478	0.449048	21.9916	0.00017304	0.00152398
ENSMUSG00000066170	3.97941	-0.216965	21.9891	0.000173142	0.00152407
ENSMUSG00000021509	-3.3639	0.10566	23.3055	0.000173745	0.00152857
ENSMUSG00000031757	3.8087	-0.647459	23.3017	0.000173886	0.001529
ENSMUSG00000021709	-1.26815	4.10563	21.9658	0.000174097	0.00153005
ENSMUSG00000017677	-1.36383	6.22203	21.9631	0.000174209	0.00153022
ENSMUSG00000042650	-1.40831	6.21728	21.9228	0.000175879	0.00154407
ENSMUSG00000095180	2.0825	7.67988	21.916	0.000176166	0.00154578
ENSMUSG00000018076	-2.11069	7.02366	21.9066	0.000176558	0.0015484
ENSMUSG00000041712	1.10929	7.24946	21.9005	0.000176814	0.00154983
ENSMUSG00000038552	1.86507	1.51292	21.8909	0.000177217	0.00155254
ENSMUSG00000026365	-3.16462	1.36503	21.879	0.000177714	0.00155608
ENSMUSG00000064841	2.86948	2.67894	21.8715	0.000178032	0.00155774
ENSMUSG00000078676	-1.51173	4.93756	21.8701	0.000178092	0.00155774
ENSMUSG00000060376	0.960227	5.88697	21.8669	0.000178229	0.00155812
ENSMUSG00000073775	1.22274	4.77637	21.8639	0.000178355	0.00155813
ENSMUSG00000065817	3.13286	-0.174257	21.8604	0.000178503	0.00155813
ENSMUSG00000034442	2.00943	3.99308	21.8602	0.000178511	0.00155813
ENSMUSG00000040613	-1.45771	2.87557	21.8427	0.000179256	0.00156381
ENSMUSG00000038965	0.899983	7.00999	21.8305	0.000179775	0.00156751
ENSMUSG00000023992	3.67966	-0.45115	21.8075	0.000180761	0.00157528
ENSMUSG00000027895	-4.52996	-0.103043	23.0958	0.000181739	0.00158177
ENSMUSG00000044279	2.13849	2.22509	21.783	0.000181813	0.00158177
ENSMUSG00000032449	-1.28213	7.25934	21.7801	0.000181942	0.00158177
ENSMUSG00000030232	-1.12936	6.0973	21.7799	0.00018195	0.00158177
ENSMUSG00000029670	1.10773	3.98419	21.7792	0.000181981	0.00158177
ENSMUSG00000060548	1.10191	3.84634	21.7704	0.000182362	0.00158425
ENSMUSG00000022422	1.89825	3.67375	21.763	0.00018268	0.00158618
ENSMUSG00000022003	-1.19486	3.16229	21.7602	0.000182804	0.00158643
ENSMUSG00000038074	-1.72494	1.36904	21.7567	0.000182956	0.00158692
ENSMUSG00000041406	1.8053	5.61618	21.7507	0.000183218	0.00158837
ENSMUSG00000022951	-1.87626	4.21024	21.7469	0.000183383	0.00158854
ENSMUSG00000022941	2.0775	1.4653	21.7416	0.000183615	0.00158854
ENSMUSG00000022095	-2.02546	3.1697	21.741	0.000183641	0.00158854
ENSMUSG00000069270	1.99053	7.68285	21.7398	0.000183694	0.00158854
ENSMUSG00000027404	0.993985	7.81818	21.7383	0.000183757	0.00158854
ENSMUSG00000038387	-1.27549	2.6076	21.7371	0.000183812	0.00158854
ENSMUSG00000041890	-1.1122	4.76778	21.7099	0.000185007	0.00159804
ENSMUSG00000033684	-1.43526	3.28394	21.7057	0.000185191	0.00159814
ENSMUSG00000038172	-1.11245	6.21631	21.7053	0.000185211	0.00159814
ENSMUSG00000068196	-2.64745	2.69439	21.7018	0.000185362	0.00159861
ENSMUSG00000060803	1.39244	7.07715	21.6862	0.000186054	0.00160375
ENSMUSG00000020876	1.11117	4.83988	21.6757	0.00018652	0.00160693
ENSMUSG00000093752	-1.50027	6.07963	21.6696	0.00018679	0.00160843
ENSMUSG00000020641	6.49038	-0.00789214	22.9516	0.000187477	0.00161351
ENSMUSG00000046337	-1.11522	4.13368	21.6456	0.000187865	0.00161601
ENSMUSG00000042116	3.31387	1.50838	21.6356	0.000188315	0.00161904
ENSMUSG00000001333	-2.90828	0.71333	21.6324	0.000188459	0.00161944
ENSMUSG00000019320	2.00296	1.05282	21.6282	0.000188644	0.0016201
ENSMUSG00000039640	1.14074	6.25875	21.6263	0.000188731	0.0016201
ENSMUSG00000000861	4.84749	1.66019	21.6203	0.000189003	0.00162099
ENSMUSG00000022455	1.53816	1.34746	21.6197	0.000189029	0.00162099
ENSMUSG00000037646	-0.942168	5.39567	21.5998	0.000189929	0.00162773
ENSMUSG00000036850	1.60331	3.97547	21.598	0.000190011	0.00162773
ENSMUSG00000034850	-1.32538	4.3569	21.5776	0.000190942	0.00163486
ENSMUSG00000040133	-3.11731	0.33099	21.5726	0.000191167	0.00163595
ENSMUSG00000034390	-2.50014	5.04124	21.5572	0.000191877	0.00163948
ENSMUSG00000020805	-2.42875	2.80914	21.5535	0.000192042	0.00163948
ENSMUSG00000058258	2.06871	5.79274	21.5524	0.000192097	0.00163948
ENSMUSG00000039456	1.34904	6.83464	21.5519	0.000192116	0.00163948
ENSMUSG00000029610	1.11398	5.63028	21.5515	0.000192137	0.00163948
ENSMUSG00000047787	-3.72861	-0.0834923	22.8372	0.000192172	0.00163948
ENSMUSG00000024985	-2.84675	2.11175	21.5483	0.000192283	0.00163958
ENSMUSG00000070526	-2.52961	1.43096	21.5423	0.000192561	0.00164111
ENSMUSG00000075284	-2.43707	0.966551	21.5328	0.000192999	0.001644
ENSMUSG00000019132	-1.31241	5.9559	21.5303	0.000193116	0.00164415
ENSMUSG00000004562	1.5006	3.62703	21.5116	0.00019398	0.00165067
ENSMUSG00000086015	2.23548	1.06208	21.5083	0.000194134	0.00165113
ENSMUSG00000025041	1.29075	4.504	21.4982	0.000194606	0.0016543
ENSMUSG00000021097	-2.0704	3.09801	21.4876	0.000195098	0.00165742
ENSMUSG00000026317	-1.20092	4.7036	21.486	0.000195172	0.00165742
ENSMUSG00000007338	1.22041	5.93086	21.4761	0.000195637	0.00166051
ENSMUSG00000042406	-1.34872	8.01303	21.473	0.000195781	0.00166089
ENSMUSG00000030649	1.34045	5.55143	21.4704	0.000195905	0.00166096
ENSMUSG00000084826	3.7944	-0.413557	21.4678	0.00019603	0.00166096
ENSMUSG00000103350	-6.57885	0.76839	22.7434	0.000196123	0.00166096
ENSMUSG00000025574	1.16403	5.95289	21.4603	0.000196378	0.00166096
ENSMUSG00000024169	-1.29455	4.26623	21.4601	0.000196388	0.00166096
ENSMUSG00000028431	1.05991	6.98848	21.458	0.000196488	0.00166096
ENSMUSG00000019831	-2.62475	3.09388	21.458	0.000196489	0.00166096
ENSMUSG00000039001	1.76781	9.13825	21.4521	0.000196766	0.00166246
ENSMUSG00000091993	2.30227	2.49973	21.4409	0.000197295	0.00166608
ENSMUSG00000000282	-2.39068	4.58645	21.4322	0.00019771	0.00166873
ENSMUSG00000047182	2.86359	-0.325418	21.4292	0.000197851	0.00166908
ENSMUSG00000104882	5.60069	-1.00045	22.6901	0.000198407	0.0016715
ENSMUSG00000065100	3.40415	-0.423634	21.4166	0.000198451	0.0016715
ENSMUSG00000064513	2.23081	4.22902	21.4148	0.000198535	0.0016715
ENSMUSG00000065637	2.46848	4.14427	21.4147	0.00019854	0.0016715
ENSMUSG00000028842	-1.27609	4.40514	21.3965	0.000199411	0.00167787
ENSMUSG00000026670	-1.07708	4.2554	21.3947	0.000199499	0.00167787
ENSMUSG00000025217	-0.968157	4.90577	21.3892	0.000199763	0.00167865
ENSMUSG00000020074	1.03125	5.85252	21.3885	0.000199793	0.00167865
ENSMUSG00000023048	-1.14999	3.73339	21.3767	0.00020036	0.00168256
ENSMUSG00000020308	1.27564	4.13096	21.372	0.000200589	0.00168363
ENSMUSG00000072492	3.20815	-0.169849	21.364	0.000200977	0.00168603
ENSMUSG00000032913	-1.06771	5.76506	21.3599	0.000201175	0.00168684
ENSMUSG00000034706	-2.19401	0.712586	21.3574	0.000201295	0.001687
ENSMUSG00000020605	-1.19444	5.02098	21.3472	0.000201788	0.00169028
ENSMUSG00000049555	3.73421	-0.276074	21.34	0.000202139	0.00169237
ENSMUSG00000056234	1.40556	7.20549	21.3378	0.000202245	0.0016924
ENSMUSG00000025366	-1.50194	5.45277	21.332	0.000202528	0.0016933
ENSMUSG00000067931	2.62342	3.25637	21.3314	0.000202557	0.0016933
ENSMUSG00000087396	-1.72644	2.93982	21.3267	0.000202786	0.00169437
ENSMUSG00000078773	1.16425	4.50988	21.3105	0.00020358	0.00170015
ENSMUSG00000038311	1.68955	2.14693	21.3019	0.000204	0.0017028
ENSMUSG00000050234	-3.49122	-0.336706	21.2995	0.000204119	0.00170294
ENSMUSG00000026972	1.29078	2.68695	21.2869	0.000204742	0.00170712
ENSMUSG00000074272	-2.51609	1.23814	21.2852	0.000204825	0.00170712
ENSMUSG00000041298	-1.54173	2.00681	21.2784	0.000205158	0.00170903
ENSMUSG00000068270	1.22497	3.64287	21.276	0.000205276	0.00170916
ENSMUSG00000026688	1.73658	3.60562	21.2698	0.000205584	0.00171087
ENSMUSG00000022673	1.02329	7.75765	21.261	0.00020602	0.00171357
ENSMUSG00000098915	1.64979	5.76489	21.2591	0.000206115	0.00171357
[truncated: 4,706 more rows]

## Sheet: KO2_T24vsT0
row.names	logFC	logCPM	F	PValue	FDR
ENSMUSG00000063531	4.18205	2.89372	254.181	3.23656e-12	5.37884e-08
ENSMUSG00000043687	4.24845	4.1855	231.393	7.24535e-12	6.02052e-08
ENSMUSG00000026532	6.04075	5.36204	187.063	4.40266e-11	2.43892e-07
ENSMUSG00000019989	3.45021	5.50251	177.979	6.68657e-11	2.7781e-07
ENSMUSG00000074653	-5.11412	3.59276	169.556	1.00276e-10	3.33296e-07
ENSMUSG00000022425	8.93849	3.20006	197.021	1.47279e-10	3.72247e-07
ENSMUSG00000026956	-2.95483	5.29554	160.686	1.56792e-10	3.72247e-07
ENSMUSG00000090125	5.3204	5.16565	153.836	2.24893e-10	4.46127e-07
ENSMUSG00000024900	-3.1431	5.8238	152.507	2.41599e-10	4.46127e-07
ENSMUSG00000030523	-5.93641	4.20192	147.723	3.14161e-10	4.97196e-07
ENSMUSG00000048752	4.83316	3.251	146.892	3.2909e-10	4.97196e-07
ENSMUSG00000019960	3.52455	6.14594	139.934	4.89946e-10	6.27146e-07
ENSMUSG00000027070	3.33701	6.70421	139.24	5.10277e-10	6.27146e-07
ENSMUSG00000017737	5.70431	2.13285	138.649	5.28314e-10	6.27146e-07
ENSMUSG00000032232	4.1944	4.99969	136.994	5.8275e-10	6.45648e-07
ENSMUSG00000050473	4.60782	1.77659	135.32	6.44203e-10	6.69126e-07
ENSMUSG00000004360	7.15622	1.82418	132.749	7.5309e-10	7.26558e-07
ENSMUSG00000007107	6.78386	2.22559	132.033	7.86934e-10	7.26558e-07
ENSMUSG00000031548	-3.41441	6.65432	129.581	9.16286e-10	8.01461e-07
ENSMUSG00000004113	4.15464	2.34067	127.645	1.03512e-09	8.60136e-07
ENSMUSG00000030067	2.98033	4.4427	124.299	1.28299e-09	9.62254e-07
ENSMUSG00000038916	5.43672	3.24451	123.768	1.32801e-09	9.62254e-07
ENSMUSG00000020661	3.95401	7.59372	123.725	1.33172e-09	9.62254e-07
ENSMUSG00000029121	5.27989	4.14606	123.013	1.39517e-09	9.66097e-07
ENSMUSG00000044006	3.54516	3.12339	119.483	1.76338e-09	1.16919e-06
ENSMUSG00000025545	-2.90631	3.94879	118.693	1.85982e-09	1.16919e-06
ENSMUSG00000026980	-2.86224	5.62008	118.38	1.89951e-09	1.16919e-06
ENSMUSG00000013766	-5.86259	3.60804	116.692	2.13121e-09	1.25996e-06
ENSMUSG00000043895	2.62468	5.72733	116.239	2.19862e-09	1.25996e-06
ENSMUSG00000031155	3.8416	5.73197	114.384	2.50019e-09	1.38502e-06
ENSMUSG00000025931	-3.31495	3.68844	112.822	2.79017e-09	1.4958e-06
ENSMUSG00000043251	4.19167	5.50643	111.753	3.00985e-09	1.56243e-06
ENSMUSG00000022102	3.74629	3.89299	111.328	3.10249e-09	1.56243e-06
ENSMUSG00000051855	3.99292	6.35336	110.465	3.30068e-09	1.61336e-06
ENSMUSG00000039533	5.44438	1.21727	108.857	3.70803e-09	1.76068e-06
ENSMUSG00000025232	-3.06139	6.21608	108.423	3.82746e-09	1.7669e-06
ENSMUSG00000028885	2.49932	4.44082	105.116	4.89012e-09	2.12632e-06
ENSMUSG00000029470	-2.55162	3.34405	105.049	4.91457e-09	2.12632e-06
ENSMUSG00000028444	3.96386	2.9055	104.847	4.98986e-09	2.12632e-06
ENSMUSG00000097768	-4.13262	3.92454	104.129	5.26772e-09	2.18861e-06
ENSMUSG00000063109	4.32018	1.37205	102.914	5.77808e-09	2.34209e-06
ENSMUSG00000048572	8.21825	0.912437	119.511	6.0788e-09	2.40532e-06
ENSMUSG00000031760	5.42634	2.7451	101.582	6.40086e-09	2.43056e-06
ENSMUSG00000031530	4.33591	4.46703	101.514	6.43509e-09	2.43056e-06
ENSMUSG00000040653	4.38753	1.21268	100.891	6.75361e-09	2.49418e-06
ENSMUSG00000022723	2.96307	3.60457	99.6492	7.44206e-09	2.68869e-06
ENSMUSG00000059325	3.55057	2.87392	96.843	9.30365e-09	3.28973e-06
ENSMUSG00000022912	-3.16109	5.22346	95.2906	1.05517e-08	3.65331e-06
ENSMUSG00000007039	-2.683	5.46378	94.4599	1.12951e-08	3.83087e-06
ENSMUSG00000022528	-2.90373	4.05918	93.5877	1.21386e-08	4.03461e-06
ENSMUSG00000021953	-2.61293	7.70208	93.3447	1.23859e-08	4.03609e-06
ENSMUSG00000023987	-5.25772	1.29783	91.5573	1.43863e-08	4.5123e-06
ENSMUSG00000002033	-3.95665	3.03872	91.554	1.43903e-08	4.5123e-06
ENSMUSG00000046312	-3.05466	4.46288	91.2069	1.4819e-08	4.53094e-06
ENSMUSG00000092274	-3.41785	6.75546	91.0283	1.50452e-08	4.53094e-06
ENSMUSG00000012282	4.52272	1.25586	90.8555	1.52676e-08	4.53094e-06
ENSMUSG00000027189	2.08824	5.14406	90.6415	1.55481e-08	4.53323e-06
ENSMUSG00000016458	5.59095	3.50146	104.296	1.62103e-08	4.5827e-06
ENSMUSG00000026380	-3.51512	9.24745	90.1105	1.62693e-08	4.5827e-06
ENSMUSG00000063632	2.66527	4.42945	89.673	1.68913e-08	4.6786e-06
ENSMUSG00000001946	4.21061	1.55877	89.3055	1.74342e-08	4.74983e-06
ENSMUSG00000031073	6.18419	2.11612	88.9533	1.79727e-08	4.77921e-06
ENSMUSG00000019139	2.50884	6.86417	88.8608	1.81172e-08	4.77921e-06
ENSMUSG00000000958	3.09261	5.76454	87.9035	1.96906e-08	5.1131e-06
ENSMUSG00000023277	2.54296	6.83122	87.6404	2.01492e-08	5.15169e-06
ENSMUSG00000026398	-2.83012	5.36569	87.1535	2.10294e-08	5.20504e-06
ENSMUSG00000045333	3.7363	3.6149	87.0367	2.12468e-08	5.20504e-06
ENSMUSG00000022346	3.94677	4.78438	87.0096	2.12975e-08	5.20504e-06
ENSMUSG00000028680	2.61388	5.40165	86.1412	2.29989e-08	5.5394e-06
ENSMUSG00000022900	-2.96062	5.19401	85.6203	2.40915e-08	5.64465e-06
ENSMUSG00000010660	2.46944	4.37333	85.6094	2.41152e-08	5.64465e-06
ENSMUSG00000036098	5.67566	4.71431	85.1936	2.50296e-08	5.77731e-06
ENSMUSG00000091002	4.5788	1.43433	84.5429	2.65391e-08	6.00145e-06
ENSMUSG00000029403	2.52531	2.96019	84.425	2.68232e-08	6.00145e-06
ENSMUSG00000028370	-4.28821	2.40176	84.2516	2.72471e-08	6.00145e-06
ENSMUSG00000069114	-2.70643	5.17675	84.1717	2.74451e-08	6.00145e-06
ENSMUSG00000000805	5.19601	3.38202	115.988	2.81975e-08	6.0859e-06
ENSMUSG00000032796	-4.01504	6.94759	83.5416	2.90627e-08	6.1165e-06
ENSMUSG00000026959	-4.83959	2.98278	83.4755	2.92384e-08	6.1165e-06
ENSMUSG00000053113	-3.71086	5.23925	83.399	2.94434e-08	6.1165e-06
ENSMUSG00000035158	-4.31714	4.23349	82.5626	3.17899e-08	6.52243e-06
ENSMUSG00000054814	-1.95776	4.46177	81.7627	3.42297e-08	6.85701e-06
ENSMUSG00000032946	4.55483	3.97679	81.672	3.45193e-08	6.85701e-06
ENSMUSG00000052384	4.26407	2.49629	81.6287	3.46584e-08	6.85701e-06
ENSMUSG00000034647	-2.29949	3.66888	81.4548	3.52237e-08	6.88685e-06
ENSMUSG00000025085	-2.84724	4.5111	81.1397	3.62741e-08	7.00975e-06
ENSMUSG00000051457	4.74968	2.38277	78.8788	4.49135e-08	8.57952e-06
ENSMUSG00000086712	-4.9042	0.781204	77.2315	5.2646e-08	9.94231e-06
ENSMUSG00000091345	4.34578	2.83064	76.3593	5.73304e-08	1.06172e-05
ENSMUSG00000076431	2.64387	3.8679	76.2428	5.79901e-08	1.06172e-05
ENSMUSG00000026676	3.39766	2.40962	76.2172	5.81361e-08	1.06172e-05
ENSMUSG00000023913	2.98358	3.27758	75.6368	6.15614e-08	1.11205e-05
ENSMUSG00000015890	6.88299	0.701111	74.6773	6.77256e-08	1.21025e-05
ENSMUSG00000033491	-3.164	2.87551	73.9184	7.30878e-08	1.29043e-05
ENSMUSG00000005413	2.27551	6.76382	73.8269	7.37655e-08	1.29043e-05
ENSMUSG00000071665	4.89884	0.862216	83.5072	7.7454e-08	1.34084e-05
ENSMUSG00000028825	3.69024	2.88159	73.0811	7.9556e-08	1.35265e-05
ENSMUSG00000079478	2.35474	5.78086	73.0555	7.97638e-08	1.35265e-05
ENSMUSG00000021696	-3.38211	2.7332	72.7292	8.24617e-08	1.35451e-05
ENSMUSG00000041359	-2.96826	5.57738	72.6406	8.32122e-08	1.35451e-05
ENSMUSG00000032717	3.16865	2.04188	72.6159	8.34219e-08	1.35451e-05
ENSMUSG00000021728	4.07021	5.45727	72.5794	8.37348e-08	1.35451e-05
ENSMUSG00000024935	-3.12477	3.47666	72.5544	8.3949e-08	1.35451e-05
ENSMUSG00000000617	7.30477	1.26409	96.2632	9.26949e-08	1.48125e-05
ENSMUSG00000001123	2.86128	2.48133	71.4395	9.41634e-08	1.49038e-05
ENSMUSG00000027660	1.99151	6.36677	71.1163	9.73763e-08	1.52669e-05
ENSMUSG00000002006	3.78418	5.86811	71.023	9.83265e-08	1.52718e-05
ENSMUSG00000014932	-2.02547	5.00603	70.7795	1.00855e-07	1.55196e-05
ENSMUSG00000000861	5.45618	1.66019	70.6188	1.02563e-07	1.56375e-05
ENSMUSG00000026987	-2.41439	5.23763	70.268	1.06405e-07	1.60724e-05
ENSMUSG00000059991	2.92622	4.13591	70.1839	1.07349e-07	1.60724e-05
ENSMUSG00000003031	-1.74786	4.51616	69.4986	1.15402e-07	1.71238e-05
ENSMUSG00000058741	3.96734	0.717176	69.2649	1.18299e-07	1.73983e-05
ENSMUSG00000027559	5.4972	0.251695	68.9832	1.21899e-07	1.77706e-05
ENSMUSG00000050966	4.37054	7.39282	68.6853	1.25838e-07	1.81853e-05
ENSMUSG00000071235	8.61632	3.45159	68.3384	1.30606e-07	1.87115e-05
ENSMUSG00000001300	2.94535	4.18449	67.9959	1.35509e-07	1.9248e-05
ENSMUSG00000067878	4.17108	2.48112	67.5816	1.41716e-07	1.99591e-05
ENSMUSG00000042498	4.54873	0.980409	67.3752	1.44926e-07	2.01063e-05
ENSMUSG00000019817	-4.09544	5.25161	67.359	1.45181e-07	2.01063e-05
ENSMUSG00000020601	2.1369	2.676	67.2628	1.46706e-07	2.01497e-05
ENSMUSG00000018427	-2.48144	3.33436	67.1528	1.48474e-07	2.01698e-05
ENSMUSG00000020432	-2.23821	3.76299	67.1031	1.4928e-07	2.01698e-05
ENSMUSG00000084989	4.16566	1.12702	66.5957	1.57792e-07	2.1148e-05
ENSMUSG00000023224	-2.33367	2.45828	66.4434	1.60453e-07	2.13326e-05
ENSMUSG00000001288	2.91759	6.38982	66.3175	1.62688e-07	2.1433e-05
ENSMUSG00000002068	2.35079	6.7999	66.1636	1.65469e-07	2.1433e-05
ENSMUSG00000023903	4.84248	1.86589	66.1207	1.66253e-07	2.1433e-05
ENSMUSG00000034336	3.42821	2.72764	66.089	1.66835e-07	2.1433e-05
ENSMUSG00000068079	2.94202	3.92307	66.0445	1.67657e-07	2.1433e-05
ENSMUSG00000045763	1.88884	6.05683	65.7829	1.72575e-07	2.18933e-05
ENSMUSG00000029095	-3.8721	2.38058	65.4749	1.78574e-07	2.24517e-05
ENSMUSG00000045394	2.06245	6.71791	65.4194	1.79678e-07	2.24517e-05
ENSMUSG00000047881	-2.09772	4.61877	65.301	1.8206e-07	2.25796e-05
ENSMUSG00000029337	5.98323	2.61043	64.715	1.94384e-07	2.3818e-05
ENSMUSG00000031278	1.94297	4.61781	64.6337	1.96165e-07	2.3818e-05
ENSMUSG00000030087	-2.40806	4.22492	64.6255	1.96345e-07	2.3818e-05
ENSMUSG00000055373	-3.03066	4.22828	64.3775	2.019e-07	2.43143e-05
ENSMUSG00000097398	5.11566	2.75409	64.2482	2.04864e-07	2.44938e-05
ENSMUSG00000052117	-4.6547	1.62743	64.0885	2.08591e-07	2.45389e-05
ENSMUSG00000004359	-5.72611	2.34339	72.2495	2.08652e-07	2.45389e-05
ENSMUSG00000035783	-3.78172	5.43269	64.0428	2.09671e-07	2.45389e-05
ENSMUSG00000024529	-3.14545	5.17684	63.6191	2.19989e-07	2.55664e-05
ENSMUSG00000017760	-2.04837	6.3941	63.5224	2.22424e-07	2.56699e-05
ENSMUSG00000001270	-2.34289	8.55376	63.1006	2.33393e-07	2.67501e-05
ENSMUSG00000027478	2.82562	8.39263	62.5946	2.4735e-07	2.81556e-05
ENSMUSG00000091562	2.71175	2.89428	62.2095	2.58591e-07	2.92349e-05
ENSMUSG00000028786	6.56574	2.49353	62.0005	2.6493e-07	2.97492e-05
ENSMUSG00000022505	-3.08036	3.61607	61.868	2.69038e-07	3.00077e-05
ENSMUSG00000041817	2.37792	5.9885	61.7586	2.72482e-07	3.01494e-05
ENSMUSG00000018672	-2.77299	2.093	61.7129	2.73937e-07	3.01494e-05
ENSMUSG00000021990	2.26159	4.64944	61.5745	2.7839e-07	3.04379e-05
ENSMUSG00000042417	4.73802	2.88257	61.07	2.9532e-07	3.19921e-05
ENSMUSG00000024371	-4.17717	1.52415	61.018	2.97129e-07	3.19921e-05
ENSMUSG00000064127	1.81826	5.19538	60.9822	2.9838e-07	3.19921e-05
ENSMUSG00000026235	-1.93855	6.19789	60.8096	3.04504e-07	3.22914e-05
ENSMUSG00000029405	1.64051	8.58947	60.7666	3.06051e-07	3.22914e-05
ENSMUSG00000038156	5.88875	0.528848	79.452	3.07e-07	3.22914e-05
ENSMUSG00000086219	-4.475	2.18317	60.5471	3.14083e-07	3.28286e-05
ENSMUSG00000075012	3.41151	3.02505	60.2176	3.26581e-07	3.35701e-05
ENSMUSG00000060519	1.99874	4.69559	60.1881	3.27729e-07	3.35701e-05
ENSMUSG00000003032	-3.57357	6.83937	60.1375	3.29702e-07	3.35701e-05
ENSMUSG00000023951	-2.44193	5.46518	60.1139	3.30631e-07	3.35701e-05
ENSMUSG00000037108	2.40537	3.38143	60.0974	3.31277e-07	3.35701e-05
ENSMUSG00000007122	4.78424	1.67645	59.2924	3.64731e-07	3.65862e-05
ENSMUSG00000103869	-4.66084	1.40112	66.4612	3.65443e-07	3.65862e-05
ENSMUSG00000056458	-2.14796	3.20197	59.188	3.69337e-07	3.67545e-05
ENSMUSG00000006519	-2.07322	3.25854	58.5055	4.01088e-07	3.96767e-05
ENSMUSG00000001930	-3.69088	4.58483	58.3801	4.07247e-07	3.99723e-05
ENSMUSG00000010830	-2.70234	3.84736	58.3117	4.1065e-07	3.99723e-05
ENSMUSG00000006342	-2.55538	4.21436	58.2988	4.11292e-07	3.99723e-05
ENSMUSG00000024409	4.70012	2.00822	64.822	4.31414e-07	4.16842e-05
ENSMUSG00000041774	2.30272	4.7602	57.8014	4.37051e-07	4.19357e-05
ENSMUSG00000074570	3.494	2.42514	57.7639	4.39064e-07	4.19357e-05
ENSMUSG00000102252	1.99721	7.32393	57.7128	4.41823e-07	4.19581e-05
ENSMUSG00000028766	-2.03487	7.50835	57.5318	4.51759e-07	4.26579e-05
ENSMUSG00000022455	2.34735	1.34746	57.4106	4.58548e-07	4.30543e-05
ENSMUSG00000028487	3.10125	4.19962	57.2338	4.68652e-07	4.37558e-05
ENSMUSG00000050671	-3.09316	1.82563	57.1707	4.72319e-07	4.38518e-05
ENSMUSG00000029394	1.94113	6.41592	57.1095	4.75906e-07	4.39394e-05
ENSMUSG00000024981	2.38626	4.28647	56.9283	4.86708e-07	4.46884e-05
ENSMUSG00000097814	-2.78955	1.46328	56.8732	4.90043e-07	4.47474e-05
ENSMUSG00000036912	4.09901	0.703491	56.6224	5.05558e-07	4.59119e-05
ENSMUSG00000024087	-3.59604	1.92873	56.3098	5.25663e-07	4.71961e-05
ENSMUSG00000027956	-3.21948	2.33228	56.3047	5.26001e-07	4.71961e-05
ENSMUSG00000066058	-3.12463	0.930087	56.2711	5.28219e-07	4.71961e-05
ENSMUSG00000028369	-3.91135	0.958586	55.936	5.50882e-07	4.89578e-05
ENSMUSG00000032323	2.9324	2.45545	55.6542	5.70778e-07	5.04562e-05
ENSMUSG00000020733	2.11574	6.21333	55.5734	5.76626e-07	5.04917e-05
ENSMUSG00000032436	-2.37279	5.12244	55.548	5.78479e-07	5.04917e-05
ENSMUSG00000021951	2.6855	4.58986	55.5145	5.80935e-07	5.04917e-05
ENSMUSG00000064247	4.66338	2.79337	55.4596	5.84985e-07	5.04917e-05
ENSMUSG00000027702	-4.1393	3.57246	55.4409	5.8637e-07	5.04917e-05
ENSMUSG00000026473	1.5109	6.45372	55.2914	5.97575e-07	5.10816e-05
ENSMUSG00000027656	-6.26508	1.86661	55.2678	5.99369e-07	5.10816e-05
ENSMUSG00000032776	2.43412	2.59006	55.1916	6.05193e-07	5.13148e-05
ENSMUSG00000050953	1.58641	6.65921	55.0658	6.14948e-07	5.18772e-05
ENSMUSG00000016356	-3.33648	0.562331	54.7405	6.40978e-07	5.38001e-05
ENSMUSG00000042246	-2.06245	2.63595	54.6723	6.46595e-07	5.39988e-05
ENSMUSG00000005672	-2.06483	5.87694	54.5336	6.58175e-07	5.4691e-05
ENSMUSG00000025986	1.56286	5.45241	54.3093	6.77394e-07	5.6008e-05
ENSMUSG00000044788	-2.90104	3.64857	54.0158	7.03497e-07	5.77849e-05
ENSMUSG00000000594	-1.71948	4.52547	53.9098	7.13188e-07	5.77849e-05
ENSMUSG00000021822	2.83917	1.44265	53.8873	7.15271e-07	5.77849e-05
ENSMUSG00000019810	-2.32146	3.05259	53.854	7.18353e-07	5.77849e-05
ENSMUSG00000030729	2.34911	3.86898	53.8399	7.19667e-07	5.77849e-05
ENSMUSG00000021795	5.67144	0.856802	59.9463	7.21697e-07	5.77849e-05
ENSMUSG00000031897	2.8544	4.323	53.8	7.23394e-07	5.77849e-05
ENSMUSG00000045594	-1.44275	5.63226	53.7648	7.26702e-07	5.77849e-05
ENSMUSG00000035964	4.9476	2.3846	53.464	7.55632e-07	5.97992e-05
ENSMUSG00000031387	-2.29328	6.45939	53.2489	7.77104e-07	6.1081e-05
ENSMUSG00000107092	1.86137	4.32885	53.2285	7.79179e-07	6.1081e-05
ENSMUSG00000027233	-2.98455	2.65327	52.9032	8.13058e-07	6.34376e-05
ENSMUSG00000042367	-3.45622	5.96547	52.5294	8.54012e-07	6.63216e-05
ENSMUSG00000052821	6.22321	-0.0734345	58.2399	8.70976e-07	6.70365e-05
ENSMUSG00000027985	4.91739	4.90805	52.3777	8.71284e-07	6.70365e-05
ENSMUSG00000028167	-2.84414	2.07765	52.2103	8.90787e-07	6.82211e-05
ENSMUSG00000102151	-4.62991	2.1777	52.0049	9.15391e-07	6.95375e-05
ENSMUSG00000045377	3.16678	2.57436	51.9971	9.16344e-07	6.95375e-05
ENSMUSG00000000317	3.29818	1.09396	51.8554	9.33777e-07	7.02034e-05
ENSMUSG00000037902	-2.36919	3.37083	51.8328	9.36584e-07	7.02034e-05
ENSMUSG00000091556	3.15075	0.599192	51.8231	9.37791e-07	7.02034e-05
ENSMUSG00000085936	4.393	0.272188	51.6724	9.56834e-07	7.13077e-05
ENSMUSG00000039865	-2.97738	1.36196	51.404	9.91799e-07	7.34351e-05
ENSMUSG00000015937	-1.92356	5.91577	51.3858	9.94217e-07	7.34351e-05
ENSMUSG00000046897	1.53568	6.76378	51.2742	1.00922e-06	7.42137e-05
ENSMUSG00000004451	-1.70308	5.20442	51.1842	1.02149e-06	7.47848e-05
ENSMUSG00000049719	5.46424	0.437506	56.3615	1.07676e-06	7.84858e-05
ENSMUSG00000034486	3.34086	3.49102	50.7549	1.08238e-06	7.85508e-05
ENSMUSG00000034731	-2.69986	4.62718	50.6431	1.0989e-06	7.94025e-05
ENSMUSG00000002325	-2.01291	3.02558	50.5472	1.11328e-06	7.99756e-05
ENSMUSG00000020611	-1.4185	6.66927	50.5262	1.11645e-06	7.99756e-05
ENSMUSG00000021508	-3.65607	1.43335	50.4226	1.13228e-06	8.06406e-05
ENSMUSG00000003051	-2.24265	5.16802	50.4021	1.13544e-06	8.06406e-05
ENSMUSG00000042529	-3.27138	1.45753	50.3458	1.14416e-06	8.08951e-05
ENSMUSG00000022040	-2.55427	5.31325	50.3164	1.14876e-06	8.08951e-05
ENSMUSG00000033576	3.38026	1.7136	50.1874	1.16914e-06	8.19827e-05
ENSMUSG00000057093	-2.08668	2.27986	50.1263	1.17893e-06	8.23218e-05
ENSMUSG00000053062	-2.78078	7.45042	50.0522	1.19093e-06	8.28119e-05
ENSMUSG00000015843	7.30387	0.574186	76.3018	1.19783e-06	8.29447e-05
ENSMUSG00000018924	4.47068	0.671024	54.9786	1.26328e-06	8.70998e-05
ENSMUSG00000039542	-2.20673	4.41401	49.5932	1.26832e-06	8.70998e-05
ENSMUSG00000053930	3.34038	0.353897	49.4618	1.29149e-06	8.83265e-05
ENSMUSG00000036478	-2.11071	5.16237	49.4093	1.30088e-06	8.83809e-05
ENSMUSG00000042414	-3.37705	4.57307	49.3979	1.30293e-06	8.83809e-05
ENSMUSG00000050211	-3.38393	0.9122	49.3442	1.31263e-06	8.86774e-05
ENSMUSG00000028536	4.29702	1.71912	49.3052	1.31973e-06	8.87184e-05
ENSMUSG00000045179	2.99404	1.55998	49.2823	1.32392e-06	8.87184e-05
ENSMUSG00000040263	1.6112	6.71885	49.2236	1.33471e-06	8.90827e-05
ENSMUSG00000024109	2.88107	1.40066	49.1922	1.34053e-06	8.91129e-05
ENSMUSG00000056366	-3.81972	0.11747	48.8713	1.4016e-06	9.28013e-05
ENSMUSG00000038740	-3.01309	2.88858	48.8188	1.41188e-06	9.31111e-05
ENSMUSG00000042102	-3.7334	1.66555	48.6644	1.44261e-06	9.47615e-05
ENSMUSG00000074657	-2.13257	3.21818	48.4156	1.49369e-06	9.77312e-05
ENSMUSG00000029826	-2.00296	6.47941	48.3185	1.51417e-06	9.84213e-05
ENSMUSG00000000730	2.0967	8.82296	48.3095	1.51609e-06	9.84213e-05
ENSMUSG00000024354	3.78071	1.40808	48.2426	1.5304e-06	9.89638e-05
ENSMUSG00000038840	-3.14219	0.846137	48.0116	1.58099e-06	0.000101839
ENSMUSG00000028826	1.63532	5.47889	47.9275	1.59984e-06	0.000102656
ENSMUSG00000002307	1.4703	5.97735	47.8969	1.60678e-06	0.000102704
ENSMUSG00000017724	2.53623	6.03167	47.7618	1.63777e-06	0.000104284
ENSMUSG00000027536	-2.01399	4.68886	47.687	1.6552e-06	0.000104992
ENSMUSG00000046179	2.08865	4.36479	47.6265	1.66947e-06	0.000105494
ENSMUSG00000024642	1.83269	6.80937	47.5808	1.68034e-06	0.00010574
ENSMUSG00000027562	2.22199	6.27513	47.5567	1.68609e-06	0.00010574
ENSMUSG00000031027	-6.17691	0.403095	47.4508	1.71165e-06	0.00010694
ENSMUSG00000029098	-2.42812	5.04128	47.3792	1.72918e-06	0.000107083
ENSMUSG00000069793	3.45389	3.27138	47.3652	1.73264e-06	0.000107083
ENSMUSG00000037820	-2.48533	3.27956	47.3626	1.73328e-06	0.000107083
ENSMUSG00000005899	1.40403	6.8226	47.2642	1.75776e-06	0.00010739
ENSMUSG00000097619	4.67495	-0.168542	52.1908	1.76044e-06	0.00010739
ENSMUSG00000045053	3.34283	1.64305	47.244	1.76285e-06	0.00010739
ENSMUSG00000021939	-1.45812	6.71345	47.239	1.7641e-06	0.00010739
ENSMUSG00000096972	3.5862	0.651986	47.2095	1.77154e-06	0.00010745
ENSMUSG00000037465	-1.45516	6.13321	47.0227	1.81949e-06	0.000109957
ENSMUSG00000021756	-1.58957	5.7086	46.9897	1.82812e-06	0.000110078
ENSMUSG00000021255	-2.36212	8.54942	46.9613	1.83557e-06	0.000110128
ENSMUSG00000040728	3.31284	3.9116	46.9265	1.84476e-06	0.000110281
ENSMUSG00000024036	1.88775	3.57168	46.8377	1.86843e-06	0.000111148
ENSMUSG00000020226	2.89165	2.4666	46.822	1.87264e-06	0.000111148
ENSMUSG00000027401	2.94263	1.85628	46.7551	1.89072e-06	0.000111607
ENSMUSG00000051735	1.80213	5.77332	46.7258	1.89871e-06	0.000111607
ENSMUSG00000024535	1.72864	2.77549	46.6846	1.91001e-06	0.000111607
ENSMUSG00000057072	7.12095	-0.368193	58.6203	1.91204e-06	0.000111607
ENSMUSG00000022724	2.16658	5.02309	46.6703	1.91395e-06	0.000111607
ENSMUSG00000034271	-2.83595	3.45951	46.572	1.94124e-06	0.000112803
ENSMUSG00000028528	-2.23795	4.49769	46.525	1.95446e-06	0.000113175
ENSMUSG00000026126	2.31919	2.38986	46.4761	1.96829e-06	0.000113234
ENSMUSG00000034842	-2.90353	3.01626	46.4733	1.9691e-06	0.000113234
ENSMUSG00000086655	-3.06572	0.61122	46.4108	1.98695e-06	0.000113866
ENSMUSG00000052301	3.54386	1.33969	46.1523	2.06278e-06	0.000117805
ENSMUSG00000042401	-2.16769	2.38525	46.0865	2.0826e-06	0.00011853
ENSMUSG00000029007	-1.43834	5.99093	46.0627	2.08982e-06	0.000118535
ENSMUSG00000042364	-1.55258	6.16717	46.0359	2.09797e-06	0.000118536
ENSMUSG00000028967	1.98407	3.88125	45.9977	2.10966e-06	0.000118536
ENSMUSG00000029859	2.88596	2.66384	45.9727	2.11735e-06	0.000118536
ENSMUSG00000089804	4.7778	0.708784	50.6845	2.11837e-06	0.000118536
ENSMUSG00000070327	-2.50272	5.95641	45.9311	2.13022e-06	0.000118799
ENSMUSG00000040389	1.62713	5.15071	45.7249	2.19528e-06	0.000121888
ENSMUSG00000039193	3.46871	3.43088	45.7094	2.20028e-06	0.000121888
ENSMUSG00000029922	1.40872	8.8206	45.6206	2.22905e-06	0.000123072
ENSMUSG00000047751	2.44148	6.74229	45.5126	2.26462e-06	0.000123549
ENSMUSG00000027317	-2.90804	2.07476	45.5079	2.26617e-06	0.000123549
ENSMUSG00000037995	2.62004	3.76679	45.5047	2.26722e-06	0.000123549
ENSMUSG00000074207	-3.89969	2.973	45.5041	2.26744e-06	0.000123549
ENSMUSG00000046402	2.9937	2.33169	45.4713	2.27838e-06	0.00012374
ENSMUSG00000032449	-1.87272	7.25934	45.416	2.29694e-06	0.000124342
ENSMUSG00000024497	3.70357	-0.350983	45.3333	2.32502e-06	0.000125121
ENSMUSG00000042439	2.01378	7.02957	45.3273	2.32709e-06	0.000125121
ENSMUSG00000022270	-2.27165	2.71796	45.3073	2.33393e-06	0.000125121
ENSMUSG00000068154	3.8062	1.36865	45.2763	2.34462e-06	0.00012529
ENSMUSG00000042770	-2.35948	2.11769	45.0971	2.40737e-06	0.000128231
ENSMUSG00000103350	-6.38872	0.76839	49.6376	2.41524e-06	0.000128239
ENSMUSG00000025504	-3.3367	3.82231	45.0119	2.43788e-06	0.000128787
ENSMUSG00000050334	4.49187	0.145652	45.0031	2.44105e-06	0.000128787
ENSMUSG00000028124	1.71412	6.87175	44.9807	2.44914e-06	0.000128805
ENSMUSG00000064373	2.84797	2.30967	44.6584	2.56909e-06	0.000134401
ENSMUSG00000049411	-1.8405	2.12524	44.6505	2.5721e-06	0.000134401
ENSMUSG00000051980	-4.42413	1.47114	44.6179	2.5846e-06	0.000134401
ENSMUSG00000038776	-2.39432	4.1969	44.6093	2.5879e-06	0.000134401
ENSMUSG00000027400	4.8816	0.3995	44.4332	2.65674e-06	0.000137546
ENSMUSG00000048388	3.69018	2.94123	44.4108	2.66562e-06	0.000137577
ENSMUSG00000022453	-2.21083	3.43286	44.3119	2.70531e-06	0.000139194
ENSMUSG00000057615	4.08198	1.89513	44.2318	2.73792e-06	0.000140247
ENSMUSG00000031337	-2.82989	3.73986	44.2203	2.74266e-06	0.000140247
ENSMUSG00000001507	2.67449	5.36039	44.1735	2.76196e-06	0.0001408
ENSMUSG00000097729	-3.09975	1.69035	44.0703	2.80505e-06	0.000142176
ENSMUSG00000038980	5.38369	0.521684	48.4448	2.81187e-06	0.000142176
ENSMUSG00000030982	-1.17571	5.66706	44.0476	2.81461e-06	0.000142176
ENSMUSG00000048373	2.74471	4.13437	43.8798	2.88658e-06	0.000144995
ENSMUSG00000035540	4.4938	1.74882	43.8768	2.88785e-06	0.000144995
ENSMUSG00000020121	-3.17768	2.83177	43.8434	2.90242e-06	0.000145122
ENSMUSG00000042808	3.96793	3.19392	43.823	2.91136e-06	0.000145122
ENSMUSG00000032332	-3.95193	5.36532	43.8011	2.921e-06	0.000145122
ENSMUSG00000022665	-3.67512	3.81805	43.7913	2.92532e-06	0.000145122
ENSMUSG00000053460	-1.96208	3.50187	43.7238	2.95528e-06	0.000145958
ENSMUSG00000020876	1.56723	4.83988	43.7138	2.95974e-06	0.000145958
ENSMUSG00000020275	-2.80947	1.47355	43.6184	3.00271e-06	0.000147454
ENSMUSG00000059743	2.27668	7.11992	43.5911	3.01518e-06	0.000147454
ENSMUSG00000079014	-4.72584	0.328783	43.5691	3.02523e-06	0.000147454
ENSMUSG00000002265	1.99168	8.38792	43.5665	3.02643e-06	0.000147454
ENSMUSG00000021752	-1.4877	4.04183	43.549	3.03443e-06	0.000147454
ENSMUSG00000025161	2.66025	6.38838	43.5007	3.05672e-06	0.000147629
ENSMUSG00000018604	-3.14796	7.63682	43.4939	3.05989e-06	0.000147629
ENSMUSG00000078932	3.13401	1.85925	43.4835	3.06469e-06	0.000147629
ENSMUSG00000028709	-2.15444	3.08417	43.3932	3.10695e-06	0.000149232
ENSMUSG00000068551	3.84967	1.2913	43.3382	3.13302e-06	0.000149769
ENSMUSG00000033105	1.56182	5.74755	43.3317	3.13615e-06	0.000149769
ENSMUSG00000023495	1.83425	5.71877	43.2694	3.16601e-06	0.000150762
ENSMUSG00000064037	1.61904	6.49675	43.1897	3.20464e-06	0.000151744
ENSMUSG00000023266	-1.70446	3.10087	43.1822	3.20828e-06	0.000151744
ENSMUSG00000024619	-4.03296	2.71444	43.1624	3.21801e-06	0.000151744
ENSMUSG00000027637	1.57747	6.40681	43.1519	3.22316e-06	0.000151744
ENSMUSG00000046879	2.87962	2.75566	43.1303	3.23376e-06	0.000151813
ENSMUSG00000022462	1.83629	8.23557	43.1007	3.24844e-06	0.000152073
ENSMUSG00000044165	3.91968	3.71296	42.995	3.30127e-06	0.000154112
ENSMUSG00000034714	-2.32623	4.19939	42.8407	3.38017e-06	0.000157353
ENSMUSG00000042357	-2.80293	3.25427	42.6921	3.45809e-06	0.000160531
ENSMUSG00000022351	1.39229	6.15663	42.661	3.47468e-06	0.000160833
ENSMUSG00000049532	2.67584	3.59863	42.6436	3.48396e-06	0.000160833
ENSMUSG00000030774	1.89348	4.64714	42.5812	3.5176e-06	0.000161936
ENSMUSG00000006649	2.31568	4.17985	42.4856	3.56978e-06	0.000163884
ENSMUSG00000001420	1.81006	3.82433	42.4428	3.59339e-06	0.000164514
ENSMUSG00000028435	-3.44668	5.95533	42.3422	3.64967e-06	0.000166303
ENSMUSG00000016344	1.49156	5.13075	42.3372	3.65249e-06	0.000166303
ENSMUSG00000018906	-1.80576	2.46579	42.3027	3.67203e-06	0.000166736
ENSMUSG00000052911	-2.60892	5.20021	42.2796	3.68517e-06	0.000166877
ENSMUSG00000029468	-2.52679	3.28552	42.1745	3.7456e-06	0.000169153
ENSMUSG00000041577	-4.28506	1.25699	42.0378	3.82591e-06	0.000172311
ENSMUSG00000035064	-2.45579	4.49747	41.9879	3.8557e-06	0.000172451
ENSMUSG00000097113	1.86293	2.76357	41.9843	3.85786e-06	0.000172451
ENSMUSG00000015342	2.07419	2.43678	41.9805	3.86014e-06	0.000172451
ENSMUSG00000040591	-2.1259	2.34428	41.9493	3.87889e-06	0.000172824
ENSMUSG00000064776	8.08788	-0.610152	61.0485	3.91293e-06	0.000173874
ENSMUSG00000057378	2.74976	2.57692	41.7537	3.99896e-06	0.000177223
ENSMUSG00000021553	-5.25617	-0.0944345	41.7082	4.02749e-06	0.000177664
ENSMUSG00000029482	1.39721	5.31467	41.7037	4.03029e-06	0.000177664
ENSMUSG00000032094	-2.80245	3.04759	41.6526	4.0626e-06	0.000178615
ENSMUSG00000028417	4.38113	-0.353817	41.5067	4.1565e-06	0.000182044
ENSMUSG00000048232	-2.23843	2.01625	41.4974	4.16252e-06	0.000182044
ENSMUSG00000022146	-4.14021	1.83098	41.4126	4.21826e-06	0.000183998
ENSMUSG00000028194	-2.30198	4.26902	41.3318	4.27221e-06	0.000185373
ENSMUSG00000004267	-2.28231	1.6373	41.3186	4.28105e-06	0.000185373
ENSMUSG00000035161	1.27102	5.76036	41.3153	4.28325e-06	0.000185373
ENSMUSG00000031482	1.45224	5.32465	41.2794	4.30755e-06	0.000185941
ENSMUSG00000016529	7.57013	0.622515	50.8806	4.33697e-06	0.000186726
ENSMUSG00000040209	-2.80559	6.21601	41.1668	4.38464e-06	0.00018829
ENSMUSG00000085601	5.01395	0.446441	41.0955	4.4342e-06	0.000189142
ENSMUSG00000043085	-2.66082	2.52771	41.0933	4.43576e-06	0.000189142
ENSMUSG00000021186	-2.6019	1.81509	41.0708	4.45152e-06	0.000189142
ENSMUSG00000028199	-1.88849	3.28022	41.0702	4.45195e-06	0.000189142
ENSMUSG00000036422	3.83382	0.411372	41.0566	4.46157e-06	0.000189142
ENSMUSG00000006517	1.75572	5.0457	41.0407	4.47275e-06	0.000189142
ENSMUSG00000056476	-2.85945	3.47603	41.0234	4.48498e-06	0.000189177
ENSMUSG00000051648	-4.7064	-0.296496	40.9209	4.55834e-06	0.000191438
ENSMUSG00000087283	-2.89093	2.07766	40.9116	4.56502e-06	0.000191438
ENSMUSG00000018411	-2.01993	4.89576	40.9004	4.57314e-06	0.000191438
ENSMUSG00000046378	4.18972	0.672621	40.8712	4.59438e-06	0.000191844
ENSMUSG00000060180	-2.89562	3.00557	40.848	4.61128e-06	0.000192067
ENSMUSG00000025932	-3.54164	1.41265	40.6182	4.78274e-06	0.000198711
ENSMUSG00000028434	-2.02713	3.69412	40.543	4.8404e-06	0.000200554
ENSMUSG00000014773	3.85993	2.96824	40.5289	4.85124e-06	0.000200554
ENSMUSG00000020044	-2.74407	4.29233	40.4738	4.89411e-06	0.000201824
ENSMUSG00000017499	1.89409	5.97994	40.4322	4.92665e-06	0.000202663
ENSMUSG00000074212	-1.70986	4.03267	40.3408	4.99915e-06	0.000205138
ENSMUSG00000055884	-1.20626	5.85086	40.2997	5.03214e-06	0.000205983
ENSMUSG00000037364	1.83824	7.60266	40.2719	5.05459e-06	0.000206394
ENSMUSG00000022218	1.80272	3.5361	40.1635	5.14318e-06	0.000209202
ENSMUSG00000062526	-2.11853	2.51362	40.157	5.14854e-06	0.000209202
ENSMUSG00000031101	-4.68026	0.493974	40.1272	5.17326e-06	0.000209694
ENSMUSG00000050234	-4.34538	-0.336706	40.0389	5.24715e-06	0.000212075
ENSMUSG00000097779	2.02233	1.74729	40.0267	5.25752e-06	0.000212075
ENSMUSG00000038932	2.22437	4.83001	39.8989	5.36684e-06	0.00021596
ENSMUSG00000078490	2.58879	1.59613	39.8362	5.42138e-06	0.000217628
ENSMUSG00000069094	1.7539	5.4847	39.7375	5.5085e-06	0.000220062
ENSMUSG00000078607	3.27577	0.563606	39.7225	5.52186e-06	0.000220062
ENSMUSG00000028266	2.16168	3.43366	39.7174	5.52641e-06	0.000220062
ENSMUSG00000027832	-7.63062	2.37579	43.3941	5.53499e-06	0.000220062
ENSMUSG00000106766	-5.97214	1.97291	43.282	5.6225e-06	0.000222613
ENSMUSG00000021360	-1.47621	5.35186	39.6071	5.62593e-06	0.000222613
ENSMUSG00000042606	1.42653	5.6376	39.5126	5.71287e-06	0.000225231
ENSMUSG00000102627	2.3715	2.46216	39.5057	5.71922e-06	0.000225231
ENSMUSG00000035247	1.36748	7.70721	39.3942	5.82382e-06	0.000228809
ENSMUSG00000024791	1.44481	6.04744	39.3557	5.86045e-06	0.000229627
ENSMUSG00000020607	3.32869	0.705891	39.3433	5.87227e-06	0.000229627
ENSMUSG00000041046	2.94063	2.35099	39.3221	5.89253e-06	0.000229878
ENSMUSG00000028773	-3.35235	6.29403	39.2071	6.00405e-06	0.00023368
ENSMUSG00000030689	1.48326	6.39165	39.1432	6.06708e-06	0.000235581
ENSMUSG00000040511	-1.47136	4.36329	39.1116	6.09848e-06	0.000235899
ENSMUSG00000013584	-2.57421	1.92116	39.1064	6.10366e-06	0.000235899
ENSMUSG00000070348	1.95414	5.66877	39.0864	6.12363e-06	0.00023599
ENSMUSG00000031755	1.31012	4.38994	39.0757	6.1344e-06	0.00023599
ENSMUSG00000022208	3.79411	0.687038	39.036	6.17438e-06	0.000236979
ENSMUSG00000028567	-1.30344	4.87855	38.911	6.30209e-06	0.000241323
ENSMUSG00000000308	-1.62577	4.1438	38.8732	6.34134e-06	0.000242253
ENSMUSG00000020086	-1.40225	3.44121	38.8556	6.35969e-06	0.000242253
ENSMUSG00000024665	2.33276	4.53242	38.8457	6.37009e-06	0.000242253
ENSMUSG00000042686	2.27038	1.66075	38.8174	6.3997e-06	0.000242823
ENSMUSG00000023033	-2.40184	1.79417	38.7443	6.47714e-06	0.000245202
ENSMUSG00000020908	1.70536	1.82763	38.7233	6.49956e-06	0.000245259
ENSMUSG00000054932	6.12231	-0.420565	42.2471	6.50816e-06	0.000245259
ENSMUSG00000039089	1.57105	3.46006	38.6648	6.56249e-06	0.000246747
ENSMUSG00000061360	1.77901	6.48001	38.6366	6.5931e-06	0.000247284
ENSMUSG00000047412	-1.71391	6.59194	38.6238	6.60704e-06	0.000247284
ENSMUSG00000074802	1.37613	5.39248	38.6106	6.62142e-06	0.000247284
ENSMUSG00000060716	-2.26406	5.79408	38.5641	6.67241e-06	0.000248168
ENSMUSG00000092571	6.65621	-1.04196	47.1475	6.67496e-06	0.000248168
ENSMUSG00000026608	1.48387	5.88554	38.4816	6.76396e-06	0.000250145
ENSMUSG00000046280	-4.1269	2.18167	38.4736	6.77287e-06	0.000250145
ENSMUSG00000100280	6.67686	-0.695189	47.0248	6.77327e-06	0.000250145
ENSMUSG00000019849	-1.52967	5.84239	38.4357	6.81557e-06	0.000251149
ENSMUSG00000030786	3.34492	0.517515	38.4048	6.85044e-06	0.000251875
ENSMUSG00000024924	-2.37295	2.90591	38.3291	6.93695e-06	0.000254493
ENSMUSG00000026843	1.21635	6.97602	38.2595	7.01748e-06	0.00025688
ENSMUSG00000021846	-1.9499	3.11177	38.2191	7.06472e-06	0.000257922
ENSMUSG00000039349	-2.82213	3.53566	38.1999	7.08728e-06	0.000257922
ENSMUSG00000030316	-1.44701	4.68068	38.1955	7.09252e-06	0.000257922
ENSMUSG00000053040	-3.0912	0.355907	38.176	7.11551e-06	0.000258194
ENSMUSG00000029201	1.74322	5.81981	38.1522	7.14376e-06	0.000258654
ENSMUSG00000026726	3.3018	0.0220787	38.1294	7.1709e-06	0.000259072
ENSMUSG00000052544	-3.18694	1.72286	38.0999	7.20614e-06	0.000259781
ENSMUSG00000022178	1.96985	6.69752	38.0554	7.25978e-06	0.000261148
ENSMUSG00000032727	-1.29903	4.83583	37.9853	7.34519e-06	0.000263289
ENSMUSG00000022894	-5.36657	1.98612	37.9805	7.351e-06	0.000263289
ENSMUSG00000025557	-2.74786	3.09764	37.8602	7.50025e-06	0.000268057
ENSMUSG00000002343	1.34682	4.57376	37.807	7.56728e-06	0.000269872
ENSMUSG00000041654	-2.01122	3.85504	37.7551	7.6334e-06	0.000271648
ENSMUSG00000022199	-2.52011	2.60533	37.7245	7.67262e-06	0.00027246
ENSMUSG00000015176	1.51502	7.86892	37.6364	7.7869e-06	0.000275566
ENSMUSG00000022100	1.26048	6.11907	37.6289	7.79663e-06	0.000275566
ENSMUSG00000002413	1.51746	5.60563	37.616	7.8136e-06	0.000275566
ENSMUSG00000066705	-2.02322	3.01029	37.6002	7.83439e-06	0.000275566
ENSMUSG00000009092	2.41085	1.04318	37.5896	7.84836e-06	0.000275566
ENSMUSG00000055148	-2.26071	6.47948	37.5644	7.88159e-06	0.000275566
ENSMUSG00000063296	-3.78596	0.691052	37.5628	7.88382e-06	0.000275566
ENSMUSG00000042046	-1.59894	3.72914	37.556	7.89273e-06	0.000275566
ENSMUSG00000097107	-2.95461	0.771586	37.4991	7.96877e-06	0.000277637
ENSMUSG00000049866	1.87308	4.36845	37.4059	8.09488e-06	0.000281441
ENSMUSG00000031139	-1.4782	5.86328	37.3397	8.18578e-06	0.000284007
ENSMUSG00000067786	3.37773	2.52867	37.2739	8.27726e-06	0.000285864
ENSMUSG00000021069	-2.42787	0.857303	37.2734	8.27802e-06	0.000285864
ENSMUSG00000022421	2.54731	3.57134	37.2642	8.29089e-06	0.000285864
ENSMUSG00000019842	-1.7456	3.57254	37.2088	8.36893e-06	0.000287957
ENSMUSG00000022433	-1.75458	5.37763	37.1964	8.38644e-06	0.000287963
ENSMUSG00000039936	2.26895	4.63036	37.1642	8.43233e-06	0.000288942
ENSMUSG00000026641	1.71426	6.12347	37.135	8.47422e-06	0.00028978
ENSMUSG00000093930	2.02404	7.09023	37.0874	8.54289e-06	0.000291099
ENSMUSG00000020272	1.21729	4.14759	37.084	8.54783e-06	0.000291099
ENSMUSG00000029333	3.10816	0.696164	37.0661	8.57372e-06	0.000291325
ENSMUSG00000002985	-1.72542	8.96962	37.0382	8.61443e-06	0.000291325
ENSMUSG00000034673	1.35283	4.39861	37.0358	8.61803e-06	0.000291325
ENSMUSG00000030020	-2.67373	2.8325	37.0313	8.62458e-06	0.000291325
ENSMUSG00000021453	2.5602	3.93363	36.9688	8.71667e-06	0.000293838
ENSMUSG00000057969	-2.21248	1.08573	36.9417	8.7569e-06	0.000294597
ENSMUSG00000036091	-3.9013	-0.580503	36.8729	8.86007e-06	0.000297466
ENSMUSG00000023051	1.4244	5.81344	36.8553	8.88664e-06	0.000297605
ENSMUSG00000038508	-2.27425	3.20874	36.8465	8.90002e-06	0.000297605
ENSMUSG00000081255	3.85964	-0.70665	40.0528	8.95474e-06	0.000298833
ENSMUSG00000027744	5.22593	-1.31112	39.9185	9.1351e-06	0.000304196
ENSMUSG00000021395	1.21961	6.49266	36.6829	9.15207e-06	0.000304196
ENSMUSG00000041594	-1.76539	2.72642	36.5907	9.29756e-06	0.000307625
ENSMUSG00000047257	4.81033	1.20004	36.5871	9.30328e-06	0.000307625
ENSMUSG00000071604	-3.52361	2.71472	36.581	9.31295e-06	0.000307625
ENSMUSG00000029600	1.21626	3.4171	36.5687	9.3325e-06	0.000307625
ENSMUSG00000034460	1.51498	5.56708	36.5592	9.34778e-06	0.000307625
ENSMUSG00000072680	2.15967	3.99955	36.4428	9.53623e-06	0.000313107
ENSMUSG00000041548	-2.1086	5.5894	36.4247	9.56591e-06	0.000313107
ENSMUSG00000020623	-1.82738	2.92894	36.4217	9.57087e-06	0.000313107
ENSMUSG00000026280	-1.48022	4.8971	36.4058	9.59704e-06	0.000313346
ENSMUSG00000037685	-1.61489	4.28592	36.3928	9.61859e-06	0.000313434
ENSMUSG00000028412	-1.44035	6.01996	36.3121	9.75291e-06	0.000317189
ENSMUSG00000064264	1.95152	5.84044	36.2432	9.8694e-06	0.000320351
ENSMUSG00000020658	2.19562	2.52084	36.223	9.90384e-06	0.000320458
ENSMUSG00000042903	1.76053	5.4835	36.2186	9.91128e-06	0.000320458
ENSMUSG00000022112	4.31111	-0.405893	39.3077	1.00087e-05	0.000322979
ENSMUSG00000018666	1.56764	7.36502	36.1342	1.00567e-05	0.0003239
ENSMUSG00000001173	-1.33563	4.98993	36.1172	1.00863e-05	0.000324226
ENSMUSG00000021552	-1.55424	3.33911	36.0277	1.02436e-05	0.000328646
ENSMUSG00000032085	-2.59576	4.3502	36	1.02929e-05	0.000329589
ENSMUSG00000024378	1.87855	3.82555	35.9814	1.03261e-05	0.000330017
ENSMUSG00000028807	1.93635	5.57517	35.8874	1.04956e-05	0.000334793
ENSMUSG00000031955	2.09908	5.31403	35.8673	1.05323e-05	0.000334984
ENSMUSG00000018750	-2.33201	1.93827	35.8621	1.0542e-05	0.000334984
ENSMUSG00000050666	4.84892	-0.576969	43.3362	1.06665e-05	0.000337463
ENSMUSG00000058454	1.85662	4.13396	35.7865	1.06813e-05	0.000337463
ENSMUSG00000039157	-2.46019	5.02227	35.7836	1.06867e-05	0.000337463
ENSMUSG00000006398	1.40437	8.14656	35.7737	1.07051e-05	0.000337463
ENSMUSG00000034330	1.83808	6.08133	35.7527	1.07443e-05	0.000337463
ENSMUSG00000016534	-2.51833	5.60104	35.7377	1.07722e-05	0.000337463
ENSMUSG00000060212	2.22975	2.2022	35.7332	1.07806e-05	0.000337463
ENSMUSG00000096681	-8.23668	-0.339957	38.8011	1.08047e-05	0.000337463
ENSMUSG00000054843	-1.35659	3.35008	35.7176	1.08101e-05	0.000337463
ENSMUSG00000035246	1.60842	4.33671	35.705	1.08337e-05	0.000337463
ENSMUSG00000039908	-2.73223	1.58985	35.6999	1.08433e-05	0.000337463
ENSMUSG00000007721	1.86642	5.48165	35.6835	1.08743e-05	0.000337763
ENSMUSG00000044562	2.0483	2.30539	35.6702	1.08996e-05	0.000337763
ENSMUSG00000056486	1.43814	3.46441	35.6624	1.09145e-05	0.000337763
ENSMUSG00000039483	1.42431	5.22747	35.652	1.09342e-05	0.000337763
ENSMUSG00000018293	1.47181	8.75674	35.5984	1.1037e-05	0.000340304
ENSMUSG00000091931	1.48473	3.94594	35.4576	1.13117e-05	0.000348129
ENSMUSG00000068417	2.35527	3.98027	35.4467	1.13335e-05	0.000348153
ENSMUSG00000032470	-2.24232	3.01597	35.3863	1.14538e-05	0.0003512
ENSMUSG00000022286	1.74314	5.86993	35.3399	1.15475e-05	0.000353421
ENSMUSG00000079470	1.27337	5.19103	35.3108	1.16065e-05	0.000354575
ENSMUSG00000024645	3.37325	3.87177	35.2593	1.1712e-05	0.000357139
ENSMUSG00000044367	1.86907	1.82558	35.1931	1.18488e-05	0.000360652
ENSMUSG00000021567	-2.38693	0.32006	35.1826	1.18708e-05	0.000360658
ENSMUSG00000020261	-2.24925	3.10247	35.1508	1.19374e-05	0.000361663
ENSMUSG00000058966	2.97323	0.565572	35.1461	1.19473e-05	0.000361663
ENSMUSG00000030111	-3.27241	2.97567	35.0058	1.22463e-05	0.000370039
ENSMUSG00000030894	-1.48888	5.35146	34.9755	1.23121e-05	0.000371353
ENSMUSG00000071042	2.78258	-0.180507	34.9345	1.24016e-05	0.000373372
ENSMUSG00000051343	-3.08287	4.58671	34.8993	1.24789e-05	0.000375022
ENSMUSG00000097328	2.46036	1.13222	34.8762	1.25301e-05	0.00037588
ENSMUSG00000037071	1.4135	6.69687	34.85	1.25882e-05	0.000376944
ENSMUSG00000031924	1.32657	7.07124	34.8298	1.26335e-05	0.000377618
ENSMUSG00000042104	-1.8121	4.15521	34.756	1.27997e-05	0.0003819
ENSMUSG00000038860	-1.72671	3.36087	34.5658	1.32395e-05	0.000394314
ENSMUSG00000019806	-2.44615	2.0845	34.5145	1.33611e-05	0.000397225
ENSMUSG00000025408	-2.35894	3.84078	34.4741	1.34576e-05	0.000398461
ENSMUSG00000048012	1.41393	4.68541	34.4663	1.34765e-05	0.000398461
ENSMUSG00000049001	3.24204	0.896904	34.4533	1.35077e-05	0.000398461
ENSMUSG00000035790	1.57045	2.63485	34.4493	1.35172e-05	0.000398461
ENSMUSG00000068284	-1.83743	4.319	34.4471	1.35226e-05	0.000398461
ENSMUSG00000002228	1.89244	5.3222	34.3903	1.36606e-05	0.000401814
ENSMUSG00000051455	3.22173	2.38459	34.2693	1.39592e-05	0.000409873
ENSMUSG00000032245	-2.01355	2.77657	34.25	1.40075e-05	0.000410566
ENSMUSG00000069372	5.49128	-0.703569	41.0972	1.42606e-05	0.000417219
ENSMUSG00000085396	-2.40405	2.25907	34.1326	1.43054e-05	0.000417219
ENSMUSG00000026131	-1.68555	8.46525	34.1309	1.43098e-05	0.000417219
ENSMUSG00000032224	-2.23172	2.6555	34.1112	1.43605e-05	0.000417631
ENSMUSG00000055610	7.33194	-0.669626	47.3232	1.43859e-05	0.000417631
ENSMUSG00000092349	2.15109	4.84503	34.0962	1.43993e-05	0.000417631
ENSMUSG00000078626	-3.22177	-0.146749	34.0497	1.45203e-05	0.000420407
ENSMUSG00000002393	1.57588	4.44942	34.0111	1.46214e-05	0.000421927
ENSMUSG00000033526	-1.46141	3.99384	34.0103	1.46236e-05	0.000421927
ENSMUSG00000103403	-4.89523	-1.22337	33.962	1.47512e-05	0.00042428
ENSMUSG00000049288	-1.37288	3.03938	33.9554	1.47687e-05	0.00042428
ENSMUSG00000022261	-1.59195	3.92703	33.9505	1.47817e-05	0.00042428
ENSMUSG00000022564	-1.88766	3.46904	33.9092	1.48923e-05	0.000426715
ENSMUSG00000028518	-2.07153	3.22014	33.8929	1.4936e-05	0.000426986
ENSMUSG00000018899	1.72089	4.64376	33.8866	1.49531e-05	0.000426986
ENSMUSG00000043003	3.53842	-0.396968	33.7143	1.54259e-05	0.000439731
ENSMUSG00000005360	1.81369	2.83114	33.6714	1.55464e-05	0.000442406
ENSMUSG00000030946	1.69438	3.52166	33.6518	1.56016e-05	0.000442632
ENSMUSG00000079164	3.49519	0.380777	33.6497	1.56076e-05	0.000442632
ENSMUSG00000021130	-2.23467	0.439607	33.6357	1.56472e-05	0.000442999
ENSMUSG00000035754	1.28101	7.19186	33.6176	1.56986e-05	0.000443199
ENSMUSG00000050222	2.41767	2.11879	33.6145	1.57076e-05	0.000443199
ENSMUSG00000026730	-2.059	1.38911	33.5766	1.58157e-05	0.000445493
ENSMUSG00000081766	-2.16209	4.35425	33.5247	1.59655e-05	0.000447831
ENSMUSG00000103292	-3.89243	-0.0887286	33.5229	1.59709e-05	0.000447831
ENSMUSG00000042688	1.1442	6.25888	33.5199	1.59795e-05	0.000447831
ENSMUSG00000052353	-2.9394	2.62111	33.4987	1.60412e-05	0.000448614
ENSMUSG00000052102	-1.18757	5.88529	33.4832	1.60864e-05	0.000448614
ENSMUSG00000024957	3.11136	-0.973986	33.4825	1.60885e-05	0.000448614
ENSMUSG00000028701	-2.24245	1.35764	33.4041	1.63197e-05	0.000454299
ENSMUSG00000022914	-1.29823	7.51703	33.3456	1.64946e-05	0.0004584
ENSMUSG00000028884	1.61886	6.93688	33.3349	1.65269e-05	0.000458532
ENSMUSG00000038530	-4.48421	-0.689753	33.2611	1.67509e-05	0.000463972
ENSMUSG00000069806	1.88258	3.55564	33.236	1.68279e-05	0.000465328
ENSMUSG00000023990	-2.64733	3.64922	33.2264	1.68574e-05	0.000465371
ENSMUSG00000029178	-1.55176	5.63708	33.2023	1.6932e-05	0.000466654
ENSMUSG00000096210	-1.4559	5.83294	33.0812	1.73116e-05	0.000476326
ENSMUSG00000042751	-1.45707	4.55751	33.0593	1.73812e-05	0.000477451
ENSMUSG00000055067	-1.09941	4.57943	33.0449	1.74272e-05	0.000477926
ENSMUSG00000046623	-4.49395	1.40882	32.9857	1.76176e-05	0.000482351
ENSMUSG00000030138	1.20149	6.64492	32.9278	1.78062e-05	0.000486712
ENSMUSG00000017756	-1.88769	6.01257	32.8666	1.80076e-05	0.00049141
ENSMUSG00000024007	1.71303	6.23215	32.8516	1.80575e-05	0.000491962
ENSMUSG00000086968	3.0727	0.56899	32.8092	1.81991e-05	0.000494432
ENSMUSG00000035967	-1.60015	2.79372	32.8067	1.82076e-05	0.000494432
ENSMUSG00000037833	-2.85611	3.05958	32.7886	1.82685e-05	0.000495276
ENSMUSG00000015085	-3.5398	-0.70413	32.7244	1.84863e-05	0.000500365
ENSMUSG00000012396	-2.80155	8.19204	32.693	1.85937e-05	0.000501826
ENSMUSG00000039903	-4.21274	-0.0200883	32.6836	1.86259e-05	0.000501826
ENSMUSG00000031381	-1.37593	4.6711	32.6822	1.86309e-05	0.000501826
ENSMUSG00000043391	-2.81133	2.37879	32.6251	1.88284e-05	0.000506326
ENSMUSG00000038893	1.21097	4.49704	32.6116	1.88756e-05	0.000506775
ENSMUSG00000041957	1.34364	4.7259	32.541	1.91241e-05	0.000511573
ENSMUSG00000092341	-1.96007	11.1336	32.5377	1.91357e-05	0.000511573
ENSMUSG00000074272	-2.71104	1.23814	32.5346	1.91467e-05	0.000511573
ENSMUSG00000027820	-2.32651	5.9599	32.5064	1.92471e-05	0.000512752
ENSMUSG00000015243	-1.7179	4.57384	32.5049	1.92525e-05	0.000512752
ENSMUSG00000020250	1.53835	8.28698	32.4533	1.94378e-05	0.000516859
ENSMUSG00000058258	2.55131	5.79274	32.4305	1.95204e-05	0.000518227
ENSMUSG00000033577	-2.25247	3.55068	32.4199	1.95589e-05	0.000518419
ENSMUSG00000006930	-2.18585	6.00905	32.3846	1.96874e-05	0.000520307
ENSMUSG00000032507	-1.82883	1.98964	32.3832	1.96927e-05	0.000520307
ENSMUSG00000070637	-3.67813	1.00783	32.3327	1.98786e-05	0.000523566
ENSMUSG00000053730	1.55975	3.05558	32.3325	1.98791e-05	0.000523566
ENSMUSG00000039329	2.29512	7.34917	32.2929	2.00265e-05	0.000526262
ENSMUSG00000028078	-1.78299	4.98758	32.288	2.00448e-05	0.000526262
ENSMUSG00000033149	-1.9677	3.42464	32.2768	2.00865e-05	0.000526527
ENSMUSG00000105037	-9.23829	0.172805	73.0624	2.01495e-05	0.000527346
ENSMUSG00000017144	-1.30202	5.27613	32.2063	2.03522e-05	0.000531317
ENSMUSG00000022617	-1.23432	3.54444	32.2029	2.03652e-05	0.000531317
ENSMUSG00000052942	-2.31826	2.31875	32.1784	2.04585e-05	0.000532915
ENSMUSG00000036564	-1.65564	3.18526	32.1632	2.05166e-05	0.000533592
ENSMUSG00000041773	1.6151	6.83282	32.1253	2.06626e-05	0.000535188
ENSMUSG00000039720	-2.19855	1.70686	32.1235	2.06695e-05	0.000535188
ENSMUSG00000034958	2.41344	1.17861	32.1222	2.06746e-05	0.000535188
ENSMUSG00000022562	-1.38862	2.63755	32.1112	2.07173e-05	0.00053546
ENSMUSG00000073413	-5.11453	-0.552332	32.0917	2.07927e-05	0.000536573
ENSMUSG00000031628	1.83161	4.84396	32.0646	2.08987e-05	0.000538473
ENSMUSG00000057897	-1.45893	3.16845	32.0099	2.11137e-05	0.000543094
ENSMUSG00000042249	-2.14746	2.52331	32.0024	2.11434e-05	0.000543094
ENSMUSG00000022321	3.13872	0.367734	34.4831	2.13988e-05	0.000548806
ENSMUSG00000041769	1.23436	6.25762	31.9129	2.15012e-05	0.000550173
ENSMUSG00000001211	-1.24232	5.23285	31.9087	2.15183e-05	0.000550173
ENSMUSG00000004040	-1.74872	5.72584	31.8708	2.16719e-05	0.000553249
ENSMUSG00000043670	4.49048	-0.0233052	31.8608	2.17129e-05	0.000553446
ENSMUSG00000039316	-2.19397	1.72641	31.8355	2.18164e-05	0.000554561
ENSMUSG00000024312	1.47183	6.11031	31.8338	2.18234e-05	0.000554561
ENSMUSG00000038534	-1.80617	3.96234	31.8246	2.18613e-05	0.000554675
ENSMUSG00000031962	3.46956	0.108916	31.7494	2.21728e-05	0.000561722
ENSMUSG00000021379	-2.81825	1.84467	31.7383	2.22193e-05	0.000562044
ENSMUSG00000029313	-2.53884	6.89109	31.6829	2.24524e-05	0.000567076
ENSMUSG00000040828	-2.27233	0.681777	31.6291	2.26815e-05	0.000571424
ENSMUSG00000038271	-1.65083	3.03354	31.6264	2.26933e-05	0.000571424
ENSMUSG00000078249	1.58375	6.84826	31.5744	2.29171e-05	0.000575358
ENSMUSG00000055447	-2.35857	2.11337	31.5678	2.29457e-05	0.000575358
ENSMUSG00000034926	1.74811	7.03399	31.5661	2.29534e-05	0.000575358
ENSMUSG00000045667	-1.34901	5.62159	31.5501	2.30228e-05	0.000575741
ENSMUSG00000047842	2.71416	1.04355	31.5466	2.3038e-05	0.000575741
ENSMUSG00000089876	-1.9607	2.07293	31.3919	2.37235e-05	0.000591281
ENSMUSG00000004633	-1.79092	1.11252	31.3849	2.37549e-05	0.000591281
ENSMUSG00000028640	-2.56078	3.93533	31.3823	2.37665e-05	0.000591281
ENSMUSG00000029816	-2.18301	1.14298	31.3687	2.38283e-05	0.000591372
ENSMUSG00000051596	3.57219	-0.0728099	31.3658	2.38414e-05	0.000591372
ENSMUSG00000057337	-2.95386	1.92767	31.3164	2.40659e-05	0.000595571
ENSMUSG00000041632	1.2105	5.43888	31.3128	2.40823e-05	0.000595571
ENSMUSG00000045826	2.44943	2.7799	31.2805	2.42309e-05	0.000598355
ENSMUSG00000042138	1.23626	4.91575	31.2393	2.44214e-05	0.000602166
ENSMUSG00000063018	2.00745	3.08294	31.2265	2.44811e-05	0.000602744
ENSMUSG00000043782	3.50232	0.497023	31.2084	2.4566e-05	0.000603167
ENSMUSG00000001435	2.04839	7.53251	31.2037	2.45878e-05	0.000603167
ENSMUSG00000004207	-1.52638	7.82822	31.1974	2.46173e-05	0.000603167
ENSMUSG00000055567	-2.02543	1.19021	31.1918	2.46435e-05	0.000603167
ENSMUSG00000051367	2.44255	2.37679	31.1135	2.50145e-05	0.000611347
ENSMUSG00000008999	-2.5904	1.90131	31.0673	2.52359e-05	0.000615852
ENSMUSG00000016520	1.40608	4.32912	31.0258	2.54373e-05	0.000619857
ENSMUSG00000056972	3.00329	0.133769	31.0181	2.54746e-05	0.000619857
ENSMUSG00000006800	-1.75058	6.72544	30.9691	2.57145e-05	0.000624779
ENSMUSG00000035245	-1.64081	2.18069	30.936	2.58783e-05	0.000627843
ENSMUSG00000094974	7.74742	-0.82829	41.9986	2.59402e-05	0.000628425
ENSMUSG00000025324	2.36918	1.15084	30.9092	2.60114e-05	0.000629234
ENSMUSG00000032011	-2.10298	2.93104	30.8371	2.63737e-05	0.000637071
ENSMUSG00000027803	-1.1757	5.14409	30.8295	2.64123e-05	0.000637077
ENSMUSG00000032554	3.28316	4.70413	30.8215	2.64531e-05	0.000637136
ENSMUSG00000032892	2.08476	5.48808	30.7748	2.66913e-05	0.000641942
ENSMUSG00000079003	1.42377	5.65	30.7639	2.67473e-05	0.000642361
ENSMUSG00000022947	2.76532	5.32716	30.7197	2.6976e-05	0.000646191
ENSMUSG00000032017	-2.86534	1.48436	30.718	2.69846e-05	0.000646191
ENSMUSG00000084826	3.63173	-0.413557	30.7048	2.70532e-05	0.000646903
ENSMUSG00000037353	-2.1479	2.23171	30.6733	2.72181e-05	0.000649145
ENSMUSG00000040183	1.37976	3.98276	30.6699	2.72356e-05	0.000649145
ENSMUSG00000037336	-2.67365	1.53103	30.6645	2.72642e-05	0.000649145
ENSMUSG00000105960	-3.08765	0.438002	30.6457	2.73633e-05	0.000650574
ENSMUSG00000020388	-3.67064	-0.2495	30.5994	2.76088e-05	0.000655472
ENSMUSG00000000532	-1.84384	4.71276	30.5879	2.76698e-05	0.000655982
ENSMUSG00000052180	-3.12787	2.1831	30.5374	2.79412e-05	0.000661474
ENSMUSG00000029722	1.31846	4.13564	30.5282	2.79908e-05	0.000661706
ENSMUSG00000064068	1.15999	6.11657	30.5114	2.80817e-05	0.000662912
ENSMUSG00000020023	1.72473	3.54722	30.462	2.83519e-05	0.000667964
ENSMUSG00000022801	-1.17264	4.3308	30.4575	2.83761e-05	0.000667964
ENSMUSG00000019997	-1.62136	5.81005	30.4354	2.84978e-05	0.00066988
ENSMUSG00000056602	-2.85075	5.03071	30.3751	2.88328e-05	0.000676797
ENSMUSG00000025425	-2.71354	0.626759	30.3172	2.91586e-05	0.000683356
ENSMUSG00000090115	-1.60926	4.05013	30.305	2.92277e-05	0.000683356
ENSMUSG00000037568	2.74184	0.254756	30.2942	2.92894e-05	0.000683356
ENSMUSG00000023484	3.59884	1.41285	30.2941	2.92899e-05	0.000683356
ENSMUSG00000047878	-1.72886	4.45825	30.2892	2.93178e-05	0.000683356
ENSMUSG00000041872	-4.1426	-0.568943	35.8798	2.9481e-05	0.000686198
ENSMUSG00000023235	3.09253	2.48367	30.2257	2.96817e-05	0.000689902
ENSMUSG00000028100	-1.41233	2.96612	30.189	2.98947e-05	0.000693883
ENSMUSG00000025351	-1.5543	6.42608	30.1761	2.997e-05	0.00069466
ENSMUSG00000029657	1.34369	6.77841	30.119	3.03053e-05	0.000701455
ENSMUSG00000040152	-2.55241	7.3552	30.0975	3.04326e-05	0.000703422
ENSMUSG00000053093	2.93562	0.91412	30.0879	3.04897e-05	0.000703762
ENSMUSG00000030342	-1.89156	7.28107	30.072	3.05844e-05	0.000704967
ENSMUSG00000107142	1.77173	4.71269	30.0383	3.0786e-05	0.000708631
ENSMUSG00000033799	1.40693	4.81572	30.004	3.09935e-05	0.000712421
ENSMUSG00000021890	1.18529	5.74081	29.9892	3.10829e-05	0.00071349
ENSMUSG00000046337	-1.29676	4.13368	29.9805	3.11358e-05	0.000713719
ENSMUSG00000001467	1.89861	6.04124	29.9649	3.12308e-05	0.000714911
ENSMUSG00000001281	2.29152	2.56548	29.8957	3.16569e-05	0.000722992
ENSMUSG00000097536	2.135	2.99421	29.8935	3.16709e-05	0.000722992
ENSMUSG00000042156	-2.0123	3.5547	29.8685	3.18263e-05	0.000724401
ENSMUSG00000028545	2.32101	1.39108	29.8596	3.18815e-05	0.000724401
ENSMUSG00000026668	5.35057	0.567389	29.8566	3.19006e-05	0.000724401
ENSMUSG00000072244	1.04071	6.78461	29.8556	3.1907e-05	0.000724401
ENSMUSG00000098211	2.02524	2.90708	29.8303	3.20657e-05	0.000727012
ENSMUSG00000039198	-2.92133	0.168867	29.7885	3.23296e-05	0.000731997
ENSMUSG00000030302	-3.72189	0.577511	29.7442	3.26122e-05	0.00073739
ENSMUSG00000020674	2.01547	3.60963	29.7228	3.27501e-05	0.000739503
ENSMUSG00000052415	1.96668	2.57666	29.697	3.29166e-05	0.000742113
ENSMUSG00000055874	2.57159	1.77844	29.6911	3.2955e-05	0.000742113
ENSMUSG00000030088	-1.87419	4.33373	29.662	3.31441e-05	0.000744488
ENSMUSG00000054702	2.71987	0.65163	29.6611	3.31501e-05	0.000744488
ENSMUSG00000053801	1.34132	6.70028	29.6218	3.34076e-05	0.000749259
ENSMUSG00000020872	4.26915	-1.10535	29.5912	3.36098e-05	0.000752777
ENSMUSG00000021645	1.11584	4.76537	29.5765	3.37076e-05	0.000753951
ENSMUSG00000039678	-1.30599	7.4698	29.5412	3.39431e-05	0.000758199
ENSMUSG00000020859	-1.07125	5.55346	29.5298	3.40197e-05	0.000758891
ENSMUSG00000022245	4.95058	-1.0652	31.7138	3.42581e-05	0.000763183
ENSMUSG00000087479	-2.83101	-0.633776	29.4683	3.44355e-05	0.000765852
ENSMUSG00000038679	-2.01635	4.36305	29.4632	3.447e-05	0.000765852
ENSMUSG00000027615	1.54093	3.62512	29.44	3.46288e-05	0.000768353
ENSMUSG00000099370	1.24192	5.64771	29.4136	3.48098e-05	0.00077134
ENSMUSG00000069833	-1.58423	8.95511	29.3847	3.50096e-05	0.000774734
ENSMUSG00000046733	-2.85481	4.13354	29.3646	3.51494e-05	0.000776793
ENSMUSG00000043411	-1.21772	7.57648	29.3245	3.54303e-05	0.00078196
ENSMUSG00000011179	1.72384	9.04782	29.3174	3.54806e-05	0.000782031
ENSMUSG00000057880	1.66813	1.09591	29.3025	3.55855e-05	0.000783305
ENSMUSG00000004952	1.24254	3.25464	29.2532	3.59351e-05	0.000789955
ENSMUSG00000026639	-2.21891	2.17143	29.238	3.60437e-05	0.000790687
ENSMUSG00000022657	4.57645	-0.42977	34.5164	3.61021e-05	0.000790687
ENSMUSG00000046324	1.18087	6.45765	29.2286	3.61112e-05	0.000790687
ENSMUSG00000057132	-2.0907	1.87884	29.2095	3.62488e-05	0.000792656
ENSMUSG00000046323	-2.89741	2.27455	29.1975	3.63357e-05	0.000793512
ENSMUSG00000060600	1.72943	3.89249	29.1769	3.64849e-05	0.000795725
ENSMUSG00000032679	-2.10745	1.78166	29.1606	3.66031e-05	0.000797256
ENSMUSG00000039405	-2.64425	3.29641	29.1523	3.66639e-05	0.000797535
ENSMUSG00000030134	-3.83241	0.908459	29.1362	3.67817e-05	0.000799052
ENSMUSG00000033213	-4.15619	1.48869	29.0943	3.70898e-05	0.000804694
ENSMUSG00000042116	3.35326	1.50838	29.0837	3.71685e-05	0.00080535
ENSMUSG00000023048	-1.34226	3.73339	29.0382	3.75073e-05	0.000811459
ENSMUSG00000021913	-1.48581	6.82406	29.0328	3.75481e-05	0.000811459
ENSMUSG00000024381	1.76579	3.8164	29.0192	3.76503e-05	0.000812379
ENSMUSG00000026626	0.92682	5.48044	29.0141	3.76885e-05	0.000812379
ENSMUSG00000087259	-2.36806	0.558173	28.9814	3.79356e-05	0.000816228
ENSMUSG00000038765	-3.30382	0.580894	28.9775	3.79652e-05	0.000816228
ENSMUSG00000067860	1.25917	6.34217	28.9565	3.8125e-05	0.000816646
ENSMUSG00000029166	-2.2161	0.914992	28.953	3.81516e-05	0.000816646
ENSMUSG00000038602	4.04101	-0.736781	31.0961	3.81955e-05	0.000816646
ENSMUSG00000030468	-3.69129	-0.877018	28.9428	3.82296e-05	0.000816646
ENSMUSG00000037824	-1.30667	5.02837	28.9427	3.82304e-05	0.000816646
ENSMUSG00000034674	1.10406	5.29589	28.9351	3.82885e-05	0.000816839
ENSMUSG00000073481	-1.27462	6.11093	28.9277	3.83449e-05	0.000816991
ENSMUSG00000022537	-1.70075	3.33423	28.9138	3.84516e-05	0.000818217
ENSMUSG00000040693	-2.07261	1.3854	28.8813	3.87026e-05	0.000822505
ENSMUSG00000041670	-2.31621	1.56619	28.8595	3.88724e-05	0.000823665
ENSMUSG00000024837	1.832	3.32913	28.8498	3.89476e-05	0.000823665
ENSMUSG00000026192	1.38453	7.45271	28.8486	3.8957e-05	0.000823665
ENSMUSG00000034793	-1.32004	2.94885	28.8453	3.89831e-05	0.000823665
ENSMUSG00000094985	2.54611	0.633729	28.8425	3.9005e-05	0.000823665
ENSMUSG00000051910	-3.6942	1.45443	28.8314	3.90919e-05	0.000824452
ENSMUSG00000027452	-2.05022	4.47341	28.8034	3.93122e-05	0.000828046
ENSMUSG00000027351	1.42028	5.16991	28.7947	3.93806e-05	0.000828437
ENSMUSG00000078796	3.58689	-0.321836	28.7819	3.9482e-05	0.000829522
ENSMUSG00000029695	1.90372	4.17197	28.7722	3.95587e-05	0.000830083
ENSMUSG00000074768	-3.49327	1.66614	28.6696	4.03832e-05	0.000846316
ENSMUSG00000058571	-2.36361	1.31313	28.6576	4.04814e-05	0.000847306
ENSMUSG00000026123	-1.53281	4.339	28.5946	4.0998e-05	0.000855548
ENSMUSG00000054256	-2.994	3.32131	28.594	4.10031e-05	0.000855548
ENSMUSG00000001349	-2.85988	2.14656	28.5908	4.10296e-05	0.000855548
ENSMUSG00000021732	-3.68167	0.802986	33.6383	4.12623e-05	0.000859321
ENSMUSG00000039552	2.63842	0.8602	28.5363	4.14833e-05	0.000862169
ENSMUSG00000025911	-2.49103	1.53625	28.5274	4.15579e-05	0.000862169
ENSMUSG00000037762	-2.88924	1.49892	28.5269	4.15622e-05	0.000862169
ENSMUSG00000040345	-2.30892	2.14647	28.5216	4.16066e-05	0.000862169
ENSMUSG00000098678	2.89496	0.844905	28.4777	4.19773e-05	0.000868769
ENSMUSG00000026222	-5.36308	-0.825968	33.5046	4.21198e-05	0.000869567
ENSMUSG00000020451	-1.4399	6.29574	28.4608	4.21205e-05	0.000869567
ENSMUSG00000020882	-1.80849	1.76344	28.4443	4.22615e-05	0.000869745
ENSMUSG00000029757	2.85058	-0.285532	28.4423	4.22789e-05	0.000869745
ENSMUSG00000047230	6.15853	-1.31093	37.9548	4.22862e-05	0.000869745
ENSMUSG00000023963	-2.70054	1.44116	28.3395	4.31683e-05	0.000885952
ENSMUSG00000021614	-1.31906	4.29614	28.338	4.31808e-05	0.000885952
ENSMUSG00000037355	-1.95952	2.23572	28.2678	4.38004e-05	0.000897557
ENSMUSG00000040629	2.31598	3.22031	28.2488	4.397e-05	0.000899922
ENSMUSG00000063804	1.86217	2.93487	28.2076	4.43392e-05	0.000906364
ENSMUSG00000043929	-1.54122	2.73651	28.1065	4.52612e-05	0.000924068
ENSMUSG00000010051	-2.06995	3.25256	28.1006	4.53165e-05	0.000924068
ENSMUSG00000052429	1.12314	7.38193	28.0887	4.54264e-05	0.00092517
ENSMUSG00000068323	1.40746	5.03825	28.0827	4.54819e-05	0.00092517
ENSMUSG00000068122	4.80812	-0.69434	30.0855	4.57841e-05	0.000930179
ENSMUSG00000086742	2.41388	1.93776	27.9969	4.62854e-05	0.000939215
ENSMUSG00000026620	-1.78897	1.93455	27.9684	4.65553e-05	0.00094354
ENSMUSG00000028184	1.65039	3.81145	27.9582	4.66532e-05	0.000944372
ENSMUSG00000034768	-2.08258	0.930872	27.9321	4.69023e-05	0.000948259
ENSMUSG00000039989	-2.29487	2.18658	27.9145	4.70715e-05	0.000950523
ENSMUSG00000027703	-2.80135	0.96512	27.8905	4.73042e-05	0.000954063
ENSMUSG00000024247	2.08942	2.13259	27.8814	4.73921e-05	0.000954679
ENSMUSG00000048782	3.68725	0.772943	27.8623	4.75774e-05	0.000957105
ENSMUSG00000013698	1.43194	4.09996	27.8572	4.76278e-05	0.000957105
ENSMUSG00000040483	-1.83507	4.42833	27.831	4.78837e-05	0.000960245
ENSMUSG00000031963	-2.74478	0.0473317	27.8294	4.78996e-05	0.000960245
ENSMUSG00000038578	-2.70536	2.02549	27.8163	4.80284e-05	0.000960937
ENSMUSG00000021709	-1.38039	4.10563	27.8142	4.80497e-05	0.000960937
ENSMUSG00000028917	-2.14885	3.05847	27.8028	4.8162e-05	0.000962025
ENSMUSG00000022475	-2.55427	2.64979	27.7813	4.83752e-05	0.000965118
ENSMUSG00000030541	-1.31015	7.34192	27.7755	4.8433e-05	0.000965118
ENSMUSG00000019437	1.69493	3.98892	27.7588	4.85985e-05	0.000967255
ENSMUSG00000028115	2.15917	2.30763	27.7073	4.91163e-05	0.000976393
ENSMUSG00000019767	-3.60709	0.0528411	27.6887	4.93045e-05	0.000978961
ENSMUSG00000021306	-1.99202	1.68105	27.6748	4.9446e-05	0.0009806
ENSMUSG00000042607	3.562	-0.645205	29.6526	4.95415e-05	0.000981322
ENSMUSG00000046709	3.14986	-0.404803	27.653	4.96679e-05	0.000981585
ENSMUSG00000020075	1.30975	8.27242	27.6525	4.96728e-05	0.000981585
ENSMUSG00000028322	1.30152	4.91455	27.6367	4.98349e-05	0.000983617
ENSMUSG00000027297	-3.93004	0.449048	27.5978	5.0236e-05	0.000990358
ENSMUSG00000053886	-2.78103	0.637123	27.5917	5.02992e-05	0.00099043
ENSMUSG00000085412	2.62168	3.12892	27.5813	5.04073e-05	0.000991005
ENSMUSG00000052406	1.09908	5.1145	27.5769	5.04529e-05	0.000991005
ENSMUSG00000063430	-2.36941	3.26905	27.5717	5.05073e-05	0.000991005
ENSMUSG00000079042	1.91568	5.00879	27.5237	5.10096e-05	0.000999392
ENSMUSG00000038059	1.85622	2.69401	27.5194	5.10551e-05	0.000999392
ENSMUSG00000008129	1.74527	3.31322	27.474	5.15366e-05	0.00100763
ENSMUSG00000035356	-2.0887	1.77541	27.4492	5.18016e-05	0.00101162
ENSMUSG00000034607	-3.51082	0.168998	27.3931	5.24069e-05	0.00102224
ENSMUSG00000040428	1.65788	3.51385	27.3861	5.24832e-05	0.00102253
ENSMUSG00000030707	2.30138	1.5455	27.3717	5.26394e-05	0.00102437
ENSMUSG00000043510	-1.524	3.10531	27.31	5.3317e-05	0.00103634
ENSMUSG00000032643	2.36912	1.90885	27.2834	5.36126e-05	0.00104087
ENSMUSG00000002308	1.56064	6.04108	27.2563	5.39155e-05	0.00104533
ENSMUSG00000057534	-2.07769	2.58405	27.2516	5.39678e-05	0.00104533
ENSMUSG00000038482	1.34611	6.23489	27.2268	5.42468e-05	0.00104951
ENSMUSG00000073207	-1.93896	2.87274	27.2038	5.45067e-05	0.00105331
ENSMUSG00000041264	0.956475	5.85709	27.1856	5.4714e-05	0.00105609
ENSMUSG00000020387	2.77222	3.28808	27.1756	5.48279e-05	0.00105706
ENSMUSG00000035776	-1.48914	2.89185	27.143	5.52015e-05	0.00106025
ENSMUSG00000049624	-1.625	2.33877	27.1401	5.52347e-05	0.00106025
ENSMUSG00000033022	-2.17167	3.73858	27.1394	5.52423e-05	0.00106025
ENSMUSG00000052724	-4.26366	-0.146533	27.1389	5.52484e-05	0.00106025
ENSMUSG00000047793	2.01745	3.04083	27.1133	5.5544e-05	0.00106469
ENSMUSG00000026674	-1.97181	3.56683	27.1031	5.56625e-05	0.00106573
ENSMUSG00000028874	2.26715	1.04033	27.0386	5.64169e-05	0.00107893
ENSMUSG00000029223	2.03411	5.62603	27.0242	5.6586e-05	0.00108092
ENSMUSG00000028708	-1.47443	3.50618	27.0183	5.66563e-05	0.00108102
ENSMUSG00000078768	1.32911	3.00069	26.9901	5.69917e-05	0.00108593
ENSMUSG00000038141	-1.03542	4.75239	26.9857	5.70439e-05	0.00108593
ENSMUSG00000059866	-1.55895	2.78915	26.9759	5.71608e-05	0.00108691
ENSMUSG00000038777	-2.49337	3.17671	26.9689	5.72441e-05	0.00108725
ENSMUSG00000037012	-1.54049	5.61533	26.9577	5.73784e-05	0.00108811
ENSMUSG00000041658	2.68705	2.93642	26.9489	5.74848e-05	0.00108811
ENSMUSG00000097709	2.43787	1.82499	26.9459	5.75198e-05	0.00108811
ENSMUSG00000008153	1.31385	4.37824	26.9428	5.7558e-05	0.00108811
ENSMUSG00000043668	-5.9685	-0.748265	28.8328	5.76465e-05	0.00108811
ENSMUSG00000059518	1.15632	4.57556	26.9312	5.76976e-05	0.00108811
ENSMUSG00000021575	-3.39013	-0.69269	26.927	5.77481e-05	0.00108811
ENSMUSG00000048486	1.25234	3.96619	26.9119	5.79317e-05	0.00109034
ENSMUSG00000027947	-2.32017	2.53204	26.8902	5.81951e-05	0.00109405
ENSMUSG00000002983	-1.46806	3.81572	26.8622	5.85385e-05	0.00109927
ENSMUSG00000071456	1.48224	4.05904	26.852	5.86636e-05	0.00110037
ENSMUSG00000075254	-2.0088	1.9792	26.8443	5.87581e-05	0.0011009
ENSMUSG00000070639	-1.88709	2.12809	26.8373	5.88446e-05	0.00110128
ENSMUSG00000037161	-1.89907	1.21732	26.8152	5.91182e-05	0.00110516
ENSMUSG00000006435	-1.9632	2.0794	26.8042	5.9254e-05	0.00110645
ENSMUSG00000010538	1.74221	2.69443	26.7911	5.94175e-05	0.00110826
ENSMUSG00000003134	-1.95041	3.75645	26.7772	5.95921e-05	0.00111027
ENSMUSG00000031438	1.78141	4.67571	26.72	6.03131e-05	0.00112116
ENSMUSG00000022094	1.57352	5.40774	26.7153	6.03725e-05	0.00112116
ENSMUSG00000024810	4.19078	0.478007	28.5846	6.03864e-05	0.00112116
ENSMUSG00000055305	1.14273	3.56419	26.7072	6.04751e-05	0.00112116
ENSMUSG00000001248	-1.29265	4.48059	26.7042	6.05136e-05	0.00112116
ENSMUSG00000060402	-2.06066	1.30501	26.6931	6.06553e-05	0.00112253
ENSMUSG00000039620	2.73551	-0.212795	28.5178	6.11495e-05	0.00113041
ENSMUSG00000001627	1.40062	5.2963	26.6184	6.16168e-05	0.00113779
ENSMUSG00000022015	2.45234	0.963851	26.5984	6.1877e-05	0.00114008
ENSMUSG00000073489	-4.00167	-0.194338	28.4548	6.18783e-05	0.00114008
ENSMUSG00000006313	1.83067	1.43632	26.5338	6.27271e-05	0.00115306
ENSMUSG00000059363	1.38762	3.14991	26.5303	6.27741e-05	0.00115306
ENSMUSG00000056735	2.49274	1.35982	26.529	6.27908e-05	0.00115306
ENSMUSG00000052915	-1.40072	3.79411	26.5135	6.29976e-05	0.00115558
ENSMUSG00000105961	3.59855	-1.06548	26.4896	6.33159e-05	0.00116014
ENSMUSG00000022558	-2.11615	4.99334	26.4711	6.35645e-05	0.00116341
ENSMUSG00000038763	-2.44819	4.39316	26.4569	6.37554e-05	0.00116562
ENSMUSG00000024999	1.16066	5.74996	26.4502	6.38464e-05	0.001166
ENSMUSG00000104612	5.34457	0.178125	28.2761	6.39988e-05	0.00116675
ENSMUSG00000028949	-2.49819	0.605939	26.4332	6.40764e-05	0.00116675
ENSMUSG00000062078	-1.25121	6.94966	26.4283	6.41435e-05	0.00116675
ENSMUSG00000024425	-1.19896	5.51724	26.4265	6.41679e-05	0.00116675
ENSMUSG00000031647	2.12871	1.46931	26.3917	6.46427e-05	0.0011741
ENSMUSG00000037411	-1.70157	5.08998	26.3722	6.49109e-05	0.00117768
ENSMUSG00000027130	-1.38397	4.73771	26.3559	6.51351e-05	0.00118046
ENSMUSG00000016181	1.10162	4.55659	26.345	6.52863e-05	0.00118191
ENSMUSG00000027298	-1.69561	5.84619	26.3312	6.54781e-05	0.00118409
ENSMUSG00000067369	-1.77941	2.24187	26.3003	6.59081e-05	0.00118966
ENSMUSG00000097125	2.21424	0.0710012	26.2988	6.59289e-05	0.00118966
ENSMUSG00000015869	1.30542	5.55515	26.2896	6.60584e-05	0.0011907
ENSMUSG00000039682	-1.24227	7.90392	26.2415	6.6737e-05	0.00120163
ENSMUSG00000022003	-1.27671	3.16229	26.2256	6.69639e-05	0.00120441
ENSMUSG00000025579	-1.82541	5.39063	26.2203	6.70399e-05	0.00120447
ENSMUSG00000028927	-2.97195	0.829331	26.2037	6.72762e-05	0.00120715
ENSMUSG00000028961	1.47384	7.19327	26.1997	6.73343e-05	0.00120715
ENSMUSG00000030726	1.07757	6.1312	26.1929	6.74309e-05	0.00120758
ENSMUSG00000001943	2.20737	0.38989	26.1755	6.76827e-05	0.00121079
ENSMUSG00000055994	-3.20856	0.191492	27.9621	6.79267e-05	0.00121384
ENSMUSG00000037405	-1.35519	5.06482	26.1497	6.8055e-05	0.00121483
ENSMUSG00000022969	-2.68068	0.506114	26.138	6.82253e-05	0.00121656
ENSMUSG00000028741	1.26543	6.42408	26.0982	6.88077e-05	0.00122563
ENSMUSG00000022476	1.21691	4.77554	26.0817	6.90504e-05	0.00122636
ENSMUSG00000097543	-2.23486	0.255298	26.0812	6.90576e-05	0.00122636
ENSMUSG00000026669	1.15046	7.2043	26.0804	6.90697e-05	0.00122636
ENSMUSG00000027508	-2.84664	1.20102	26.0682	6.92498e-05	0.00122711
ENSMUSG00000081037	-2.42474	-0.385547	26.0675	6.92597e-05	0.00122711
ENSMUSG00000032802	1.54408	5.73532	26.0546	6.94511e-05	0.00122919
ENSMUSG00000018567	-1.18001	5.4139	26.0459	6.95798e-05	0.00123016
ENSMUSG00000022683	2.40755	3.56397	26.0271	6.98603e-05	0.0012338
ENSMUSG00000024841	1.08304	5.80382	26.0128	7.00736e-05	0.00123626
ENSMUSG00000021273	1.5343	6.42088	26.0036	7.02126e-05	0.00123739
ENSMUSG00000041141	6.82385	-0.757263	30.2635	7.0672e-05	0.00124417
ENSMUSG00000019837	1.87485	4.07089	25.9474	7.10625e-05	0.00124972
ENSMUSG00000030838	-2.76724	0.673636	25.9358	7.12388e-05	0.0012515
ENSMUSG00000023087	1.69178	5.01849	25.9271	7.13712e-05	0.0012525
ENSMUSG00000024742	1.30515	6.57974	25.8963	7.18447e-05	0.00125948
ENSMUSG00000032024	1.42965	3.39146	25.8634	7.23541e-05	0.00126707
ENSMUSG00000055897	-1.58696	2.54376	25.7897	7.35078e-05	0.00128592
ENSMUSG00000008373	1.32729	6.97428	25.7817	7.36346e-05	0.00128679
ENSMUSG00000025364	1.05721	8.08236	25.7563	7.40382e-05	0.00129248
ENSMUSG00000062995	-1.91765	0.841717	25.7317	7.44321e-05	0.00129799
ENSMUSG00000068270	1.26154	3.64287	25.7241	7.45532e-05	0.00129874
ENSMUSG00000020902	-2.84842	5.99187	25.6795	7.52743e-05	0.00130993
ENSMUSG00000026204	2.77152	2.65719	25.662	7.5558e-05	0.00131082
ENSMUSG00000053367	-2.04847	2.42651	25.6618	7.55614e-05	0.00131082
ENSMUSG00000033737	4.27458	-0.00935545	27.4063	7.55621e-05	0.00131082
ENSMUSG00000008384	1.13053	4.06717	25.6287	7.61028e-05	0.0013183
ENSMUSG00000037260	-1.35876	4.35181	25.6202	7.62433e-05	0.0013183
ENSMUSG00000096370	-1.03603	4.67602	25.6202	7.62435e-05	0.0013183
ENSMUSG00000029205	2.65425	1.60316	25.6161	7.63104e-05	0.0013183
ENSMUSG00000001622	7.07021	0.233733	29.7918	7.64474e-05	0.00131856
ENSMUSG00000034947	1.69852	2.36544	25.6055	7.64845e-05	0.00131856
ENSMUSG00000060376	1.03668	5.88697	25.5941	7.66743e-05	0.00132047
ENSMUSG00000038026	4.5401	-0.779663	27.2844	7.73623e-05	0.00133094
ENSMUSG00000033540	-1.95622	2.38003	25.5394	7.75858e-05	0.0013334
ENSMUSG00000022768	2.53676	0.703009	25.5308	7.77304e-05	0.0013345
ENSMUSG00000025980	1.51782	9.31034	25.526	7.78108e-05	0.00133451
ENSMUSG00000023995	-3.93675	0.975738	25.5196	7.79197e-05	0.001335
ENSMUSG00000037437	-2.5261	0.499185	25.5005	7.82414e-05	0.00133788
ENSMUSG00000033792	-1.13199	4.02846	25.5001	7.8249e-05	0.00133788
ENSMUSG00000032939	0.97491	7.04018	25.4721	7.8724e-05	0.00134462
ENSMUSG00000028840	1.33483	5.4708	25.4613	7.89091e-05	0.0013464
ENSMUSG00000042348	-1.32067	4.51759	25.4451	7.91862e-05	0.00134859
ENSMUSG00000034708	-2.02453	6.3507	25.4443	7.91999e-05	0.00134859
ENSMUSG00000032193	1.64674	6.32926	25.4255	7.95239e-05	0.00135272
ENSMUSG00000006587	2.54165	0.753591	25.4058	7.98648e-05	0.00135713
ENSMUSG00000005949	-1.39348	3.33221	25.3845	8.02351e-05	0.00136203
ENSMUSG00000026142	-1.23448	3.35867	25.3766	8.03719e-05	0.00136296
ENSMUSG00000031987	-1.39954	4.24904	25.3575	8.07065e-05	0.00136724
ENSMUSG00000026958	-1.25948	5.18891	25.3265	8.12525e-05	0.00137509
ENSMUSG00000039286	-1.57217	5.04612	25.2692	8.22708e-05	0.00139007
ENSMUSG00000048174	-1.55057	2.01739	25.2605	8.24282e-05	0.00139007
ENSMUSG00000062960	2.30589	1.66422	25.2565	8.24997e-05	0.00139007
ENSMUSG00000105528	3.70367	-0.894224	26.9506	8.25451e-05	0.00139007
ENSMUSG00000078949	3.45935	0.192555	25.2527	8.25679e-05	0.00139007
ENSMUSG00000013973	1.0931	4.5242	25.2468	8.26746e-05	0.00139007
ENSMUSG00000033257	1.16792	5.65507	25.237	8.28514e-05	0.00139007
ENSMUSG00000047221	1.21305	3.66376	25.232	8.29405e-05	0.00139007
ENSMUSG00000029066	1.72784	6.54977	25.2194	8.31697e-05	0.00139007
ENSMUSG00000025081	2.45594	-0.0492989	25.2187	8.31812e-05	0.00139007
ENSMUSG00000028986	1.64412	4.6059	25.2133	8.32794e-05	0.00139007
ENSMUSG00000040250	1.1569	5.32704	25.2105	8.33314e-05	0.00139007
ENSMUSG00000017969	1.50283	4.5197	25.2099	8.3341e-05	0.00139007
ENSMUSG00000019734	-1.58155	1.74183	25.2075	8.33844e-05	0.00139007
ENSMUSG00000043073	-2.50659	0.290912	25.2037	8.34543e-05	0.00139007
ENSMUSG00000024867	-2.48419	1.71586	25.1981	8.35554e-05	0.00139007
ENSMUSG00000022231	-2.30725	3.72899	25.1979	8.35599e-05	0.00139007
ENSMUSG00000056055	1.85201	3.62733	25.1751	8.3976e-05	0.0013956
ENSMUSG00000030283	-2.01727	3.36844	25.1577	8.42966e-05	0.00139953
ENSMUSG00000007038	-1.51632	3.81648	25.1496	8.44455e-05	0.0014006
ENSMUSG00000021371	-1.2631	2.35356	25.1427	8.45724e-05	0.0014013
ENSMUSG00000055184	1.3294	2.4975	25.1101	8.51778e-05	0.00140993
ENSMUSG00000031781	1.12698	6.67667	25.0977	8.54078e-05	0.00141212
ENSMUSG00000026827	1.23992	6.67432	25.0939	8.54799e-05	0.00141212
ENSMUSG00000052917	-1.45411	1.8919	25.0725	8.58808e-05	0.00141733
ENSMUSG00000053641	-1.27113	3.17713	25.0598	8.61189e-05	0.00141967
ENSMUSG00000078484	-1.31163	2.74009	25.0559	8.61933e-05	0.00141967
ENSMUSG00000063646	-2.11741	3.56388	25.007	8.71202e-05	0.00143352
ENSMUSG00000027579	4.15137	-0.297641	24.974	8.77526e-05	0.00144249
ENSMUSG00000074794	1.57995	5.74718	24.9692	8.7845e-05	0.00144259
ENSMUSG00000027577	-3.43831	0.717879	24.9535	8.81494e-05	0.00144514
ENSMUSG00000015653	1.2045	4.01063	24.9522	8.81745e-05	0.00144514
ENSMUSG00000031709	-1.35386	3.00737	24.9104	8.89869e-05	0.00145702
ENSMUSG00000058881	-1.41354	5.95012	24.8873	8.94406e-05	0.001463
ENSMUSG00000086638	4.39932	-1.07916	24.8717	8.97476e-05	0.00146599
ENSMUSG00000039419	1.75018	2.09624	24.869	8.97996e-05	0.00146599
ENSMUSG00000040105	-1.91805	1.26958	24.8614	8.99503e-05	0.00146653
ENSMUSG00000022892	-2.03513	4.30061	24.8584	9.00091e-05	0.00146653
ENSMUSG00000038354	-1.41804	5.24017	24.8452	9.02705e-05	0.00146935
ENSMUSG00000040856	2.62245	0.485499	24.8231	9.07117e-05	0.00147509
ENSMUSG00000032446	1.65703	2.77135	24.8098	9.09765e-05	0.00147795
ENSMUSG00000005204	1.23609	7.88336	24.8023	9.1128e-05	0.00147896
ENSMUSG00000024909	-1.4442	2.70504	24.7429	9.23283e-05	0.00149698
ENSMUSG00000057229	1.23148	4.70986	24.7156	9.2886e-05	0.00150455
ENSMUSG00000029016	-1.34143	4.77709	24.6911	9.33892e-05	0.00150868
ENSMUSG00000021476	-1.83474	1.99167	24.6907	9.33979e-05	0.00150868
ENSMUSG00000042210	1.20723	3.95936	24.6889	9.34355e-05	0.00150868
ENSMUSG00000032667	1.99527	2.81081	24.6856	9.35038e-05	0.00150868
ENSMUSG00000036918	-2.25397	2.66981	24.6752	9.37182e-05	0.00151067
ENSMUSG00000046417	-2.03669	2.07871	24.6608	9.40162e-05	0.00151401
ENSMUSG00000056612	1.16002	7.08363	24.6553	9.41315e-05	0.0015144
ENSMUSG00000033596	1.17092	6.78335	24.6249	9.47656e-05	0.00152312
ENSMUSG00000030089	-1.631	1.43994	24.5855	9.55954e-05	0.00153498
ENSMUSG00000019982	2.36376	2.61563	24.5731	9.58591e-05	0.00153772
ENSMUSG00000009075	-2.1589	1.21779	24.5617	9.61011e-05	0.00154012
ENSMUSG00000030270	2.08875	1.63803	24.5504	9.63416e-05	0.00154249
ENSMUSG00000042359	-2.24472	0.496191	24.5411	9.65401e-05	0.00154418
ENSMUSG00000016494	2.60338	0.73848	24.5261	9.68614e-05	0.00154783
ENSMUSG00000028601	-1.11787	5.67294	24.5015	9.73917e-05	0.00155481
ENSMUSG00000020653	-1.30511	4.79624	24.4834	9.77832e-05	0.00155867
ENSMUSG00000004508	-2.24677	-0.221529	24.4817	9.78211e-05	0.00155867
ENSMUSG00000046997	1.95951	0.637421	24.4765	9.79344e-05	0.00155898
ENSMUSG00000028553	-4.54178	-1.4621	28.3226	9.81973e-05	0.00156167
ENSMUSG00000027291	-0.924129	4.50816	24.4521	9.84661e-05	0.00156444
ENSMUSG00000039458	-0.991172	5.1999	24.4142	9.92985e-05	0.00157616
ENSMUSG00000054083	2.93923	0.585173	24.3539	0.000100641	0.00159595
ENSMUSG00000031376	-3.37187	-1.10832	28.1538	0.000101121	0.00160203
ENSMUSG00000026873	2.37992	2.69216	24.3038	0.00010177	0.00161077
ENSMUSG00000059430	-3.59103	0.884624	24.2564	0.000102851	0.00162634
ENSMUSG00000070461	-2.96185	1.87619	24.2514	0.000102965	0.00162644
ENSMUSG00000020256	-2.04795	2.73054	24.2476	0.000103053	0.00162644
ENSMUSG00000045103	-1.08007	5.45288	24.2425	0.000103171	0.00162676
ENSMUSG00000044734	-2.97943	0.896972	24.2218	0.000103648	0.00163122
ENSMUSG00000030513	-1.55112	5.89667	24.2217	0.000103651	0.00163122
ENSMUSG00000046352	-3.89872	0.371108	24.2159	0.000103786	0.0016318
ENSMUSG00000026712	2.60879	1.21061	24.2027	0.000104092	0.00163507
ENSMUSG00000091387	-2.28486	0.525578	24.1971	0.000104223	0.00163559
ENSMUSG00000038527	-2.09979	0.942525	24.1865	0.000104471	0.0016364
ENSMUSG00000024427	2.44324	4.73491	24.1832	0.000104547	0.0016364
ENSMUSG00000025203	1.58078	8.64687	24.1822	0.00010457	0.0016364
ENSMUSG00000025746	-4.79438	-0.61076	25.743	0.000104833	0.00163859
ENSMUSG00000040652	1.05113	5.1398	24.1643	0.000104989	0.00163859
ENSMUSG00000047562	5.03644	-0.638315	25.7348	0.000105006	0.00163859
ENSMUSG00000050244	1.23304	7.29123	24.1515	0.00010529	0.00164148
ENSMUSG00000022792	1.11718	5.03491	24.1307	0.000105783	0.00164762
ENSMUSG00000029004	-1.77333	3.83264	24.1253	0.000105911	0.00164807
ENSMUSG00000024413	-1.17184	5.20711	24.0952	0.000106626	0.00165764
ENSMUSG00000040433	-1.04742	5.11294	24.0863	0.000106841	0.00165943
ENSMUSG00000021686	-1.02222	6.09256	24.0761	0.000107084	0.00166027
ENSMUSG00000030722	-1.75971	6.86421	24.0757	0.000107095	0.00166027
ENSMUSG00000037070	1.23708	7.19459	24.0484	0.000107752	0.0016689
ENSMUSG00000042002	3.51612	-0.0241052	23.9967	0.00010901	0.00168682
ENSMUSG00000032517	-3.51687	0.170494	23.9725	0.000109604	0.00169442
ENSMUSG00000020111	-1.18788	3.45875	23.9567	0.000109994	0.00169888
ENSMUSG00000025869	1.56146	5.63934	23.9425	0.000110347	0.00170275
ENSMUSG00000033530	-1.17365	4.49921	23.9355	0.00011052	0.00170384
ENSMUSG00000003038	1.6069	6.78657	23.9212	0.000110875	0.00170772
ENSMUSG00000021242	-1.26228	7.00337	23.9006	0.000111392	0.0017141
ENSMUSG00000048022	2.81473	1.13521	23.8932	0.000111578	0.00171537
ENSMUSG00000054027	-1.51637	4.19635	23.8756	0.000112021	0.00172059
ENSMUSG00000032058	1.06539	6.35043	23.8634	0.000112329	0.00172215
ENSMUSG00000037390	3.31297	-0.518554	25.3988	0.000112372	0.00172215
ENSMUSG00000037446	2.77058	0.377408	23.8584	0.000112456	0.00172215
ENSMUSG00000032350	1.1499	5.36439	23.8552	0.000112537	0.00172215
ENSMUSG00000029762	1.43041	4.54566	23.8463	0.000112763	0.00172402
ENSMUSG00000024521	1.48814	5.3781	23.8357	0.000113033	0.00172656
ENSMUSG00000023988	1.25329	6.03545	23.8145	0.000113573	0.00173239
ENSMUSG00000045294	2.14839	6.11871	23.8126	0.000113623	0.00173239
ENSMUSG00000039578	-2.65713	-0.30132	23.794	0.0001141	0.00173807
ENSMUSG00000030200	-1.61076	1.70076	23.7892	0.000114224	0.00173836
ENSMUSG00000028836	-1.69399	3.16701	23.7811	0.000114433	0.00173995
ENSMUSG00000041649	-1.686	4.81304	23.776	0.000114566	0.00174037
ENSMUSG00000032396	1.13393	4.29734	23.7702	0.000114716	0.00174106
ENSMUSG00000036078	1.23325	5.25584	23.7658	0.000114829	0.0017412
ENSMUSG00000050967	-4.09781	-1.07765	23.7564	0.000115075	0.00174333
ENSMUSG00000018417	-0.98376	5.68108	23.7188	0.000116056	0.00175659
ENSMUSG00000031805	-2.46017	3.50666	23.7026	0.000116482	0.00175985
ENSMUSG00000025209	1.27229	4.65447	23.701	0.000116524	0.00175985
ENSMUSG00000026365	-2.95115	1.36503	23.6986	0.000116589	0.00175985
ENSMUSG00000008206	1.70819	3.75922	23.6941	0.000116708	0.00176004
ENSMUSG00000056367	1.30734	3.03969	23.6823	0.000117019	0.00176313
ENSMUSG00000024236	-1.74248	4.45602	23.677	0.000117161	0.00176367
ENSMUSG00000072553	3.15884	1.01523	23.6633	0.000117525	0.00176756
ENSMUSG00000029119	-1.82294	4.04211	23.6552	0.000117741	0.0017692
ENSMUSG00000050345	2.25711	0.94113	23.6189	0.000118712	0.00178218
ENSMUSG00000064193	1.42235	7.12684	23.6143	0.000118837	0.00178244
ENSMUSG00000024143	-1.27789	2.77018	23.5995	0.000119236	0.00178643
ENSMUSG00000035992	-1.41423	5.15026	23.5965	0.000119318	0.00178643
ENSMUSG00000032252	-1.16152	4.97922	23.5823	0.000119702	0.00179058
ENSMUSG00000020785	1.5728	2.70933	23.5681	0.000120089	0.00179474
ENSMUSG00000097303	3.7192	-1.07586	25.0638	0.0001203	0.00179595
ENSMUSG00000026399	-1.69437	3.79829	23.5503	0.000120576	0.00179595
ENSMUSG00000042660	1.29691	5.84068	23.5482	0.000120634	0.00179595
ENSMUSG00000026564	1.30709	6.22299	23.5469	0.000120669	0.00179595
ENSMUSG00000028889	1.25114	5.63698	23.5422	0.000120797	0.00179595
ENSMUSG00000032238	-2.15551	1.03804	23.5415	0.000120818	0.00179595
ENSMUSG00000097414	-5.49523	-1.6277	25.0342	0.000121031	0.0017975
ENSMUSG00000058325	-1.39077	5.50747	23.5089	0.000121716	0.00180536
ENSMUSG00000103009	1.37993	2.27822	23.5067	0.000121777	0.00180536
ENSMUSG00000020424	1.53323	4.9585	23.4972	0.000122039	0.00180764
ENSMUSG00000055409	3.48791	-0.695751	23.4773	0.000122595	0.00181425
ENSMUSG00000002871	-1.30419	2.72827	23.4698	0.000122804	0.00181574
ENSMUSG00000025815	-1.20126	4.55016	23.3953	0.000124906	0.00184517
ENSMUSG00000047485	-2.53608	0.151113	23.3841	0.000125224	0.00184823
ENSMUSG00000096641	2.86731	-0.448597	24.855	0.000125559	0.00185152
ENSMUSG00000047767	-1.61229	2.011	23.3526	0.000126128	0.00185826
ENSMUSG00000025626	1.58137	4.73316	23.3473	0.00012628	0.00185885
ENSMUSG00000021493	1.43153	4.75486	23.3315	0.000126738	0.00186395
ENSMUSG00000021219	-6.6308	-1.39293	26.8643	0.000127041	0.00186575
ENSMUSG00000036473	-1.37214	4.0114	23.3195	0.000127085	0.00186575
ENSMUSG00000036278	-2.14629	0.720212	23.2874	0.000128022	0.00187764
ENSMUSG00000073542	1.1909	4.43277	23.2817	0.000128189	0.00187764
ENSMUSG00000029471	-1.3778	3.45272	23.2801	0.000128234	0.00187764
ENSMUSG00000071547	1.4573	4.87977	23.2727	0.000128453	0.00187881
ENSMUSG00000021665	-1.488	6.00365	23.268	0.000128592	0.00187881
ENSMUSG00000045917	-1.39093	2.75579	23.2659	0.000128653	0.00187881
ENSMUSG00000079484	-2.46957	1.98388	23.2492	0.000129144	0.00188405
ENSMUSG00000081137	-1.95741	0.43494	23.246	0.000129239	0.00188405
ENSMUSG00000027387	1.29102	3.56732	23.2398	0.000129424	0.00188494
ENSMUSG00000026450	-1.90556	1.79369	23.2346	0.000129577	0.00188494
ENSMUSG00000021175	1.60413	3.33749	23.2325	0.00012964	0.00188494
ENSMUSG00000007867	-1.25364	2.33542	23.1912	0.000130872	0.00190119
ENSMUSG00000026077	-3.07072	-0.31251	23.183	0.000131118	0.00190277
ENSMUSG00000058794	-4.17182	0.461822	23.18	0.00013121	0.00190277
ENSMUSG00000027010	1.22239	5.83012	23.1749	0.000131363	0.00190333
ENSMUSG00000069814	2.17668	1.88075	23.1524	0.000132042	0.00191151
ENSMUSG00000027895	-3.43923	-0.103043	24.597	0.000132418	0.00191528
ENSMUSG00000085174	3.1954	-0.485547	24.5824	0.00013282	0.001918
ENSMUSG00000028413	-1.11992	4.58568	23.1263	0.000132837	0.001918
ENSMUSG00000044551	1.63455	2.41767	23.0952	0.000133787	0.00193004
ENSMUSG00000041390	-1.48013	2.88631	23.0835	0.000134149	0.00193358
ENSMUSG00000030870	1.27598	7.01504	23.0765	0.000134366	0.00193503
ENSMUSG00000044066	1.01639	5.20367	23.0727	0.000134482	0.00193503
ENSMUSG00000030505	1.24762	6.23316	23.0652	0.000134714	0.00193668
ENSMUSG00000021213	4.10666	0.457306	23.0203	0.000136112	0.00195509
ENSMUSG00000022210	1.35402	4.10619	22.9876	0.000137142	0.00196819
ENSMUSG00000035934	-2.23453	2.46242	22.9624	0.000137942	0.0019763
ENSMUSG00000030584	1.34531	3.20567	22.9587	0.00013806	0.0019763
ENSMUSG00000006717	-1.68588	2.23222	22.9568	0.00013812	0.0019763
ENSMUSG00000044254	3.95885	-0.205085	22.9548	0.000138183	0.0019763
ENSMUSG00000040657	3.04632	0.365015	22.9494	0.000138354	0.00197705
ENSMUSG00000015001	-3.20445	0.79417	24.354	0.000139263	0.00198833
ENSMUSG00000038178	1.69237	2.99844	22.9102	0.000139612	0.0019916
ENSMUSG00000034163	-1.12394	5.0633	22.9027	0.000139855	0.00199335
ENSMUSG00000037822	-1.11368	4.3439	22.8725	0.000140834	0.00200559
ENSMUSG00000028801	-3.34462	-0.766272	22.8673	0.000141003	0.00200628
ENSMUSG00000028479	1.29003	3.48827	22.8014	0.000143169	0.00203535
ENSMUSG00000030980	1.12874	7.19531	22.7865	0.000143665	0.00204066
ENSMUSG00000094627	1.61487	4.81609	22.7687	0.000144259	0.00204667
ENSMUSG00000087166	1.3272	8.21689	22.7631	0.000144445	0.00204667
ENSMUSG00000022054	2.03338	1.38054	22.7627	0.000144458	0.00204667
ENSMUSG00000031596	-2.10336	2.72813	22.7566	0.000144664	0.00204785
ENSMUSG00000094443	-2.49151	1.91761	22.7509	0.000144856	0.00204882
ENSMUSG00000047502	-2.86293	-0.157275	22.7387	0.000145266	0.00205285
ENSMUSG00000039067	1.08718	6.80775	22.7316	0.000145504	0.00205285
ENSMUSG00000002107	-2.02981	1.8505	22.7314	0.000145512	0.00205285
ENSMUSG00000027761	4.04438	0.043371	22.7119	0.000146171	0.00206022
ENSMUSG00000029752	-1.48952	8.67473	22.7086	0.000146282	0.00206022
ENSMUSG00000029380	-4.19755	-1.16968	22.689	0.000146949	0.00206566
ENSMUSG00000034518	1.27704	6.18326	22.6869	0.000147022	0.00206566
ENSMUSG00000036534	-1.42903	5.54548	22.6847	0.000147097	0.00206566
ENSMUSG00000041712	1.12558	7.24946	22.6827	0.000147165	0.00206566
ENSMUSG00000052713	2.3834	1.5151	22.6787	0.000147303	0.00206585
ENSMUSG00000056174	3.48648	-0.621365	22.665	0.000147772	0.00207068
ENSMUSG00000015127	1.30703	3.99859	22.6563	0.000148071	0.00207311
ENSMUSG00000005397	-1.83021	6.94334	22.6273	0.000149074	0.00208541
ENSMUSG00000024084	-2.21578	3.5351	22.6219	0.000149259	0.00208624
ENSMUSG00000024018	-1.30681	2.19118	22.5985	0.000150076	0.0020959
ENSMUSG00000054493	-3.9501	-0.658307	22.5932	0.000150259	0.00209669
ENSMUSG00000028688	1.23178	5.12874	22.5807	0.000150697	0.00210103
ENSMUSG00000026880	-1.28554	3.24565	22.5765	0.000150846	0.00210135
ENSMUSG00000053129	3.52738	-0.540854	22.5369	0.000152243	0.00211903
ENSMUSG00000028044	1.66566	6.87696	22.5292	0.000152517	0.00212108
ENSMUSG00000062866	-2.28943	1.85171	22.5211	0.000152807	0.00212333
ENSMUSG00000063524	1.32199	10.2173	22.515	0.000153023	0.00212456
ENSMUSG00000041992	1.08832	3.56867	22.4931	0.000153806	0.00213364
ENSMUSG00000049100	3.10481	-0.792882	22.4881	0.000153988	0.00213438
ENSMUSG00000020788	-1.79492	3.82794	22.4512	0.000155322	0.00214913
ENSMUSG00000020358	1.20006	8.56124	22.4502	0.000155354	0.00214913
ENSMUSG00000044176	2.78318	1.24309	23.8256	0.000155569	0.00214913
ENSMUSG00000029238	-1.20061	4.36872	22.4443	0.000155569	0.00214913
ENSMUSG00000078671	-0.909895	6.1801	22.4187	0.000156504	0.00216025
ENSMUSG00000042729	1.14641	6.3712	22.3979	0.000157267	0.00216898
ENSMUSG00000048279	-0.955564	5.44193	22.3909	0.000157526	0.00216926
ENSMUSG00000024266	1.97713	1.81723	22.3903	0.000157549	0.00216926
ENSMUSG00000028133	-1.71277	1.43294	22.3848	0.000157752	0.00217026
ENSMUSG00000083679	-2.56963	0.209316	22.3656	0.000158463	0.00217824
ENSMUSG00000005958	-1.59712	4.52361	22.3613	0.00015862	0.0021786
ENSMUSG00000054196	2.66814	3.00152	22.3563	0.000158807	0.00217937
ENSMUSG00000063919	-2.33425	0.201997	22.3459	0.000159195	0.00218289
ENSMUSG00000021254	-0.937736	4.58281	22.3402	0.000159406	0.00218397
ENSMUSG00000034480	-1.16781	4.47251	22.3307	0.000159762	0.00218705
ENSMUSG00000027395	1.25476	6.57225	22.3196	0.000160179	0.00219096
ENSMUSG00000090958	-2.14926	1.37142	22.3136	0.000160405	0.00219224
ENSMUSG00000060240	2.89388	0.275851	22.3058	0.000160699	0.00219413
ENSMUSG00000003309	-1.6413	2.73592	22.3029	0.000160807	0.00219413
ENSMUSG00000068196	-2.51486	2.69439	22.294	0.000161143	0.00219553
ENSMUSG00000051041	-1.90289	1.20159	22.2932	0.000161173	0.00219553
ENSMUSG00000022619	-2.17118	2.75912	22.2869	0.000161411	0.00219696
ENSMUSG00000041939	1.01927	4.62077	22.2519	0.000162744	0.00221329
ENSMUSG00000013418	-3.98039	0.813184	23.6039	0.000163042	0.00221554
ENSMUSG00000038539	-2.78327	5.16233	22.2349	0.000163393	0.00221849
ENSMUSG00000018398	-1.63981	4.42148	22.2285	0.000163639	0.00222002
ENSMUSG00000049848	3.45921	-0.865319	22.2035	0.000164604	0.00223128
ENSMUSG00000020263	-1.21231	3.41473	22.1912	0.000165084	0.00223448
ENSMUSG00000045005	-1.86978	6.49416	22.1905	0.000165109	0.00223448
ENSMUSG00000056501	-2.21731	2.79535	22.163	0.000166182	0.00224717
ENSMUSG00000030970	1.1702	7.26743	22.155	0.000166496	0.00224959
ENSMUSG00000027077	1.39065	4.06159	22.1142	0.000168104	0.00226947
ENSMUSG00000011382	1.34169	3.69109	22.1031	0.000168545	0.00227347
ENSMUSG00000062175	1.12894	5.50449	22.0998	0.000168674	0.00227347
ENSMUSG00000067071	1.18823	4.13372	22.0901	0.000169062	0.00227686
ENSMUSG00000086825	-2.25254	1.18467	22.0813	0.000169412	0.00227856
ENSMUSG00000031958	-1.96036	2.51735	22.0742	0.000169696	0.00227856
ENSMUSG00000029843	-2.55079	0.225923	22.0741	0.000169701	0.00227856
ENSMUSG00000041642	-1.96456	4.35553	22.0732	0.000169737	0.00227856
ENSMUSG00000030435	1.22824	7.85355	22.0357	0.000171246	0.00229696
ENSMUSG00000084846	-2.72458	-0.79267	23.3278	0.000172917	0.00231751
ENSMUSG00000046070	-1.76113	1.79789	21.9901	0.000173101	0.0023181
ENSMUSG00000001655	-2.58423	1.50758	21.9861	0.000173265	0.00231843
ENSMUSG00000021396	3.25486	-0.15478	21.9713	0.000173873	0.00232346
ENSMUSG00000034681	1.19636	6.56149	21.9701	0.00017392	0.00232346
ENSMUSG00000035478	1.36913	6.07956	21.9332	0.00017545	0.00234201
ENSMUSG00000074673	2.53544	-0.52243	21.9126	0.000176305	0.00235153
ENSMUSG00000038886	-1.58004	3.68305	21.8963	0.000176989	0.00235877
ENSMUSG00000086003	-1.96844	1.20582	21.8808	0.000177639	0.00236484
ENSMUSG00000056145	2.6256	-0.346853	21.8787	0.000177729	0.00236484
ENSMUSG00000036822	0.821503	6.34091	21.8752	0.000177876	0.00236489
ENSMUSG00000087516	-3.18295	-0.462097	21.8665	0.000178245	0.00236718
ENSMUSG00000031431	-1.67607	2.54104	21.8644	0.000178333	0.00236718
ENSMUSG00000056899	-1.57177	2.00624	21.8586	0.000178577	0.00236734
ENSMUSG00000036452	-1.30608	2.65437	21.8574	0.00017863	0.00236734
ENSMUSG00000028461	-1.12452	4.07382	21.8315	0.000179732	0.00238006
ENSMUSG00000097431	2.33101	0.958862	21.8083	0.000180723	0.00239127
ENSMUSG00000040102	-1.35039	4.63356	21.7728	0.000182254	0.00240741
ENSMUSG00000024646	1.82696	5.55081	21.7714	0.000182316	0.00240741
ENSMUSG00000078706	-2.07403	3.32148	21.7653	0.000182583	0.00240741
ENSMUSG00000053644	1.00124	5.93426	21.7638	0.000182647	0.00240741
ENSMUSG00000041134	2.76666	1.01786	21.7633	0.000182667	0.00240741
ENSMUSG00000029084	-1.3963	4.42247	21.74	0.000183683	0.00241889
ENSMUSG00000027381	1.4354	4.0668	21.7191	0.0001846	0.00242903
ENSMUSG00000028878	-0.98408	4.21817	21.7137	0.000184837	0.00243022
ENSMUSG00000017677	-1.34566	6.22203	21.7041	0.000185262	0.00243389
ENSMUSG00000105954	-2.74232	0.699281	21.6985	0.000185511	0.00243421
ENSMUSG00000042035	-1.38072	5.77844	21.6951	0.000185659	0.00243421
ENSMUSG00000021374	1.03169	6.96302	21.6936	0.000185726	0.00243421
ENSMUSG00000025006	-2.00972	1.44798	21.6886	0.000185946	0.00243517
ENSMUSG00000043259	-2.44911	2.49506	21.6817	0.000186254	0.00243618
ENSMUSG00000035208	2.89314	-0.302051	22.9803	0.000186316	0.00243618
ENSMUSG00000026269	-1.96678	3.59875	21.6723	0.000186669	0.00243888
ENSMUSG00000020691	1.10986	4.63183	21.6582	0.0001873	0.0024452
ENSMUSG00000106536	3.34042	1.62983	21.6497	0.000187682	0.00244826
ENSMUSG00000032913	-1.05661	5.76506	21.6348	0.00018835	0.00245505
ENSMUSG00000037275	1.28388	6.98463	21.6243	0.000188823	0.00245929
ENSMUSG00000030956	-1.70125	3.73591	21.5953	0.000190135	0.00247399
ENSMUSG00000071658	2.39292	2.99168	21.5928	0.00019025	0.00247399
ENSMUSG00000074886	1.24751	5.9227	21.5648	0.000191527	0.00248731
ENSMUSG00000024055	-1.57936	3.20694	21.5638	0.000191573	0.00248731
ENSMUSG00000078716	-2.21567	1.35223	21.5439	0.000192486	0.0024959
ENSMUSG00000025366	-1.50305	5.45277	21.5424	0.000192556	0.0024959
ENSMUSG00000044080	-2.88219	1.54559	21.5396	0.000192685	0.0024959
ENSMUSG00000048186	-2.87107	-0.410826	21.5351	0.000192892	0.00249663
ENSMUSG00000039055	1.15412	5.26844	21.529	0.000193173	0.00249832
ENSMUSG00000028173	-1.89193	3.14815	21.5191	0.000193634	0.00250234
ENSMUSG00000030306	1.35346	3.00742	21.4939	0.000194805	0.00251552
ENSMUSG00000030257	-1.8161	3.02049	21.4648	0.000196169	0.00252979
ENSMUSG00000046093	1.82004	0.408643	21.4638	0.000196215	0.00252979
ENSMUSG00000058809	1.52356	2.94343	21.4456	0.000197075	0.00253891
ENSMUSG00000033597	-2.89972	0.783739	21.4349	0.000197581	0.00254345
ENSMUSG00000020160	1.77102	2.116	21.4231	0.000198139	0.00254866
ENSMUSG00000040957	-1.45022	2.54606	21.4156	0.000198498	0.0025513
ENSMUSG00000024983	-1.25328	2.57096	21.4094	0.000198794	0.00255313
ENSMUSG00000097023	-2.46772	0.050726	21.4038	0.000199063	0.00255462
ENSMUSG00000030103	-1.32942	3.99594	21.3996	0.000199262	0.00255519
ENSMUSG00000011148	-2.26063	1.05364	21.3894	0.000199751	0.00255949
ENSMUSG00000092029	1.59551	2.33352	21.3799	0.000200206	0.00256169
ENSMUSG00000031022	2.63588	1.24061	21.3794	0.000200231	0.00256169
ENSMUSG00000074340	-2.15377	1.2856	21.3572	0.000201303	0.00257285
ENSMUSG00000072258	1.10325	3.5851	21.355	0.000201413	0.00257285
ENSMUSG00000020799	-2.45792	-0.548076	21.3449	0.000201899	0.00257708
ENSMUSG00000023906	1.75297	4.4435	21.335	0.000202383	0.00258128
ENSMUSG00000029207	-1.24034	4.79014	21.3261	0.000202818	0.00258323
ENSMUSG00000018983	1.96448	2.95992	21.3255	0.000202847	0.00258323
ENSMUSG00000014859	1.22947	6.34939	21.3179	0.000203214	0.00258441
ENSMUSG00000045589	-1.67847	1.20969	21.3172	0.000203251	0.00258441
ENSMUSG00000029211	3.10614	-0.643808	22.5529	0.000204425	0.00259735
ENSMUSG00000011751	1.83667	5.58198	21.2855	0.000204809	0.00260025
ENSMUSG00000015053	-3.9663	0.503532	22.5173	0.000206023	0.00261366
ENSMUSG00000034324	-1.97272	1.52084	21.2516	0.000206489	0.00261451
ENSMUSG00000021747	-1.13465	2.24626	21.251	0.000206519	0.00261451
ENSMUSG00000031163	-2.98412	1.22788	21.2501	0.000206562	0.00261451
ENSMUSG00000053388	-4.18165	-0.371514	21.2469	0.000206724	0.00261457
ENSMUSG00000025584	-1.55226	3.98531	21.2352	0.000207306	0.00261994
ENSMUSG00000031995	-1.77086	5.95535	21.2319	0.000207474	0.00262007
ENSMUSG00000020176	-1.45314	6.02125	21.2195	0.000208094	0.00262516
ENSMUSG00000022603	-3.5147	-0.753673	21.2175	0.000208193	0.00262516
ENSMUSG00000032834	1.2769	6.94432	21.2001	0.000209074	0.00263427
ENSMUSG00000078161	-3.21547	-1.28421	21.1942	0.00020937	0.00263599
ENSMUSG00000033949	2.4989	1.56538	21.1783	0.000210176	0.00264414
ENSMUSG00000031103	-1.98887	3.00151	21.1618	0.000211018	0.00265273
ENSMUSG00000020652	1.14262	4.35021	21.12	0.000213159	0.00267762
ENSMUSG00000003341	2.10108	0.0147411	21.0998	0.000214205	0.00268857
ENSMUSG00000003153	-1.65718	9.51401	21.0969	0.000214354	0.00268857
ENSMUSG00000029674	1.35847	4.23913	21.0857	0.000214938	0.00269385
ENSMUSG00000078713	1.72272	6.77827	21.0782	0.000215327	0.0026967
ENSMUSG00000041718	-1.35939	7.43875	21.0722	0.000215643	0.00269689
ENSMUSG00000032999	1.87404	5.38038	21.0717	0.000215667	0.00269689
ENSMUSG00000052151	0.991091	3.61237	21.0625	0.000216149	0.00270089
ENSMUSG00000022962	1.09046	8.46267	21.0361	0.000217541	0.00271624
ENSMUSG00000058550	1.23564	6.72794	21.0272	0.000218007	0.00271835
ENSMUSG00000019808	-1.04521	3.77927	21.0267	0.000218038	0.00271835
ENSMUSG00000094936	-0.984269	5.68897	21.0167	0.000218565	0.00272289
ENSMUSG00000081131	-5.13638	-1.20872	22.2368	0.000219093	0.00272742
ENSMUSG00000000120	2.82543	2.49614	20.9925	0.000219855	0.00273486
ENSMUSG00000004668	2.81561	-0.259812	20.983	0.000220363	0.00273912
ENSMUSG00000033931	1.19811	5.425	20.9731	0.000220891	0.00274364
ENSMUSG00000030714	0.998239	4.38356	20.9695	0.000221087	0.00274402
ENSMUSG00000034690	3.00304	2.69004	20.9637	0.000221396	0.00274566
ENSMUSG00000071424	-3.45741	-0.477171	20.9609	0.000221549	0.00274566
ENSMUSG00000062190	1.09026	3.87842	20.9272	0.000223369	0.00276615
ENSMUSG00000038305	-1.82765	1.63566	20.9174	0.000223903	0.00277069
ENSMUSG00000037315	1.22506	5.93333	20.9086	0.000224386	0.0027746
ENSMUSG00000029120	-2.01313	4.14858	20.8567	0.000227241	0.00280783
ENSMUSG00000053522	2.9103	1.40516	20.8447	0.000227903	0.00281391
ENSMUSG00000031851	1.12644	4.18322	20.8355	0.000228416	0.00281815
ENSMUSG00000000731	2.11654	4.33795	20.8312	0.00022866	0.00281906
ENSMUSG00000001418	-0.835269	5.8233	20.8253	0.000228987	0.00282101
ENSMUSG00000073000	1.77634	2.1943	20.8154	0.000229538	0.0028257
ENSMUSG00000046607	-1.77506	2.74905	20.8021	0.000230285	0.00283255
ENSMUSG00000038507	1.5179	3.57777	20.7995	0.000230435	0.00283255
ENSMUSG00000026170	-3.13876	-0.195503	20.7763	0.000231743	0.0028454
ENSMUSG00000050122	1.18443	4.3747	20.7749	0.000231824	0.0028454
ENSMUSG00000016239	-2.16538	2.46761	20.7643	0.000232424	0.00285067
ENSMUSG00000020361	0.954846	8.92877	20.7483	0.000233336	0.00285974
ENSMUSG00000053465	-3.14342	0.252012	20.7418	0.000233705	0.00286198
ENSMUSG00000031517	5.62079	-0.81635	23.6131	0.000233863	0.00286198
ENSMUSG00000043592	-1.65023	0.755249	20.7273	0.000234538	0.00286813
ENSMUSG00000104598	3.68687	-1.131	21.925	0.000234734	0.00286842
ENSMUSG00000029190	-0.850727	4.76858	20.7153	0.000235224	0.00287024
ENSMUSG00000044795	1.05663	2.83784	20.7152	0.000235229	0.00287024
ENSMUSG00000001333	-2.64399	0.71333	20.7017	0.000236008	0.00287648
ENSMUSG00000008398	-1.33022	2.805	20.6985	0.000236193	0.00287648
ENSMUSG00000028909	1.81543	1.52431	20.6974	0.000236259	0.00287648
ENSMUSG00000028871	2.43955	0.57408	20.6861	0.000236911	0.0028809
ENSMUSG00000028896	1.13359	6.73608	20.6851	0.000236969	0.0028809
ENSMUSG00000040268	1.05849	5.9964	20.6686	0.000237933	0.00288889
ENSMUSG00000034205	-1.69142	3.9989	20.6666	0.000238049	0.00288889
ENSMUSG00000001700	2.17656	1.7042	20.6649	0.000238148	0.00288889
ENSMUSG00000023960	-1.99795	1.51198	20.6372	0.000239769	0.00290643
ENSMUSG00000034908	-1.23492	4.87212	20.6244	0.000240525	0.00291347
ENSMUSG00000014850	0.965694	4.81577	20.6106	0.000241337	0.00292035
ENSMUSG00000022394	1.59186	7.57774	20.6088	0.000241444	0.00292035
ENSMUSG00000003469	-2.92287	-0.378125	20.602	0.000241849	0.00292312
ENSMUSG00000027208	-2.48544	-0.550896	20.5898	0.000242575	0.00292976
ENSMUSG00000023460	-1.22073	3.80189	20.5652	0.000244044	0.00294282
ENSMUSG00000001504	-2.28152	1.14324	20.562	0.000244236	0.00294282
ENSMUSG00000027613	1.09544	7.19648	20.5599	0.00024436	0.00294282
ENSMUSG00000020265	1.35386	6.83414	20.5573	0.000244518	0.00294282
ENSMUSG00000024331	-2.41736	1.12	20.5569	0.000244541	0.00294282
ENSMUSG00000022055	1.7449	5.12955	20.5093	0.00024742	0.00297522
ENSMUSG00000029642	1.19284	6.60475	20.5065	0.000247592	0.00297522
ENSMUSG00000034931	1.02942	6.64608	20.5032	0.000247797	0.00297553
ENSMUSG00000030157	-1.94036	-0.269061	20.4966	0.000248195	0.00297816
ENSMUSG00000021188	-1.10021	4.57308	20.4912	0.000248526	0.00297998
ENSMUSG00000025001	1.98523	8.10986	20.4801	0.000249206	0.00298399
ENSMUSG00000070498	-2.55677	-0.405488	20.4783	0.000249317	0.00298399
ENSMUSG00000047261	3.38793	0.15485	20.477	0.000249399	0.00298399
ENSMUSG00000075610	-2.37349	0.548222	20.4734	0.000249619	0.00298447
ENSMUSG00000020032	-1.40458	2.74202	20.4621	0.000250318	0.00299068
ENSMUSG00000039814	1.30069	3.21114	20.4503	0.000251042	0.0029964
ENSMUSG00000040658	1.04262	4.71352	20.4445	0.000251402	0.0029964
ENSMUSG00000027424	1.05597	4.96881	20.4432	0.000251485	0.0029964
ENSMUSG00000033653	-1.07459	4.88754	20.4427	0.000251518	0.0029964
ENSMUSG00000046756	1.11184	5.84632	20.4117	0.000253445	0.0030164
ENSMUSG00000024426	-1.4145	2.17583	20.4099	0.00025356	0.0030164
ENSMUSG00000048215	-5.85291	-1.76178	23.1866	0.000254379	0.00302324
ENSMUSG00000047797	2.64487	-0.602157	20.3949	0.000254499	0.00302324
ENSMUSG00000075585	-2.10592	1.82631	20.3795	0.000255472	0.00303263
ENSMUSG00000029449	1.65371	1.15901	20.3655	0.000256356	0.00304096
ENSMUSG00000081534	0.95053	4.08061	20.3543	0.000257066	0.0030472
ENSMUSG00000030255	-2.5946	-0.77865	20.347	0.000257531	0.00305029
ENSMUSG00000053552	-3.31752	-0.207917	20.3444	0.000257694	0.00305029
ENSMUSG00000027580	1.64619	1.74874	20.341	0.000257909	0.00305067
ENSMUSG00000033365	1.27248	4.60955	20.3371	0.00025816	0.00305146
ENSMUSG00000020589	1.96134	3.19234	20.3325	0.000258456	0.00305279
ENSMUSG00000049090	-2.20531	1.31524	20.3222	0.000259114	0.00305839
ENSMUSG00000050052	-1.43286	4.78814	20.3038	0.000260298	0.00307018
ENSMUSG00000040387	-2.79866	-0.26207	20.2978	0.000260684	0.00307256
ENSMUSG00000024670	2.72833	-1.09062	20.2769	0.000262033	0.00308538
ENSMUSG00000020532	1.04767	6.36513	20.2752	0.000262143	0.00308538
ENSMUSG00000045092	-2.95567	0.57797	20.2708	0.000262434	0.00308662
ENSMUSG00000054836	1.10109	3.79677	20.2557	0.000263415	0.00309597
ENSMUSG00000078440	1.04377	6.85071	20.2453	0.000264095	0.00309982
ENSMUSG00000029699	1.17627	3.21291	20.2428	0.000264261	0.00309982
ENSMUSG00000032122	-1.64409	3.19299	20.2387	0.000264531	0.00309982
ENSMUSG00000037234	-1.07209	4.70668	20.2379	0.000264578	0.00309982
ENSMUSG00000040616	-1.4245	3.48101	20.2364	0.000264676	0.00309982
ENSMUSG00000034520	-1.23421	4.48889	20.2235	0.000265524	0.00310756
ENSMUSG00000061859	-1.36869	3.07863	20.2199	0.000265764	0.00310818
ENSMUSG00000044968	-1.30699	3.35895	20.213	0.000266221	0.00310876
ENSMUSG00000030399	3.24564	-0.468539	20.2118	0.000266296	0.00310876
ENSMUSG00000058690	-1.07433	4.80644	20.2107	0.000266374	0.00310876
ENSMUSG00000027364	1.65203	4.7395	20.2012	0.000267002	0.00311264
ENSMUSG00000034855	2.72556	0.907788	20.2	0.000267081	0.00311264
ENSMUSG00000024353	3.08354	-0.09583	20.1951	0.000267403	0.0031142
ENSMUSG00000034259	1.18184	5.03684	20.19	0.000267747	0.00311602
ENSMUSG00000002289	1.44996	4.16168	20.1743	0.000268787	0.00312581
ENSMUSG00000087107	2.10875	3.32177	20.1717	0.000268963	0.00312581
ENSMUSG00000050379	1.67922	2.49786	20.1646	0.000269438	0.00312914
ENSMUSG00000036639	1.61936	5.23702	20.1532	0.000270203	0.00313583
ENSMUSG00000000290	2.10515	-0.566934	20.1265	0.000272	0.00315448
ENSMUSG00000095071	-2.35736	0.202897	20.1116	0.00027301	0.00316399
ENSMUSG00000020400	-1.18155	4.52054	20.1032	0.000273582	0.0031684
ENSMUSG00000031145	-2.17548	1.33933	20.0747	0.000275531	0.00318875
ENSMUSG00000021226	-2.31645	2.77086	20.0677	0.000276012	0.00318907
ENSMUSG00000000409	1.64478	2.75645	20.0672	0.000276044	0.00318907
ENSMUSG00000030678	1.13583	6.69522	20.0659	0.000276134	0.00318907
ENSMUSG00000026479	-1.71049	4.79474	20.0616	0.000276432	0.0031903
ENSMUSG00000001827	1.38419	7.29645	20.0336	0.000278366	0.00321039
ENSMUSG00000075256	-1.9826	0.368326	20.0085	0.00028012	0.00322838
ENSMUSG00000080845	2.22004	-0.157611	19.9989	0.000280789	0.00323337
ENSMUSG00000055694	6.69402	0.501333	22.6893	0.000280943	0.00323337
ENSMUSG00000051375	2.58918	3.57304	19.9892	0.000281473	0.00323723
ENSMUSG00000021066	-1.53384	0.778195	19.9301	0.000285659	0.0032831
ENSMUSG00000030127	0.917998	6.67606	19.8758	0.000289568	0.00332572
ENSMUSG00000026339	-1.01936	4.75721	19.8321	0.000292753	0.00335999
ENSMUSG00000036775	-0.834454	4.44476	19.825	0.000293274	0.00336256
ENSMUSG00000021595	1.1806	7.80231	19.821	0.000293575	0.00336256
ENSMUSG00000090100	-1.1093	3.59412	19.8208	0.000293584	0.00336256
ENSMUSG00000022125	-1.27665	3.77109	19.803	0.000294901	0.00337532
ENSMUSG00000026426	-1.28247	3.81538	19.7717	0.000297225	0.00339958
ENSMUSG00000021250	-3.24638	4.19186	19.7679	0.000297514	0.00340054
ENSMUSG00000027168	3.10132	-0.485775	19.7572	0.000298313	0.00340733
ENSMUSG00000018809	0.874418	3.92991	19.7516	0.000298733	0.00340978
ENSMUSG00000055612	1.12591	6.9511	19.7481	0.000298999	0.00341048
ENSMUSG00000010136	2.65964	-0.408703	19.7438	0.000299316	0.00341175
ENSMUSG00000004637	-1.46174	2.53941	19.7308	0.000300298	0.0034206
ENSMUSG00000035067	1.35181	2.57316	19.7209	0.000301045	0.00342583
ENSMUSG00000062432	-4.638	-1.55743	19.7193	0.00030117	0.00342583
ENSMUSG00000055780	1.75096	2.49507	19.7095	0.000301911	0.00343191
ENSMUSG00000044065	1.27312	3.06751	19.7048	0.00030227	0.00343365
ENSMUSG00000021792	-1.46912	3.01195	19.6933	0.000303148	0.00344127
ENSMUSG00000043822	-2.07339	0.550645	19.6739	0.000304633	0.00345577
ENSMUSG00000021408	0.980104	3.58785	19.6601	0.00030569	0.00346352
ENSMUSG00000022483	1.50025	2.57657	19.6558	0.000306022	0.00346352
ENSMUSG00000044393	-1.93726	5.31982	19.6554	0.000306057	0.00346352
ENSMUSG00000041449	-3.29175	0.503695	19.6527	0.000306264	0.00346352
ENSMUSG00000023964	4.34578	-0.679629	20.7455	0.000306359	0.00346352
ENSMUSG00000030337	-1.7895	1.81769	19.6381	0.000307391	0.00347282
ENSMUSG00000033080	-3.22086	-0.377014	19.6277	0.000308197	0.00347957
ENSMUSG00000039179	-1.84044	0.213042	19.6186	0.000308909	0.00348524
ENSMUSG00000049044	2.4691	0.233629	19.6131	0.000309341	0.00348774
ENSMUSG00000024534	3.33711	-1.31168	20.6812	0.000310919	0.00350316
ENSMUSG00000032591	-2.36222	3.43971	19.5815	0.000311815	0.00351088
ENSMUSG00000106205	-1.97192	1.96076	19.5443	0.00031476	0.00354163
ENSMUSG00000009670	2.00561	2.90041	19.5381	0.00031525	0.00354475
ENSMUSG00000006442	1.43494	7.24853	19.5266	0.000316174	0.00355274
ENSMUSG00000039337	2.41552	3.26256	19.5178	0.000316879	0.00355582
ENSMUSG00000040964	-1.70408	3.93725	19.5168	0.000316955	0.00355582
ENSMUSG00000049323	-1.0082	5.3374	19.513	0.000317263	0.00355582
ENSMUSG00000030878	0.952161	3.69155	19.5125	0.000317304	0.00355582
ENSMUSG00000022682	1.24078	7.91121	19.4994	0.000318354	0.00356518
ENSMUSG00000063663	-0.985295	4.94831	19.4935	0.000318834	0.00356815
ENSMUSG00000028497	-2.06464	-0.0701774	19.4873	0.000319332	0.00357132
ENSMUSG00000057388	1.69994	6.2773	19.4805	0.000319885	0.00357345
ENSMUSG00000028483	1.17478	4.73163	19.4791	0.000319994	0.00357345
ENSMUSG00000016128	1.91641	1.39089	19.477	0.000320168	0.00357345
ENSMUSG00000045349	2.66901	0.603009	19.4604	0.000321517	0.0035861
ENSMUSG00000038489	1.45649	4.74606	19.4525	0.000322161	0.00359088
ENSMUSG00000001642	1.19342	8.35504	19.4489	0.000322454	0.00359174
ENSMUSG00000032101	1.90494	1.0208	19.4442	0.000322837	0.00359359
ENSMUSG00000033860	-3.65231	-1.00674	19.4398	0.000323201	0.00359523
ENSMUSG00000001482	0.975295	6.00836	19.4281	0.000324163	0.00360113
ENSMUSG00000074064	-1.96229	2.28037	19.4261	0.000324326	0.00360113
ENSMUSG00000002100	-2.43401	-0.222594	19.4254	0.000324382	0.00360113
ENSMUSG00000030162	2.84115	-0.936846	24.1203	0.000326882	0.00362646
ENSMUSG00000013822	1.03821	5.19537	19.3899	0.00032732	0.00362743
ENSMUSG00000037787	-1.04334	3.3742	19.3889	0.000327405	0.00362743
ENSMUSG00000040026	-2.07639	2.58193	19.3832	0.000327876	0.00362914
ENSMUSG00000029727	3.29723	-0.901812	19.3796	0.000328174	0.00362914
ENSMUSG00000055493	-1.88451	0.592	19.3791	0.000328215	0.00362914
ENSMUSG00000039853	3.12803	-1.57556	19.3759	0.000328483	0.00362969
ENSMUSG00000021670	1.21491	6.88833	19.3686	0.000329095	0.00363274
ENSMUSG00000037451	2.25815	-0.230953	19.3674	0.000329196	0.00363274
ENSMUSG00000093651	2.85678	-1.3077	20.4287	0.00032958	0.00363457
ENSMUSG00000078779	-1.39965	3.63358	19.3583	0.00032996	0.00363517
ENSMUSG00000092564	1.63842	2.36907	19.3569	0.000330073	0.00363517
ENSMUSG00000050578	-2.45024	-0.136962	19.3523	0.000330463	0.00363706
ENSMUSG00000054667	2.92846	0.811471	20.4096	0.000331043	0.00364103
ENSMUSG00000039197	1.65939	4.97905	19.3263	0.000332648	0.00365627
ENSMUSG00000027223	1.27844	3.51738	19.3172	0.00033342	0.00366234
ENSMUSG00000049550	-1.41831	4.19533	19.3103	0.000334007	0.00366635
ENSMUSG00000102426	-1.77768	0.150656	19.3046	0.000334496	0.0036693
ENSMUSG00000010362	-1.20267	4.94533	19.2923	0.000335542	0.00367834
ENSMUSG00000049313	-1.51068	6.33507	19.2877	0.000335934	0.00368021
ENSMUSG00000025902	2.64692	-0.420303	19.2749	0.000337036	0.00368986
ENSMUSG00000047986	1.39035	4.46794	19.2661	0.000337789	0.00369567
ENSMUSG00000050315	1.88353	1.74038	19.2617	0.000338168	0.00369738
ENSMUSG00000044576	1.94722	1.28998	19.2536	0.000338865	0.00370066
ENSMUSG00000034453	0.972107	6.38586	19.2531	0.000338914	0.00370066
ENSMUSG00000020085	-0.983805	3.35715	19.2503	0.000339152	0.00370083
ENSMUSG00000030056	1.19931	5.18706	19.2393	0.00034011	0.00370885
ENSMUSG00000048997	1.6316	3.6549	19.2233	0.000341495	0.00372116
ENSMUSG00000020380	1.06514	5.27229	19.2211	0.000341686	0.00372116
ENSMUSG00000039183	1.03136	5.62413	19.2153	0.000342196	0.00372205
ENSMUSG00000024258	1.48728	4.89766	19.2133	0.00034237	0.00372205
ENSMUSG00000040681	1.24027	8.29169	19.2125	0.00034244	0.00372205
ENSMUSG00000025241	-1.33373	3.70718	19.2022	0.00034334	0.00372758
ENSMUSG00000040631	1.55348	1.59303	19.1958	0.000343899	0.00372758
ENSMUSG00000037138	2.01502	1.69035	19.1953	0.000343948	0.00372758
ENSMUSG00000022773	1.31332	2.03277	19.1944	0.000344029	0.00372758
ENSMUSG00000049396	1.92698	6.16565	19.1939	0.00034407	0.00372758
ENSMUSG00000015027	-1.48868	2.70321	19.1839	0.000344945	0.00373462
ENSMUSG00000105603	-3.74723	-1.355	19.1739	0.000345836	0.00374183
ENSMUSG00000026447	-1.80718	3.22933	19.1673	0.000346417	0.00374568
ENSMUSG00000058240	-1.78109	4.5837	19.1593	0.000347127	0.00375092
ENSMUSG00000019970	-1.1837	7.34176	19.1472	0.000348197	0.00376003
ENSMUSG00000031903	-1.26477	3.71129	19.1345	0.00034933	0.00376982
ENSMUSG00000032410	-1.08262	5.26805	19.121	0.000350542	0.00378044
ENSMUSG00000037366	0.906959	5.0013	19.1066	0.000351834	0.00379192
ENSMUSG00000066839	1.03874	4.63836	19.0964	0.000352761	0.00379944
ENSMUSG00000041895	-1.55369	2.62352	19.0796	0.000354281	0.00381334
ENSMUSG00000005836	2.31289	1.0202	19.0734	0.000354841	0.0038169
ENSMUSG00000079677	0.926582	4.96196	19.0695	0.000355196	0.00381793
ENSMUSG00000019841	-0.913043	5.58803	19.0673	0.000355397	0.00381793
ENSMUSG00000032128	2.80032	0.14285	19.0492	0.000357053	0.00383194
ENSMUSG00000032850	-1.59256	2.27026	19.048	0.000357162	0.00383194
ENSMUSG00000037525	1.41173	2.64593	19.0436	0.000357561	0.00383334
ENSMUSG00000019528	-1.52713	1.95106	19.0415	0.000357754	0.00383334
ENSMUSG00000025795	1.16343	3.67678	19.0374	0.000358135	0.00383495
ENSMUSG00000020108	-1.37488	5.78744	19.0284	0.000358963	0.00383977
ENSMUSG00000036667	-1.46457	1.92355	19.0275	0.000359047	0.00383977
ENSMUSG00000021282	1.27047	7.21975	19.0157	0.000360132	0.0038489
ENSMUSG00000087060	-2.016	0.92441	19.0114	0.000360533	0.00384913
ENSMUSG00000030653	2.25818	2.14541	19.0104	0.000360617	0.00384913
ENSMUSG00000038812	1.04552	5.45029	18.9963	0.000361934	0.0038607
ENSMUSG00000097479	1.72568	1.0234	19.9976	0.00036443	0.00388484
ENSMUSG00000031388	1.20758	6.15242	18.9611	0.000365218	0.00389074
ENSMUSG00000071553	2.94177	0.300827	18.9501	0.00036625	0.00389924
ENSMUSG00000041596	-1.74126	1.21304	18.9203	0.000369072	0.00392677
ENSMUSG00000002190	1.88357	3.28898	18.9165	0.000369429	0.00392805
ENSMUSG00000053216	-2.41654	-0.230037	18.9124	0.000369825	0.00392974
ENSMUSG00000054169	-2.79345	-0.107889	18.9089	0.00037016	0.0039308
ENSMUSG00000029319	-1.16689	3.25294	18.9035	0.000370672	0.00393371
ENSMUSG00000086847	-2.61821	-0.420545	18.8795	0.000372975	0.00395283
ENSMUSG00000023348	0.996955	4.45394	18.8789	0.000373026	0.00395283
ENSMUSG00000058669	2.17329	1.38104	18.8772	0.000373187	0.00395283
ENSMUSG00000031984	0.952056	5.96415	18.8739	0.000373508	0.00395371
ENSMUSG00000050199	1.15474	5.69271	18.8656	0.000374308	0.00395966
ENSMUSG00000015568	-1.78547	3.12025	18.8593	0.000374915	0.00396356
ENSMUSG00000032125	1.99874	2.05883	18.8474	0.000376065	0.00397319
ENSMUSG00000039000	0.999148	6.56609	18.8263	0.00037812	0.00399236
ENSMUSG00000022092	-1.84995	0.929868	18.8151	0.000379215	0.00400138
ENSMUSG00000030421	0.925914	5.43465	18.7888	0.000381797	0.00402607
ENSMUSG00000036941	-1.2672	1.76649	18.7859	0.000382089	0.00402619
ENSMUSG00000006494	1.44675	5.90519	18.7838	0.000382293	0.00402619
ENSMUSG00000020875	-2.01151	0.687922	18.7782	0.000382844	0.00402944
ENSMUSG00000019738	1.12933	5.5748	18.7722	0.00038344	0.00403316
ENSMUSG00000013150	0.960137	3.73041	18.7648	0.000384173	0.00403831
ENSMUSG00000034118	1.2951	4.26104	18.7292	0.000387727	0.00407153
ENSMUSG00000053617	-2.0469	5.13404	18.7283	0.000387823	0.00407153
ENSMUSG00000000386	-3.01242	-0.984375	19.7086	0.000390108	0.00409293
ENSMUSG00000030769	1.38526	3.65911	18.6935	0.00039133	0.00410316
ENSMUSG00000024491	0.853451	6.03007	18.6816	0.000392543	0.00411329
ENSMUSG00000035172	-1.69609	1.40001	18.6783	0.000392877	0.00411339
ENSMUSG00000037731	2.84325	0.162421	18.6726	0.000393456	0.00411339
ENSMUSG00000028466	-1.10192	3.95197	18.6693	0.000393799	0.00411339
ENSMUSG00000039640	1.06088	6.25875	18.6691	0.00039382	0.00411339
ENSMUSG00000033732	1.21986	8.0576	18.6685	0.000393876	0.00411339
ENSMUSG00000091243	-1.58142	1.24484	18.6628	0.000394457	0.00411339
ENSMUSG00000002111	-3.13673	0.162542	18.6618	0.000394562	0.00411339
ENSMUSG00000031819	0.905096	6.39996	18.6613	0.000394617	0.00411339
ENSMUSG00000020128	-0.918878	5.56327	18.6597	0.00039478	0.00411339
ENSMUSG00000009145	-1.32759	2.35862	18.6569	0.000395065	0.00411378
ENSMUSG00000028041	-1.43526	4.52397	18.6521	0.00039555	0.00411611
ENSMUSG00000023044	1.22553	3.90366	18.6499	0.000395784	0.00411611
ENSMUSG00000104346	-2.78043	0.738135	18.6432	0.000396472	0.00412068
ENSMUSG00000092174	2.69671	0.18979	19.6319	0.000397259	0.00412628
ENSMUSG00000032740	-1.08239	4.18237	18.6198	0.00039888	0.00414053
ENSMUSG00000093445	1.39769	4.56817	18.6147	0.000399413	0.00414157
ENSMUSG00000025359	-2.16309	2.91807	18.6141	0.000399479	0.00414157
ENSMUSG00000026657	-1.15274	3.87711	18.6077	0.000400141	0.00414585
ENSMUSG00000045665	0.898401	4.85518	18.5837	0.000402643	0.00416801
ENSMUSG00000031274	-2.34665	1.67157	18.5824	0.000402781	0.00416801
ENSMUSG00000064294	-1.81876	2.41996	18.5764	0.000403405	0.00417187
ENSMUSG00000020737	1.163	6.77413	18.5696	0.000404118	0.00417664
ENSMUSG00000033420	-1.95314	0.827802	18.5602	0.000405115	0.00418434
ENSMUSG00000039985	1.65087	7.87091	18.5546	0.000405702	0.0041878
ENSMUSG00000074918	-1.56704	1.85941	18.5308	0.000408222	0.00421119
ENSMUSG00000025612	-1.08264	5.729	18.5227	0.000409087	0.00421489
ENSMUSG00000015711	1.17024	6.6155	18.521	0.000409263	0.00421489
ENSMUSG00000033174	-1.40596	1.41407	18.52	0.000409377	0.00421489
ENSMUSG00000051527	1.98772	1.61275	18.5156	0.000409843	0.00421489
ENSMUSG00000054716	1.18366	4.13389	18.5155	0.000409848	0.00421489
ENSMUSG00000106943	1.46308	3.96281	18.5067	0.000410788	0.00422195
ENSMUSG00000028427	-3.68946	-1.50145	19.4862	0.000411257	0.00422415
ENSMUSG00000003808	1.05314	6.34489	18.4944	0.00041211	0.00422973
ENSMUSG00000096956	-1.86075	0.501953	18.4914	0.000412428	0.00422973
ENSMUSG00000028391	1.20304	3.53723	18.4885	0.000412747	0.00422973
ENSMUSG00000038677	-1.56167	3.63984	18.4878	0.000412818	0.00422973
ENSMUSG00000024661	0.955083	7.80556	18.4804	0.000413615	0.0042314
ENSMUSG00000003849	1.97318	6.6076	18.4799	0.000413673	0.0042314
ENSMUSG00000020227	-1.68467	2.48412	18.4792	0.000413745	0.0042314
ENSMUSG00000079592	-3.11473	-0.41989	18.4623	0.000415574	0.00424749
ENSMUSG00000046442	-1.99525	-0.223351	18.4593	0.000415905	0.00424826
ENSMUSG00000032120	-1.96884	2.19819	18.4396	0.000418042	0.00426747
ENSMUSG00000040270	-3.12885	1.02724	18.4227	0.000419889	0.0042837
ENSMUSG00000028072	-1.79399	0.78261	18.4147	0.000420775	0.0042901
ENSMUSG00000026701	1.60374	8.21908	18.4003	0.000422351	0.00430227
ENSMUSG00000086591	-2.55394	-0.654199	19.3733	0.000422486	0.00430227
ENSMUSG00000022150	-1.68339	0.827613	18.3841	0.00042415	0.00431657
ENSMUSG00000003039	0.958368	5.9022	18.3807	0.000424527	0.00431775
ENSMUSG00000096528	-2.66559	-0.201435	18.3698	0.000425738	0.00432743
ENSMUSG00000029135	-2.09191	2.25224	18.3524	0.000427684	0.00434455
ENSMUSG00000028527	-1.66492	6.86709	18.3453	0.000428476	0.00434919
ENSMUSG00000024437	-1.27484	3.8908	18.3436	0.000428665	0.00434919
ENSMUSG00000004667	0.926767	7.13464	18.3407	0.00042899	0.00434984
ENSMUSG00000033209	-2.94812	3.52229	18.3374	0.000429357	0.00435091
ENSMUSG00000020549	1.00087	6.07182	18.3264	0.000430598	0.0043605
ENSMUSG00000020605	-1.09826	5.02098	18.3244	0.000430829	0.0043605
ENSMUSG00000089917	-1.1987	3.14501	18.3207	0.000431243	0.00436073
ENSMUSG00000030512	1.38572	6.3901	18.3195	0.000431376	0.00436073
ENSMUSG00000086173	1.67293	3.80527	18.2728	0.000436696	0.00441183
ENSMUSG00000023022	-1.00653	5.63038	18.2536	0.000438895	0.00443134
ENSMUSG00000064140	2.62215	-0.934506	19.1986	0.000440551	0.00444399
ENSMUSG00000047419	2.33293	-0.413844	18.2381	0.000440682	0.00444399
ENSMUSG00000030041	-1.18039	3.50529	18.2334	0.000441235	0.00444687
ENSMUSG00000047669	2.39834	0.817154	18.2068	0.000444322	0.00447526
ENSMUSG00000017943	3.26618	0.269501	18.2014	0.000444955	0.00447674
ENSMUSG00000024524	-2.0356	0.974944	18.201	0.000445008	0.00447674
ENSMUSG00000002326	1.4862	2.99265	18.1893	0.000446377	0.0044878
ENSMUSG00000038811	2.25784	1.67206	18.1866	0.000446694	0.00448828
ENSMUSG00000026202	1.10237	7.23539	18.1686	0.00044881	0.00450681
ENSMUSG00000038612	0.853035	8.84863	18.142	0.000451966	0.00453576
ENSMUSG00000021464	-1.87186	4.18425	18.1025	0.000456691	0.00458041
ENSMUSG00000040280	-2.28094	1.42839	18.0968	0.000457383	0.00458458
ENSMUSG00000033590	-1.06845	3.23239	18.0834	0.000459003	0.00459805
ENSMUSG00000029726	1.07615	5.14666	18.0772	0.000459748	0.00460274
ENSMUSG00000033998	1.88281	3.55453	18.06	0.000461838	0.00462089
ENSMUSG00000048450	2.75436	0.611638	18.0461	0.000463546	0.00463518
ENSMUSG00000020706	1.17527	7.74173	18.0398	0.00046431	0.00464003
ENSMUSG00000000202	2.35558	0.424042	18.0352	0.000464881	0.00464295
ENSMUSG00000042118	-3.41181	0.28521	18.0187	0.00046691	0.00466041
ENSMUSG00000004891	-1.05977	4.06391	18.012	0.000467732	0.00466581
ENSMUSG00000052310	-0.951791	5.68338	17.9955	0.000469782	0.00468126
ENSMUSG00000020734	-3.51135	-0.888766	17.995	0.000469844	0.00468126
ENSMUSG00000039616	1.99236	1.58367	17.9769	0.000472098	0.00470089
ENSMUSG00000045441	-4.80452	-1.70876	18.9083	0.000472516	0.00470224
ENSMUSG00000024302	1.93318	1.174	17.9691	0.000473075	0.00470499
ENSMUSG00000060038	1.08466	5.35065	17.9447	0.000476139	0.00473262
ENSMUSG00000072591	-2.02898	0.768496	17.9403	0.000476689	0.00473526
ENSMUSG00000022012	2.35072	5.24726	17.9311	0.000477859	0.00474405
ENSMUSG00000039263	-1.08336	4.34496	17.921	0.000479135	0.00475387
ENSMUSG00000049957	1.12514	4.35712	17.9156	0.00047982	0.00475663
ENSMUSG00000002459	3.76881	-0.00837689	17.913	0.000480154	0.00475663
ENSMUSG00000050022	1.65647	1.89155	17.9117	0.00048032	0.00475663
ENSMUSG00000075592	-1.64427	6.39624	17.9098	0.000480557	0.00475663
ENSMUSG00000001674	1.01443	6.64165	17.8935	0.00048264	0.0047744
ENSMUSG00000042408	-1.25098	4.03058	17.8823	0.000484082	0.00478437
ENSMUSG00000043262	-0.96343	3.99424	17.8812	0.000484224	0.00478437
ENSMUSG00000041324	-2.2122	1.29257	17.8741	0.00048514	0.00479058
ENSMUSG00000037706	-1.30468	7.72063	17.864	0.000486437	0.00480054
ENSMUSG00000038369	-1.32893	4.89231	17.8475	0.000488574	0.00481876
ENSMUSG00000089847	0.909163	4.1009	17.8434	0.000489109	0.00482118
ENSMUSG00000036376	1.08581	5.1718	17.8395	0.000489608	0.00482133
ENSMUSG00000001249	1.99134	1.4469	17.8388	0.000489705	0.00482133
ENSMUSG00000031562	0.951951	5.28834	17.8341	0.000490319	0.00482452
ENSMUSG00000031657	0.843632	6.00873	17.8222	0.000491869	0.0048369
ENSMUSG00000041360	1.17811	6.9453	17.8199	0.000492172	0.00483702
ENSMUSG00000059229	-2.06332	1.17905	17.8027	0.000494432	0.00485637
ENSMUSG00000068101	1.2097	5.76414	17.7943	0.000495528	0.00486417
ENSMUSG00000002341	2.54586	0.90187	17.7915	0.0004959	0.00486417
ENSMUSG00000041890	-0.991506	4.76778	17.79	0.000496105	0.00486417
ENSMUSG00000067338	2.21585	2.34858	17.7864	0.000496581	0.00486597
ENSMUSG00000047220	2.16684	1.05275	17.7836	0.000496949	0.00486671
ENSMUSG00000038903	-3.65763	-0.505504	18.6967	0.000497469	0.00486893
ENSMUSG00000072663	-2.53248	-0.879676	17.774	0.000498212	0.00487333
ENSMUSG00000026201	0.897284	4.80674	17.7668	0.000499175	0.00487988
ENSMUSG00000022304	-2.70719	-0.133465	17.7593	0.000500175	0.00488678
ENSMUSG00000020063	0.950204	6.08942	17.7558	0.000500636	0.00488841
ENSMUSG00000024738	-3.29635	0.223767	17.7512	0.00050125	0.00489153
ENSMUSG00000090610	2.1392	0.443449	17.7404	0.000502695	0.0048992
ENSMUSG00000022883	-1.34543	3.84108	17.74	0.000502751	0.0048992
ENSMUSG00000056124	-1.55131	5.97843	17.7387	0.00050292	0.0048992
ENSMUSG00000006763	-0.895261	4.87294	17.7317	0.00050387	0.00490557
ENSMUSG00000041685	-1.24982	4.03499	17.729	0.000504234	0.00490624
ENSMUSG00000002845	-1.35364	6.76581	17.7207	0.000505339	0.00491412
ENSMUSG00000002885	-1.08424	5.88574	17.7136	0.000506305	0.00492064
ENSMUSG00000063659	-1.32542	3.8137	17.7104	0.000506733	0.00492191
ENSMUSG00000020333	-1.8355	1.21653	17.6998	0.000508175	0.00493303
ENSMUSG00000103711	2.29351	2.03611	17.6972	0.000508527	0.00493357
ENSMUSG00000038515	-1.0191	4.89088	17.6885	0.000509701	0.00494208
ENSMUSG00000086475	-2.33841	1.22715	17.6633	0.000513146	0.00497258
ENSMUSG00000030839	-1.08212	2.60382	17.6463	0.00051548	0.00498997
ENSMUSG00000001569	0.918262	5.03213	17.6459	0.000515541	0.00498997
ENSMUSG00000026829	-1.8613	1.3474	17.6328	0.000517349	0.00500455
ENSMUSG00000034007	-1.25422	3.66752	17.6227	0.000518751	0.00501519
ENSMUSG00000026946	2.02552	-0.00475093	17.6053	0.00052116	0.00503555
ENSMUSG00000043587	-1.82013	1.74217	17.5902	0.000523273	0.00505303
ENSMUSG00000054662	-1.14807	3.14164	17.5775	0.000525059	0.00506734
ENSMUSG00000051586	-2.55731	4.16143	17.5672	0.000526505	0.00507734
ENSMUSG00000010554	0.998977	5.77913	17.5658	0.000526706	0.00507734
ENSMUSG00000043535	1.02637	8.48451	17.5634	0.000527044	0.00507765
ENSMUSG00000028035	-1.46054	1.80043	17.5449	0.000529666	0.00509996
ENSMUSG00000031169	1.48675	4.16525	17.5349	0.000531091	0.00510863
ENSMUSG00000005698	0.895126	6.59754	17.533	0.000531354	0.00510863
ENSMUSG00000022571	0.908047	5.24865	17.5321	0.000531489	0.00510863
ENSMUSG00000075502	1.82466	2.63315	17.5001	0.000536073	0.00514662
ENSMUSG00000025020	-2.08603	0.548698	17.4994	0.000536174	0.00514662
ENSMUSG00000039156	1.09874	3.47338	17.498	0.000536371	0.00514662
ENSMUSG00000057530	1.33807	3.82541	17.4931	0.00053707	0.00514714
ENSMUSG00000038880	1.15366	5.27239	17.493	0.000537093	0.00514714
ENSMUSG00000022229	-2.31906	2.28836	17.4912	0.000537354	0.00514714
ENSMUSG00000005534	-1.31936	4.1756	17.4778	0.000539284	0.00516265
ENSMUSG00000027671	1.04828	7.13504	17.4678	0.000540738	0.00517359
ENSMUSG00000070699	0.896162	5.01555	17.4584	0.000542107	0.00518219
ENSMUSG00000023047	-1.28046	1.59077	17.4573	0.000542261	0.00518219
ENSMUSG00000097050	2.04131	-0.168267	17.4472	0.000543744	0.00519338
ENSMUSG00000103897	-2.06205	2.54074	17.4377	0.000545129	0.00520362
ENSMUSG00000105112	-3.46128	-1.23885	18.3156	0.000546229	0.00520825
ENSMUSG00000012123	-1.16473	3.08662	17.4301	0.000546241	0.00520825
ENSMUSG00000008393	0.779883	5.70907	17.4247	0.000547035	0.00520959
ENSMUSG00000086563	-1.15212	3.84441	17.4228	0.000547313	0.00520959
ENSMUSG00000048503	-1.3453	2.53873	17.4224	0.000547377	0.00520959
ENSMUSG00000029147	1.10855	6.50799	17.4207	0.000547635	0.00520959
ENSMUSG00000036820	-0.984648	4.86614	17.4172	0.000548138	0.00521139
ENSMUSG00000037624	2.81623	-0.222654	17.4119	0.000548934	0.00521528
ENSMUSG00000030852	-1.96365	6.13569	17.4102	0.000549175	0.00521528
ENSMUSG00000030301	1.28624	3.00861	17.4012	0.000550512	0.00522499
ENSMUSG00000004798	-1.40321	1.63736	17.3936	0.000551637	0.00523051
ENSMUSG00000033488	-1.19671	2.43899	17.393	0.000551723	0.00523051
ENSMUSG00000034786	1.95261	2.12577	17.3896	0.000552239	0.0052324
ENSMUSG00000073775	1.07606	4.77637	17.3875	0.000552552	0.0052324
ENSMUSG00000004100	0.962637	6.92052	17.382	0.000553359	0.00523706
ENSMUSG00000020917	0.966793	8.40003	17.3692	0.000555276	0.00525221
ENSMUSG00000067818	-1.61668	2.63254	17.3658	0.000555785	0.00525403
ENSMUSG00000102336	-1.97148	1.20522	17.3539	0.000557569	0.00526791
ENSMUSG00000024382	0.830149	5.34556	17.3438	0.000559087	0.00527327
ENSMUSG00000032044	0.844071	4.58352	17.3437	0.000559113	0.00527327
ENSMUSG00000082988	1.67092	0.140484	17.3426	0.000559274	0.00527327
ENSMUSG00000032422	-0.842704	3.92867	17.3417	0.000559406	0.00527327
ENSMUSG00000059810	-1.44927	3.6227	17.3243	0.000562042	0.00529039
ENSMUSG00000052534	2.16926	2.45136	17.3224	0.000562323	0.00529039
ENSMUSG00000022967	0.85285	5.221	17.3217	0.000562436	0.00529039
ENSMUSG00000041506	1.11233	7.02711	17.3213	0.000562496	0.00529039
ENSMUSG00000021871	1.43747	6.88205	17.3142	0.00056358	0.00529665
ENSMUSG00000102644	1.32859	2.38005	17.3127	0.000563799	0.00529665
ENSMUSG00000028550	-1.34438	2.65519	17.2966	0.000566256	0.00531672
ENSMUSG00000054999	-2.48411	-0.381345	17.2913	0.000567066	0.0053184
ENSMUSG00000035891	-1.19369	2.29715	17.2913	0.000567074	0.0053184
ENSMUSG00000002458	1.38162	3.05851	17.2892	0.000567399	0.00531845
ENSMUSG00000071669	-1.72562	2.83975	17.2863	0.000567846	0.00531963
ENSMUSG00000031393	-0.998861	4.52652	17.2815	0.00056858	0.00532203
ENSMUSG00000070462	-1.5036	4.76527	17.2804	0.000568743	0.00532203
ENSMUSG00000059288	1.05703	5.23758	17.2646	0.000571185	0.00534188
ENSMUSG00000028431	0.94489	6.98848	17.2559	0.000572525	0.00535129
ENSMUSG00000036915	1.63582	3.33765	17.2539	0.000572835	0.00535129
ENSMUSG00000051335	1.5173	2.565	17.2495	0.000573518	0.00535466
ENSMUSG00000039771	1.50651	5.505	17.2413	0.000574792	0.00536354
ENSMUSG00000038214	1.64671	5.75095	17.2373	0.000575412	0.00536631
ENSMUSG00000004947	0.970357	4.35391	17.2349	0.000575784	0.00536677
ENSMUSG00000034308	1.59057	1.15715	17.2253	0.000577283	0.00536891
ENSMUSG00000003279	-1.37874	2.08629	17.2251	0.000577307	0.00536891
ENSMUSG00000086822	2.6635	-1.02912	17.2231	0.00057762	0.00536891
ENSMUSG00000042066	-1.53617	2.06127	17.2219	0.000577813	0.00536891
ENSMUSG00000037992	1.36704	4.64396	17.2218	0.000577837	0.00536891
ENSMUSG00000009633	-2.43971	2.51457	17.221	0.000577952	0.00536891
ENSMUSG00000049811	-1.04965	2.61019	17.1984	0.000581511	0.00539777
ENSMUSG00000060860	0.943161	8.88645	17.1971	0.000581708	0.00539777
ENSMUSG00000030649	1.19302	5.55143	17.1842	0.000583738	0.00541358
ENSMUSG00000106086	4.44726	-0.639638	19.2323	0.000584163	0.0054145
ENSMUSG00000052135	-2.46025	1.22012	17.1725	0.000585608	0.00542487
ENSMUSG00000046873	-0.83159	4.63388	17.1572	0.000588041	0.00544437
ENSMUSG00000048371	-1.00548	4.80607	17.1533	0.000588657	0.00544704
ENSMUSG00000060224	-3.32665	-0.46297	17.1419	0.000590488	0.00546095
ENSMUSG00000030206	3.31381	-0.263057	17.9942	0.000591575	0.00546796
ENSMUSG00000040111	-1.0236	4.38277	17.1281	0.000592695	0.00547519
ENSMUSG00000054580	-3.79509	-1.38488	17.1261	0.000593016	0.00547519
ENSMUSG00000028795	1.50471	2.82251	17.1143	0.000594928	0.00548979
ENSMUSG00000042312	-2.10194	2.00242	17.0881	0.000599165	0.00552581
ENSMUSG00000005148	-1.99615	6.17883	17.0812	0.000600305	0.00553326
ENSMUSG00000019189	1.05828	5.63381	17.0754	0.00060125	0.0055389
ENSMUSG00000038648	-2.32599	3.22716	17.0625	0.000603354	0.00555393
ENSMUSG00000042589	-2.7158	0.841567	17.0613	0.00060355	0.00555393
ENSMUSG00000033419	-1.75533	0.964268	17.0554	0.000604517	0.00555975
ENSMUSG00000062519	-1.22175	1.9745	17.0514	0.00060518	0.00556277
ENSMUSG00000039748	0.936661	5.73854	17.0462	0.000606035	0.00556755
ENSMUSG00000022844	-0.947882	4.01695	17.0429	0.000606584	0.00556951
ENSMUSG00000070619	-2.50629	0.632994	17.0394	0.000607163	0.00557175
ENSMUSG00000030493	1.23755	3.2724	17.0274	0.000609154	0.00558586
ENSMUSG00000078234	-2.16405	2.19126	17.0253	0.000609497	0.00558586
ENSMUSG00000022580	1.25106	1.60578	17.024	0.000609708	0.00558586
ENSMUSG00000022010	-1.18383	7.82778	17.0202	0.000610341	0.00558857
ENSMUSG00000027864	-1.06584	6.34844	17.013	0.000611545	0.00559651
ENSMUSG00000034936	1.62033	3.71999	17.0045	0.000612959	0.00559929
ENSMUSG00000023832	1.13188	6.32938	17.0042	0.000613011	0.00559929
ENSMUSG00000052566	-1.14471	4.9283	17.0036	0.000613115	0.00559929
ENSMUSG00000054387	-1.13691	7.09084	17.003	0.000613208	0.00559929
ENSMUSG00000007338	1.07908	5.93086	17.0011	0.000613533	0.00559929
ENSMUSG00000061527	3.76123	0.0868368	16.9946	0.000614622	0.00560615
ENSMUSG00000086048	-3.42301	-1.77792	16.9908	0.000615254	0.0056062
ENSMUSG00000021767	-1.22308	7.06442	16.9905	0.000615302	0.0056062
ENSMUSG00000025280	0.80114	5.8462	16.9856	0.000616137	0.00561073
ENSMUSG00000075602	-1.88183	4.18299	16.977	0.000617575	0.00562075
ENSMUSG00000097767	2.36837	-0.576079	16.9665	0.000619345	0.00563377
ENSMUSG00000021738	-1.34895	2.43824	16.9488	0.000622354	0.00565804
ENSMUSG00000021918	0.770042	3.7909	16.9374	0.000624278	0.00567243
ENSMUSG00000024163	-1.06657	4.80312	16.9326	0.000625106	0.00567451
ENSMUSG00000047153	-1.14189	3.90993	16.9292	0.000625693	0.00567451
ENSMUSG00000002847	-1.58012	3.37324	16.9266	0.000626122	0.00567451
ENSMUSG00000050370	-3.00716	-0.937538	16.9258	0.000626259	0.00567451
ENSMUSG00000022865	-0.873193	4.59868	16.9245	0.000626482	0.00567451
ENSMUSG00000036613	0.991036	4.68266	16.9223	0.000626858	0.00567451
ENSMUSG00000072492	2.66933	-0.169849	16.9221	0.000626897	0.00567451
ENSMUSG00000032269	3.42849	-1.07423	16.9167	0.000627818	0.00567692
ENSMUSG00000031662	-2.10034	2.41167	16.9156	0.000628009	0.00567692
ENSMUSG00000106981	-2.75753	-1.24373	16.9146	0.000628188	0.00567692
ENSMUSG00000051998	-2.10457	1.16866	16.9037	0.000630068	0.00569081
ENSMUSG00000017843	-0.806144	6.48624	16.8979	0.000631053	0.00569662
ENSMUSG00000070570	2.28443	0.660365	16.8856	0.000633189	0.0057128
ENSMUSG00000074637	-1.10395	7.45618	16.881	0.000633977	0.0057168
ENSMUSG00000037621	-5.06235	-1.43925	17.7084	0.000635468	0.00572714
ENSMUSG00000022427	1.31104	6.77353	16.8363	0.000641784	0.00577982
ENSMUSG00000068874	-1.27221	1.48032	16.8351	0.000642008	0.00577982
ENSMUSG00000025026	-0.840836	4.63209	16.8297	0.000642944	0.00578511
ENSMUSG00000042515	1.37443	1.63224	16.8228	0.000644176	0.00579305
ENSMUSG00000020794	0.832083	5.24596	16.8184	0.000644937	0.00579676
ENSMUSG00000054568	-3.11863	-0.399256	16.8146	0.000645621	0.00579866
ENSMUSG00000046000	1.11656	2.83046	16.8133	0.000645846	0.00579866
ENSMUSG00000026976	2.25946	1.08109	16.8039	0.000647508	0.00581006
ENSMUSG00000066894	-1.06563	2.9307	16.8022	0.000647816	0.00581006
ENSMUSG00000026227	2.79628	-0.0811717	16.7915	0.000649726	0.00582405
ENSMUSG00000000751	0.970291	7.55947	16.7878	0.000650375	0.00582673
ENSMUSG00000023952	-1.42105	3.62911	16.7799	0.000651799	0.00583511
ENSMUSG00000016918	1.79079	4.76992	16.7753	0.000652614	0.00583511
ENSMUSG00000019947	-1.66493	6.4097	16.775	0.000652665	0.00583511
ENSMUSG00000032415	1.70948	2.20191	16.7747	0.000652715	0.00583511
ENSMUSG00000040726	-3.10383	0.0137559	16.768	0.00065393	0.00584283
ENSMUSG00000086788	2.48545	-0.771519	16.7638	0.000654688	0.00584383
ENSMUSG00000001131	-0.900622	5.29268	16.7634	0.000654745	0.00584383
ENSMUSG00000106989	-1.47604	2.92987	16.7565	0.000655987	0.00585177
ENSMUSG00000043323	-1.99487	5.807	16.7527	0.000656681	0.00585482
ENSMUSG00000030269	0.959746	5.16859	16.7403	0.000658921	0.00587164
ENSMUSG00000031232	-1.38637	5.5664	16.7375	0.000659422	0.00587295
ENSMUSG00000027087	-1.12555	5.89954	16.7332	0.000660205	0.00587678
ENSMUSG00000031688	2.01281	0.56175	16.7215	0.00066233	0.00589254
ENSMUSG00000032487	-1.45246	2.53427	16.7152	0.000663473	0.00589955
ENSMUSG00000003099	0.830408	6.07147	16.6955	0.000667094	0.00592857
ENSMUSG00000059772	1.03603	4.05267	16.6733	0.000671174	0.00596165
ENSMUSG00000061313	0.79675	5.194	16.6569	0.00067421	0.00598447
ENSMUSG00000046974	-4.30864	-0.98822	17.4725	0.000674464	0.00598447
ENSMUSG00000037949	-1.50988	1.75165	16.643	0.000676799	0.00600199
ENSMUSG00000087009	1.7957	1.21919	16.6377	0.000677796	0.00600716
ENSMUSG00000019362	1.09875	5.9883	16.632	0.000678848	0.00600716
ENSMUSG00000030780	-1.04101	3.81446	16.6316	0.000678925	0.00600716
ENSMUSG00000030748	-1.47748	1.74615	16.6314	0.000678967	0.00600716
ENSMUSG00000054074	-1.56999	2.60724	16.6302	0.000679189	0.00600716
ENSMUSG00000082229	-1.28468	2.03451	16.6271	0.000679768	0.00600907
ENSMUSG00000047026	-2.31653	-0.434078	18.5332	0.000683979	0.00604308
ENSMUSG00000041147	-1.00978	6.34456	16.5986	0.000685129	0.0060485
ENSMUSG00000051224	-1.36899	2.9072	16.5976	0.00068532	0.0060485
ENSMUSG00000022893	-1.70436	1.40059	16.5908	0.000686618	0.00605505
ENSMUSG00000072812	-2.05496	4.3884	16.5899	0.00068679	0.00605505
ENSMUSG00000025135	1.00772	5.4105	16.5879	0.000687162	0.00605512
ENSMUSG00000048100	1.80198	5.22483	16.5812	0.000688437	0.00606118
ENSMUSG00000103749	-2.27896	1.62506	16.5803	0.000688605	0.00606118
ENSMUSG00000020220	-1.10846	5.96041	16.5785	0.000688945	0.00606118
ENSMUSG00000058586	-0.79249	3.69639	16.575	0.000689613	0.00606191
ENSMUSG00000027171	1.27334	3.82054	16.5743	0.000689757	0.00606191
ENSMUSG00000021180	0.955462	2.9213	16.5634	0.000691828	0.00607376
ENSMUSG00000020808	0.987939	3.80737	16.5634	0.000691837	0.00607376
ENSMUSG00000036766	-2.3402	1.14722	16.5575	0.000692962	0.00608043
ENSMUSG00000037993	0.967053	6.25838	16.5382	0.000696674	0.00610658
ENSMUSG00000026360	2.92665	0.0154504	16.5381	0.000696677	0.00610658
ENSMUSG00000031410	-2.68204	1.38054	16.5301	0.000698232	0.00611698
ENSMUSG00000026480	-1.06987	3.26926	16.5074	0.000702636	0.00615232
ENSMUSG00000073838	0.877833	6.7895	16.5041	0.000703269	0.00615333
ENSMUSG00000035506	-1.0698	2.33466	16.503	0.000703492	0.00615333
ENSMUSG00000104502	3.56665	-1.01757	18.4042	0.000704462	0.00615857
ENSMUSG00000032743	-1.52928	2.80716	16.4856	0.00070688	0.00617646
ENSMUSG00000059022	-2.14388	0.70123	16.4834	0.000707308	0.00617696
ENSMUSG00000021025	-1.00444	4.46437	16.4755	0.000708855	0.00618494
ENSMUSG00000020627	-3.4727	-1.06165	16.475	0.000708966	0.00618494
ENSMUSG00000010154	1.58916	3.817	16.4725	0.000709454	0.00618594
ENSMUSG00000020396	1.38864	4.06201	16.4624	0.000711437	0.00619952
ENSMUSG00000032763	-1.08351	3.23242	16.4608	0.000711757	0.00619952
ENSMUSG00000024782	-1.58182	1.37718	16.4575	0.000712405	0.00620032
ENSMUSG00000085912	-2.18207	0.207879	16.4565	0.000712594	0.00620032
ENSMUSG00000053175	-1.72543	3.42467	16.4469	0.000714492	0.00621357
ENSMUSG00000078937	-2.90907	1.94701	16.4439	0.000715087	0.00621549
ENSMUSG00000025007	-1.29918	6.67466	16.4365	0.000716556	0.00622501
ENSMUSG00000075023	-1.11558	3.65912	16.4319	0.000717476	0.00622975
ENSMUSG00000040430	0.952142	4.9689	16.4105	0.00072175	0.00626001
[truncated: 2,383 more rows]

## Sheet: KO1_T0vsWT_T0
row.names	logFC	logCPM	F	PValue	FDR
[truncated: 1,108 more rows]

## Sheet: KO1_T24vsWT_24
row.names	logFC	logCPM	F	PValue	FDR
[truncated: 1,638 more rows]

[truncated: 2 more sheets: KO2_T0vsWT_T0, KO2_T24vsWT_24]
