# Supplementary material for: Hmga2 protein loss alters nuclear envelope and 3D chromatin structure
Source: BMC Biol. 2022 Aug 2;20:171. doi: 10.1186/s12915-022-01375-3 (PMC9344646; doi:10.1186/s12915-022-01375-3)
Supplement: Supplementary file 3 — Additional file 3: Table S2. Hmga2 ChIP-seq data. [file 12915_2022_1375_MOESM3_ESM.xlsx]

## Sheet: Title
Table S2: Hmga2 ChIP-seq data
Hmga2_IP_R1_peaksPiledUp
# This file is generated by MACS version 2.2.7.1
# Command line: callpeak -t Hmga2_IP_R1.mLb.clN.sorted.bam -c WT_INPUT_R1.mLb.clN.sorted.bam --broad --broad-cutoff 0.1 -f BAM -g 1.87e9 -n Hmga2_IP_R1 -B --SPMR --keep-dup all
# ARGUMENTS LIST:
# name = Hmga2_IP_R1
# format = BAM
# ChIP-seq file = ['Hmga2_IP_R1.mLb.clN.sorted.bam']
# control file = ['WT_INPUT_R1.mLb.clN.sorted.bam']
# effective genome size = 1.87e+09
# band width = 300
# model fold = [5, 50]
# qvalue cutoff for narrow/strong regions = 5.00e-02
# qvalue cutoff for broad/weak regions = 1.00e-01
# The maximum gap between significant sites is assigned as the read length/tag size.
# The minimum length of peaks is assigned as the predicted fragment length "d".
# Larger dataset will be scaled towards smaller dataset.
# Range for calculating regional lambda is: 1000 bps and 10000 bps
# Broad region calling is on
# Paired-End mode is off
# MACS will save fragment pileup signal per million reads
# tag size is determined as 75 bps
# total tags in treatment: 11783788
# total tags in control: 28652881
# d = 134
# alternative fragment length(s) may be 134 bps

## Sheet: Table S2
chr	start	end	length	pileup	-log10(pvalue)	fold_enrichment	-log10(qvalue)	name		Peak Score	Annotation	Detailed Annotation	Distance to TSS	Nearest PromoterID	Nearest Unigene	Gene Name
chr16	41966794	41967031	238	37.34	48.9593	20.7874	42.2045	Hmga2_IP_R1_peak_13508		26	intron (Xkr4, intron 2 of 2)	-intron (Xkr4, intron 2 of 2)	407883	Xkr4	NM_001011874	Xkr4
chr2	144164112	144164349	238	33.22	42.2002	18.2072	36.0544	Hmga2_IP_R1_peak_20246		28	intron (Xkr4, intron 2 of 2)	-intron (Xkr4, intron 2 of 2)	258180	Xkr4	NM_001011874	Xkr4
chr7	29062474	29062677	204	33.06	38.7336	15.9908	32.8481	Hmga2_IP_R1_peak_29396		15	intron (Xkr4, intron 1 of 2)	-intron (Xkr4, intron 1 of 2)	185072	Xkr4	NM_001011874	Xkr4
chr5	99157027	99157256	230	26.99	30.9662	13.984	25.543	Hmga2_IP_R1_peak_26921		29	intron (Xkr4, intron 1 of 2)	-intron (Xkr4, intron 1 of 2)	152506	Xkr4	NM_001011874	Xkr4
chr9	99519786	99520002	217	24.8	29.7697	13.9868	24.4005	Hmga2_IP_R1_peak_33900		21	intron (Xkr4, intron 1 of 2)	-intron (Xkr4, intron 1 of 2)	141743	Xkr4	NM_001011874	Xkr4
chr9	102030043	102030376	334	24.65	29.3041	13.6345	24.089	Hmga2_IP_R1_peak_33940		21	intron (Xkr4, intron 1 of 2)	-intron (Xkr4, intron 1 of 2)	80153	Xkr4	NM_001011874	Xkr4
chr11	105181320	105181457	138	29.19	27.5108	11.9226	22.1609	Hmga2_IP_R1_peak_6275		24	intron (Xkr4, intron 1 of 2)	-intron (Xkr4, intron 1 of 2)	79254	Xkr4	NM_001011874	Xkr4
chrY	2859229	2860608	1380	82.86	26.4816	3.96135	21.3197	Hmga2_IP_R1_peak_34583		20	Intergenic	Intergenic	-103866	Xkr4	NM_001011874	Xkr4
chr1	46473764	46474032	269	23.5	26.0766	12.0681	21.0089	Hmga2_IP_R1_peak_613		10	Intergenic	Intergenic	-232165	Xkr4	NM_001011874	Xkr4
chr8	125076549	125076759	211	26.5	25.8859	11.1697	20.8045	Hmga2_IP_R1_peak_32548		23	Intergenic	Intergenic	-235501	Xkr4	NM_001011874	Xkr4
chr8	125602333	125602468	136	22.58	25.3491	12.7851	20.1053	Hmga2_IP_R1_peak_32550		10	Intergenic	Intergenic	-243723	Xkr4	NM_001011874	Xkr4
chr11	105629483	105629697	215	22.14	25.3286	12.4887	20.2065	Hmga2_IP_R1_peak_6281		33	Intergenic	Intergenic	-248284	Xkr4	NM_001011874	Xkr4
chr11	50033665	50033866	202	23.31	24.3071	11.4175	19.3062	Hmga2_IP_R1_peak_5662		21	Intergenic	Intergenic	-315594	Xkr4	NM_001011874	Xkr4
chr2	104304492	104304716	225	24.29	24.1281	10.9433	19.1474	Hmga2_IP_R1_peak_19613		12	Intergenic	Intergenic	-331039	Xkr4	NM_001011874	Xkr4
chr4	43444941	43445175	235	30.57	24.1281	8.88869	19.1501	Hmga2_IP_R1_peak_24020		17	Intergenic	Intergenic	250722	Rp1	NM_001195662	Rp1
chr9	3833172	3833382	211	21.44	24.0551	11.9488	19.0529	Hmga2_IP_R1_peak_32635		41	Intergenic	Intergenic	188888	Rp1	NM_001195662	Rp1
chr1	84133877	84134107	231	20.97	23.7889	11.9139	18.7934	Hmga2_IP_R1_peak_1259		15	Intergenic	Intergenic	173725	Rp1	NM_001195662	Rp1
chr8	106940826	106941051	226	22.37	23.3089	11.1536	18.3947	Hmga2_IP_R1_peak_32357		15	Intergenic	Intergenic	129041	Rp1	NM_001195662	Rp1
chr12	112021868	112022078	211	20.59	23.222	11.6993	18.273	Hmga2_IP_R1_peak_7914		12	Intergenic	Intergenic	111666	Rp1	NM_001195662	Rp1
chr17	36130966	36131177	212	28.76	23.0659	8.84508	18.1984	Hmga2_IP_R1_peak_15103		14	Intergenic	Intergenic	31245	Sox17	NM_001289464	Sox17
chr1	23331272	23331547	276	26.59	22.9819	9.38782	18.1254	Hmga2_IP_R1_peak_260		77	Intergenic	Intergenic	-19882	Sox17	NM_001289464	Sox17
chr19	16170099	16170331	233	20.32	22.7276	11.5603	17.7858	Hmga2_IP_R1_peak_17303		10	Intergenic	Intergenic	-115780	Sox17	NM_001289464	Sox17
chr12	82696802	82697023	222	23.82	22.5485	10.2295	17.646	Hmga2_IP_R1_peak_7543		61	Intergenic	Intergenic	121795	Mrpl15	NM_025300	Mrpl15
chr16	11152640	11152858	219	20.15	22.3176	11.3635	17.4243	Hmga2_IP_R1_peak_13139		35	Intergenic	Intergenic	99178	Mrpl15	NM_025300	Mrpl15
chr17	30230827	30230962	136	20.97	22.1839	11.413	17.1721	Hmga2_IP_R1_peak_15043		11	Intergenic	Intergenic	35260	Mrpl15	NM_025300	Mrpl15
chr5	86636581	86636790	210	19.9	22.1282	11.329	17.2328	Hmga2_IP_R1_peak_26767		22	Intergenic	Intergenic	17682	Mrpl15	NM_025300	Mrpl15
chr17	95263239	95263459	221	24.04	22.0765	9.73572	17.3258	Hmga2_IP_R1_peak_15991		33	intron (Mrpl15, intron 2 of 3)	-intron (Mrpl15, intron 3 of 4)	6602	Mrpl15	NM_025300	Mrpl15
chr4	127227294	127227502	209	19.72	21.9674	11.2354	17.1154	Hmga2_IP_R1_peak_25139		12	exon (Lypla1, exon 9 of 9)	-exon (Lypla1, exon 9 of 9)	-11418	Tcea1	NM_011541	Tcea1
chr8	7510768	7511043	276	23.47	21.9577	9.94242	17.0964	Hmga2_IP_R1_peak_30651		11	intron (Tcea1, intron 2 of 9)	-intron (Tcea1, intron 2 of 9)	14775	Tcea1	NM_011541	Tcea1
chr18	84564035	84564268	234	20.3	21.9158	11.0373	17.0845	Hmga2_IP_R1_peak_17057		17	intron (Rgs20, intron 3 of 4)	-intron (Rgs20, intron 4 of 5)	58968	Tcea1	NM_011541	Tcea1
chr14	98443333	98443594	262	23.3	21.8436	9.87586	17.0666	Hmga2_IP_R1_peak_10987		10	intron (Rgs20, intron 2 of 5)	-intron (Rgs20, intron 2 of 5)	77365	Rgs20	NM_001177795	Rgs20
chr1	190616704	190616951	248	19.46	21.8297	11.0929	17.0429	Hmga2_IP_R1_peak_2868		23	intron (Rgs20, intron 2 of 5)	-intron (Rgs20, intron 2 of 5)	11637	Rgs20	NM_001177795	Rgs20
chr6	43191954	43192243	290	19.23	21.6228	10.966	16.8697	Hmga2_IP_R1_peak_27961		11	intron (Atp6v1h, intron 9 of 13)	-intron (Atp6v1h, intron 9 of 13)	42328	Atp6v1h	NM_133826	Atp6v1h
chr6	30783669	30783895	227	20.63	21.5514	10.6876	16.7316	Hmga2_IP_R1_peak_27805		28	intron (Atp6v1h, intron 9 of 13)	-intron (Atp6v1h, intron 9 of 13)	48703	Atp6v1h	NM_133826	Atp6v1h
chr8	115437427	115437683	257	19.18	21.5408	10.9428	16.7928	Hmga2_IP_R1_peak_32477		20	Intergenic	Intergenic	82021	Atp6v1h	NM_133826	Atp6v1h
chr4	11465908	11466138	231	19.22	21.125	10.8403	16.3927	Hmga2_IP_R1_peak_23346		13	Intergenic	Intergenic	201730	Atp6v1h	NM_133826	Atp6v1h
chr4	91908279	91908497	219	19.29	21.0981	10.9996	16.2326	Hmga2_IP_R1_peak_24739		18	Intergenic	Intergenic	-250157	Oprk1	NM_001204371	Oprk1
chr8	76446978	76447181	204	21.19	21.0775	10.2468	16.3295	Hmga2_IP_R1_peak_31870		11	Intergenic	Intergenic	-173912	Oprk1	NM_001204371	Oprk1
chr8	108079567	108079796	230	22.01	20.9057	9.89422	16.1693	Hmga2_IP_R1_peak_32370		26	Intergenic	Intergenic	-119926	Oprk1	NM_001204371	Oprk1
chr7	46409041	46409226	186	18.77	20.5095	10.7183	15.7563	Hmga2_IP_R1_peak_29451		11	Intergenic	Intergenic	111182	Oprk1	NM_001204371	Oprk1
chr7	6311575	6312100	526	19.95	20.288	9.60611	15.8528	Hmga2_IP_R1_peak_29307		24	Intergenic	Intergenic	119811	Oprk1	NM_001204371	Oprk1
chrX	122586050	122586263	214	24.25	20.2322	8.81013	15.5036	Hmga2_IP_R1_peak_34422		22	Intergenic	Intergenic	-90015	Npbwr1	NM_010342	Npbwr1
chr19	9147764	9147999	236	18.44	20.2157	10.4642	15.5688	Hmga2_IP_R1_peak_17245		20	Intergenic	Intergenic	-129157	Rb1cc1	NM_009826	Rb1cc1
chr3	89921223	89921428	206	21.25	20.1942	9.62591	15.5616	Hmga2_IP_R1_peak_22055		10	Intergenic	Intergenic	-7517	Rb1cc1	NM_009826	Rb1cc1
chr14	93927282	93927509	228	19.14	20.1669	10.4217	15.4465	Hmga2_IP_R1_peak_10759		15	intron (Rb1cc1, intron 7 of 23)	-intron (Rb1cc1, intron 7 of 23)	27393	Rb1cc1	NM_009826	Rb1cc1
chr2	52934031	52934315	285	18.05	20.106	10.3262	15.5519	Hmga2_IP_R1_peak_18514		17	intron (Fam150a, intron 1 of 4)	-intron (Fam150a, intron 1 of 4)	19188	Fam150a	NM_001195732	Fam150a
chr14	25924289	25924495	207	22.18	20.0695	9.40862	15.352	Hmga2_IP_R1_peak_9768		23	Intergenic	Intergenic	86668	Fam150a	NM_001195732	Fam150a
chr4	33859994	33860288	295	44.22	20.0415	5.37134	15.3978	Hmga2_IP_R1_peak_23881		13	intron (St18, intron 2 of 22)	-intron (St18, intron 2 of 23)	168282	Fam150a	NM_001195732	Fam150a
chr10	75704470	75704686	217	18.57	20.0092	10.3868	15.4046	Hmga2_IP_R1_peak_4158		31	intron (St18, intron 2 of 22)	-intron (St18, intron 2 of 23)	-155571	St18	NM_001244693	St18
chr19	36143754	36143972	219	18.35	19.8556	10.4452	15.1398	Hmga2_IP_R1_peak_17554		16	intron (St18, intron 2 of 22)	-intron (St18, intron 2 of 23)	-116242	St18	NM_001244693	St18
chr17	32558072	32558278	207	18.27	19.8151	10.4481	15.1113	Hmga2_IP_R1_peak_15072		29	Intergenic	Intergenic	-152728	Pcmtd1	NM_183028	Pcmtd1
chr8	97548960	97549131	172	18.9	19.7492	10.3251	15.0666	Hmga2_IP_R1_peak_32135		36	Intergenic	Intergenic	-50183	Pcmtd1	NM_183028	Pcmtd1
chr14	27966662	27966920	259	18.14	19.6801	10.3747	14.988	Hmga2_IP_R1_peak_9783		11	intron (Pcmtd1, intron 2 of 5)	-intron (Pcmtd1, intron 2 of 5)	43598	Pcmtd1	NM_183028	Pcmtd1
chr13	92855245	92855621	377	20.23	19.6563	9.17225	15.1677	Hmga2_IP_R1_peak_9171		18	intron (Pcmtd1, intron 3 of 5)	-intron (Pcmtd1, intron 3 of 5)	67660	Pcmtd1	NM_183028	Pcmtd1
chr5	33872959	33873169	211	19.51	19.6367	9.9606	14.9542	Hmga2_IP_R1_peak_25742		33	intron (Pcmtd1, intron 5 of 5)	-intron (Pcmtd1, intron 5 of 5)	76281	Pcmtd1	NM_183028	Pcmtd1
chr13	52747141	52747361	221	23.99	19.6296	8.54397	15.0148	Hmga2_IP_R1_peak_8572		13	Intergenic	Intergenic	168720	Pcmtd1	NM_183028	Pcmtd1
chr17	84127492	84127699	208	19.68	19.5575	9.86593	14.9154	Hmga2_IP_R1_peak_15795		14	Intergenic	Intergenic	302377	Pcmtd1	NM_183028	Pcmtd1
chr10	97288568	97288788	221	18.33	19.522	10.1619	14.8945	Hmga2_IP_R1_peak_4366		17	Intergenic	Intergenic	304557	Pcmtd1	NM_183028	Pcmtd1
chr5	50246405	50246600	196	21.36	19.3882	9.33259	14.7371	Hmga2_IP_R1_peak_25938		78	Intergenic	Intergenic	308646	Pcmtd1	NM_183028	Pcmtd1
chr10	127622093	127622301	209	20.47	19.3845	9.38621	14.8	Hmga2_IP_R1_peak_4990		10	Intergenic	Intergenic	385228	Pcmtd1	NM_183028	Pcmtd1
chr8	131050438	131050660	223	19.06	19.3792	9.87417	14.7734	Hmga2_IP_R1_peak_32608		19	Intergenic	Intergenic	445900	Pcmtd1	NM_183028	Pcmtd1
chr9	62150683	62150919	237	18.92	19.2985	9.92076	14.6574	Hmga2_IP_R1_peak_33298		56	Intergenic	Intergenic	657414	Pcmtd1	NM_183028	Pcmtd1
chr2	91031440	91031685	246	19.14	19.2812	9.94344	14.6571	Hmga2_IP_R1_peak_19399		18	Intergenic	Intergenic	795682	Pcmtd1	NM_183028	Pcmtd1
chr1	99699893	99700067	175	17.99	19.2687	10.2953	14.5748	Hmga2_IP_R1_peak_1430		11	Intergenic	Intergenic	964568	Pcmtd1	NM_183028	Pcmtd1
chr11	86834930	86835155	226	18.69	19.2503	9.96209	14.6257	Hmga2_IP_R1_peak_6041		21	Intergenic	Intergenic	972176	Pcmtd1	NM_183028	Pcmtd1
chr2	63004694	63004902	209	18.96	19.1615	9.76264	14.6421	Hmga2_IP_R1_peak_18730		17	Intergenic	Intergenic	990285	Pcmtd1	NM_183028	Pcmtd1
chr11	5385042	5385216	175	21.27	18.9912	9.0926	14.3953	Hmga2_IP_R1_peak_5075		14	Intergenic	Intergenic	1006675	Pcmtd1	NM_183028	Pcmtd1
chr5	57611986	57612195	210	17.79	18.8815	10.0006	14.2523	Hmga2_IP_R1_peak_26078		112	Intergenic	Intergenic	1008724	Pcmtd1	NM_183028	Pcmtd1
chr19	32734753	32734937	185	18.6	18.8014	9.7638	14.2324	Hmga2_IP_R1_peak_17504		12	Intergenic	Intergenic	1013242	Pcmtd1	NM_183028	Pcmtd1
chr5	125884052	125884269	218	21.1	18.7922	8.92159	14.2491	Hmga2_IP_R1_peak_27130		13	Intergenic	Intergenic	1079566	Pcmtd1	NM_183028	Pcmtd1
chr2	141279089	141279317	229	17.46	18.7887	10.0102	14.1924	Hmga2_IP_R1_peak_20217		23	intron (Sntg1, intron 15 of 20)	-intron (Sntg1, intron 15 of 20)	746351	Sntg1	NM_027671	Sntg1
chr1	135937779	135937997	219	18.72	18.7752	9.67137	14.1893	Hmga2_IP_R1_peak_1949		18	intron (Sntg1, intron 14 of 20)	-intron (Sntg1, intron 14 of 20)	732733	Sntg1	NM_027671	Sntg1
chr4	9066470	9066698	229	17.98	18.7517	9.91585	14.149	Hmga2_IP_R1_peak_23320		24	intron (Sntg1, intron 14 of 20)	-intron (Sntg1, intron 14 of 20)	729102	Sntg1	NM_027671	Sntg1
chr6	128258577	128258779	203	21.54	18.6276	8.6785	14.126	Hmga2_IP_R1_peak_29029		10	intron (Sntg1, intron 10 of 20)	-intron (Sntg1, intron 10 of 20)	636388	Sntg1	NM_027671	Sntg1
chr9	118306484	118306727	244	19.08	18.5968	9.45285	13.9874	Hmga2_IP_R1_peak_34055		15	intron (Sntg1, intron 6 of 20)	-intron (Sntg1, intron 6 of 20)	552016	Sntg1	NM_027671	Sntg1
chr11	50639364	50639565	202	18.16	18.5462	9.75993	13.9672	Hmga2_IP_R1_peak_5666		15	intron (Sntg1, intron 3 of 19)	-intron (Sntg1, intron 4 of 20)	484978	Sntg1	NM_027671	Sntg1
chr9	68416637	68416853	217	18.45	18.4971	9.64736	13.8999	Hmga2_IP_R1_peak_33368		14	intron (Sntg1, intron 3 of 19)	-intron (Sntg1, intron 4 of 20)	453048	Sntg1	NM_027671	Sntg1
chr10	49315298	49315531	234	17.32	18.4831	9.93305	13.8802	Hmga2_IP_R1_peak_3769		10	intron (Sntg1, intron 3 of 19)	-intron (Sntg1, intron 4 of 20)	442418	Sntg1	NM_027671	Sntg1
chr18	36059297	36059489	193	17.35	18.4728	9.92484	13.8744	Hmga2_IP_R1_peak_16404		21	intron (Sntg1, intron 3 of 19)	-intron (Sntg1, intron 4 of 20)	434211	Sntg1	NM_027671	Sntg1
chr15	33972507	33972665	159	17.57	18.471	10.0001	13.831	Hmga2_IP_R1_peak_12208		19	intron (Sntg1, intron 3 of 20)	-intron (Sntg1, intron 3 of 20)	387486	Sntg1	NM_027671	Sntg1
chr15	54767944	54768145	202	19.68	18.4498	9.26467	13.8742	Hmga2_IP_R1_peak_12676		16	intron (Sntg1, intron 3 of 20)	-intron (Sntg1, intron 3 of 20)	302919	Sntg1	NM_027671	Sntg1
chr10	120187916	120188335	420	18.13	18.4211	9.4382	14.0047	Hmga2_IP_R1_peak_4874		18	intron (Sntg1, intron 2 of 20)	-intron (Sntg1, intron 2 of 20)	156196	Sntg1	NM_027671	Sntg1
chr11	14311979	14312192	214	17.29	18.4204	9.91889	13.8162	Hmga2_IP_R1_peak_5167		24	intron (Sntg1, intron 2 of 20)	-intron (Sntg1, intron 2 of 20)	134528	Sntg1	NM_027671	Sntg1
chr13	12308283	12308471	189	18.1	18.3845	9.70722	13.812	Hmga2_IP_R1_peak_8117		28	intron (Sntg1, intron 2 of 20)	-intron (Sntg1, intron 2 of 20)	109584	Sntg1	NM_027671	Sntg1
chr4	83261769	83261969	201	17.44	18.3654	9.80186	13.8228	Hmga2_IP_R1_peak_24590		11	intron (Sntg1, intron 1 of 20)	-intron (Sntg1, intron 1 of 20)	92858	Sntg1	NM_027671	Sntg1
chr2	180553427	180553647	221	18.49	18.3476	9.42062	13.7908	Hmga2_IP_R1_peak_20496		15	Intergenic	Intergenic	-82801	Sntg1	NM_027671	Sntg1
chr17	28863903	28864127	225	17.46	18.3284	9.75258	13.8317	Hmga2_IP_R1_peak_15024		15	Intergenic	Intergenic	-119053	Rrs1	NM_021511	Rrs1
chr2	27797603	27797828	226	18.69	18.2339	9.41167	13.6552	Hmga2_IP_R1_peak_18093		16	Intergenic	Intergenic	-104433	Rrs1	NM_021511	Rrs1
chr3	50388090	50388340	251	17.75	18.2233	9.65225	13.628	Hmga2_IP_R1_peak_21320		10	Intergenic	Intergenic	-87798	Rrs1	NM_021511	Rrs1
chr1	60248546	60248787	242	20.03	18.2029	9.19375	13.5619	Hmga2_IP_R1_peak_883		17	Intergenic	Intergenic	-64707	Rrs1	NM_021511	Rrs1
chr12	121157748	121157970	223	17.26	18.2028	9.90029	13.556	Hmga2_IP_R1_peak_8011		29	Intergenic	Intergenic	-54739	Rrs1	NM_021511	Rrs1
chr9	92904113	92904319	207	17.11	18.1652	9.8169	13.5773	Hmga2_IP_R1_peak_33833		14	intron (Mybl1, intron 11 of 15)	-intron (Mybl1, intron 11 of 14)	26934	Mybl1	NM_001290397	Mybl1
chr12	84852228	84852447	220	18.43	18.128	9.39627	13.5914	Hmga2_IP_R1_peak_7555		12	intron (Mybl1, intron 9 of 15)	-intron (Mybl1, intron 9 of 14)	22247	Mybl1	NM_001290397	Mybl1
chr2	107646739	107646938	200	17.08	18.1187	9.80265	13.5382	Hmga2_IP_R1_peak_19669		18	intron (Mybl1, intron 8 of 15)	-intron (Mybl1, intron 8 of 14)	18737	Mybl1	NM_001290397	Mybl1
chr14	96013660	96013903	244	24.02	18.1148	7.54572	13.595	Hmga2_IP_R1_peak_10872		22	intron (Mybl1, intron 3 of 15)	-intron (Mybl1, intron 3 of 14)	9935	Mybl1	NM_001290397	Mybl1
chr4	135847537	135847724	188	18.56	18.0683	9.31198	13.5578	Hmga2_IP_R1_peak_25200		10	intron (Mybl1, intron 1 of 15)	-intron (Mybl1, intron 1 of 14)	5054	Mybl1	NM_001290397	Mybl1
chr14	82855261	82855488	228	19.01	18.0403	9.14521	13.5264	Hmga2_IP_R1_peak_10319		14	exon (Vcpip1, exon 3 of 3)	-exon (Vcpip1, exon 3 of 3)	-20966	Mybl1	NM_001290397	Mybl1
chr16	92476161	92476343	183	22.73	17.9913	8.0892	13.4366	Hmga2_IP_R1_peak_14762		17	intron (1700034P13Rik, intron 2 of 3)	-intron (1700034P13Rik, intron 2 of 3)	-7692	Vcpip1	NM_173443	Vcpip1
chr11	36169388	36169597	210	17.01	17.9865	9.76702	13.3945	Hmga2_IP_R1_peak_5493		14	intron (Sgk3, intron 1 of 16)	-intron (Sgk3, intron 1 of 17)	14548	Sgk3	NM_177547	Sgk3
chr2	71324887	71325080	194	16.98	17.9653	9.75089	13.3976	Hmga2_IP_R1_peak_18919		10	intron (Mcmdc2, intron 4 of 14)	-intron (Mcmdc2, intron 4 of 14)	5940	Mcmdc2	NM_177722	Mcmdc2
chr19	44388037	44388407	371	18.23	17.9541	8.98365	13.599	Hmga2_IP_R1_peak_17636		24	intron (Ppp1r42, intron 1 of 6)	-intron (Ppp1r42, intron 1 of 8)	1317	Ppp1r42	NR_110971	Ppp1r42
chr2	86496705	86496881	177	16.97	17.9142	9.74089	13.3494	Hmga2_IP_R1_peak_19274		39	intron (Cspp1, intron 7 of 29)	-intron (Cspp1, intron 7 of 29)	36285	Cspp1	NM_026493	Cspp1
chr10	57790473	57790656	184	19.67	17.893	8.91453	13.3835	Hmga2_IP_R1_peak_3939		10	TTS (Cspp1)	#NAME?	95057	Arfgef1	NM_001102430	Arfgef1
chr15	36814384	36814613	230	18.43	17.8774	9.15038	13.3989	Hmga2_IP_R1_peak_12257		10	intron (Arfgef1, intron 18 of 37)	-intron (Arfgef1, intron 18 of 37)	53304	Arfgef1	NM_001102430	Arfgef1
chr10	121132920	121133151	232	18.44	17.8455	9.18198	13.3562	Hmga2_IP_R1_peak_4893		15	intron (Arfgef1, intron 16 of 37)	-intron (Arfgef1, intron 16 of 37)	50407	Arfgef1	NM_001102430	Arfgef1
chr12	113621647	113621872	226	16.81	17.8006	9.65611	13.2589	Hmga2_IP_R1_peak_7931		24	Intergenic	Intergenic	-27875	Arfgef1	NM_001102430	Arfgef1
chr19	30422024	30422212	189	18.66	17.7944	9.13317	13.2921	Hmga2_IP_R1_peak_17465		24	intron (Cpa6, intron 2 of 9)	-intron (Cpa6, intron 2 of 9)	233221	Cpa6	NM_177834	Cpa6
chr9	70375920	70376127	208	17.11	17.7937	9.59249	13.2388	Hmga2_IP_R1_peak_33384		21	intron (Cpa6, intron 1 of 10)	-intron (Cpa6, intron 1 of 9)	102157	Cpa6	NM_177834	Cpa6
chr9	16241606	16241800	195	17.12	17.7761	9.60455	13.2803	Hmga2_IP_R1_peak_32813		36	Intergenic	Intergenic	-1937	Cpa6	NM_177834	Cpa6
chr13	32829703	32829954	252	17.86	17.7715	9.27009	13.2331	Hmga2_IP_R1_peak_8401		12	Intergenic	Intergenic	-65950	Cpa6	NM_177834	Cpa6
chr2	71912210	71912422	213	16.79	17.7232	9.64364	13.182	Hmga2_IP_R1_peak_18925		20	Intergenic	Intergenic	-85768	Prex2	NM_001033636	Prex2
chr11	86517789	86517987	199	17.49	17.6231	9.36351	13.1553	Hmga2_IP_R1_peak_6029		10	intron (Prex2, intron 1 of 39)	-intron (Prex2, intron 1 of 39)	11037	Prex2	NM_001033636	Prex2
chr16	69719060	69719290	231	16.67	17.5451	9.57854	13.007	Hmga2_IP_R1_peak_14199		10	intron (Prex2, intron 1 of 39)	-intron (Prex2, intron 1 of 39)	42533	Prex2	NM_001033636	Prex2
chr4	79489651	79489912	262	17.06	17.4745	9.35744	13.045	Hmga2_IP_R1_peak_24515		19	exon (Prex2, exon 7 of 40)	-exon (Prex2, exon 7 of 40)	105102	Prex2	NM_001033636	Prex2
chr17	67332587	67332808	222	16.43	17.4081	9.45155	12.9467	Hmga2_IP_R1_peak_15558		21	intron (Prex2, intron 8 of 39)	-intron (Prex2, intron 8 of 39)	110583	Prex2	NM_001033636	Prex2
chr4	138484953	138485178	226	18	17.3886	9.10747	12.9327	Hmga2_IP_R1_peak_25233		14	intron (Prex2, intron 19 of 39)	-intron (Prex2, intron 19 of 39)	157228	Prex2	NM_001033636	Prex2
chr8	79844166	79844359	194	17.21	17.3837	9.34767	12.8986	Hmga2_IP_R1_peak_31933		18	intron (Prex2, intron 37 of 39)	-intron (Prex2, intron 3 of 5)	-132333	A830018L16Rik	NM_177173	A830018L16Rik
chr2	75663306	75663764	459	19.33	17.369	8.47614	13.0152	Hmga2_IP_R1_peak_19004		13	TTS (Prex2)	#NAME?	-110378	A830018L16Rik	NM_177173	A830018L16Rik
chr9	3518483	3518716	234	16.5	17.3609	9.48818	12.8675	Hmga2_IP_R1_peak_32629		11	Intergenic	Intergenic	-95589	A830018L16Rik	NM_177173	A830018L16Rik
chr1	157551039	157551241	203	16.52	17.2692	9.49753	12.7518	Hmga2_IP_R1_peak_2445		29	Intergenic	Intergenic	-72764	A830018L16Rik	NM_177173	A830018L16Rik
chr3	130463044	130463254	211	16.53	17.2128	9.41464	12.7303	Hmga2_IP_R1_peak_22749		75	intron (A830018L16Rik, intron 1 of 13)	-intron (A830018L16Rik, intron 1 of 13)	65206	A830018L16Rik	NM_177173	A830018L16Rik
chr12	117056703	117056987	285	20.23	17.1966	8.36157	12.7491	Hmga2_IP_R1_peak_7958		12	intron (A830018L16Rik, intron 7 of 13)	-intron (A830018L16Rik, intron 7 of 13)	195700	A830018L16Rik	NM_177173	A830018L16Rik
chr16	82188689	82188906	218	16.29	17.1634	9.37378	12.7017	Hmga2_IP_R1_peak_14571		18	intron (A830018L16Rik, intron 7 of 13)	-intron (A830018L16Rik, intron 7 of 13)	214287	A830018L16Rik	NM_177173	A830018L16Rik
chr18	35474367	35474539	173	16.44	17.1561	9.45527	12.6427	Hmga2_IP_R1_peak_16399		18	intron (A830018L16Rik, intron 7 of 13)	-intron (A830018L16Rik, intron 7 of 13)	215634	A830018L16Rik	NM_177173	A830018L16Rik
chr13	106487318	106487596	279	16.09	17.1197	9.24713	12.7501	Hmga2_IP_R1_peak_9376		18	intron (A830018L16Rik, intron 7 of 13)	-intron (A830018L16Rik, intron 7 of 13)	240263	A830018L16Rik	NM_177173	A830018L16Rik
chr4	137783171	137783361	191	17.15	17.0518	9.11895	12.6365	Hmga2_IP_R1_peak_25224		13	intron (A830018L16Rik, intron 7 of 13)	-intron (A830018L16Rik, intron 7 of 13)	323623	A830018L16Rik	NM_177173	A830018L16Rik
chr14	94739340	94739595	256	17.11	16.9706	9.10467	12.5241	Hmga2_IP_R1_peak_10796		18	intron (A830018L16Rik, intron 9 of 13)	-intron (A830018L16Rik, intron 9 of 13)	398858	A830018L16Rik	NM_177173	A830018L16Rik
chr7	74792024	74792217	194	24.13	16.9683	7.14695	12.5729	Hmga2_IP_R1_peak_29676		32	intron (A830018L16Rik, intron 9 of 13)	-intron (A830018L16Rik, intron 9 of 13)	411843	A830018L16Rik	NM_177173	A830018L16Rik
chr13	86488317	86488534	218	17.61	16.9354	8.9076	12.5055	Hmga2_IP_R1_peak_8979		14	intron (A830018L16Rik, intron 10 of 13)	-intron (A830018L16Rik, intron 10 of 13)	421215	A830018L16Rik	NM_177173	A830018L16Rik
chr8	66741099	66741314	216	16.7	16.9178	9.14647	12.5346	Hmga2_IP_R1_peak_31734		21	intron (A830018L16Rik, intron 10 of 13)	-intron (A830018L16Rik, intron 10 of 13)	465733	A830018L16Rik	NM_177173	A830018L16Rik
chr17	8053295	8053453	159	16.3	16.8387	9.38077	12.3193	Hmga2_IP_R1_peak_14829		15	intron (A830018L16Rik, intron 10 of 13)	-intron (A830018L16Rik, intron 10 of 13)	497325	A830018L16Rik	NM_177173	A830018L16Rik
chr8	120800554	120800774	221	22.14	16.8357	7.47833	12.4125	Hmga2_IP_R1_peak_32531		32	intron (A830018L16Rik, intron 13 of 13)	-intron (A830018L16Rik, intron 13 of 13)	-452105	Mir6341	NR_105759	Mir6341
chr6	67228840	67229029	190	18.39	16.8151	8.66383	12.3668	Hmga2_IP_R1_peak_28336		29	Intergenic	Intergenic	-435093	Mir6341	NR_105759	Mir6341
chr10	120613878	120614071	194	16.27	16.8104	9.29631	12.3215	Hmga2_IP_R1_peak_4887		16	Intergenic	Intergenic	-357204	Mir6341	NR_105759	Mir6341
chr2	130091710	130091923	214	17.02	16.8048	9.04468	12.3133	Hmga2_IP_R1_peak_20032		35	Intergenic	Intergenic	-286890	Mir6341	NR_105759	Mir6341
chr6	72494981	72495283	303	17.59	16.7983	8.87596	12.3353	Hmga2_IP_R1_peak_28391		10	Intergenic	Intergenic	-217656	Mir6341	NR_105759	Mir6341
chr3	82623348	82623532	185	16.11	16.7324	9.27864	12.2573	Hmga2_IP_R1_peak_21952		14	Intergenic	Intergenic	-202440	Mir6341	NR_105759	Mir6341
chr18	57093520	57093750	231	16.13	16.7312	9.28516	12.2335	Hmga2_IP_R1_peak_16733		107	Intergenic	Intergenic	-163306	Mir6341	NR_105759	Mir6341
chr4	115859579	115859809	231	17.57	16.7295	8.7676	12.3719	Hmga2_IP_R1_peak_25047		61	Intergenic	Intergenic	37962	Mir6341	NR_105759	Mir6341
chr9	46066491	46066690	200	19.92	16.7224	8.09466	12.3799	Hmga2_IP_R1_peak_33136		12	Intergenic	Intergenic	54159	Mir6341	NR_105759	Mir6341
chr1	94714688	94714907	220	17.55	16.578	8.78528	12.1432	Hmga2_IP_R1_peak_1325		18	Intergenic	Intergenic	81248	Mir6341	NR_105759	Mir6341
chr6	128750386	128750591	206	17.6	16.5467	8.70737	12.1483	Hmga2_IP_R1_peak_29034		11	Intergenic	Intergenic	-32310	Gm17644	NR_045297	Gm17644
chr14	89586635	89586844	210	15.96	16.5411	9.19385	12.0763	Hmga2_IP_R1_peak_10536		14	Intergenic	Intergenic	-4959	Gm17644	NR_045297	Gm17644
chr3	21108780	21109021	242	17.04	16.522	8.83247	12.161	Hmga2_IP_R1_peak_20810		10	intron (Slco5a1, intron 1 of 8)	-intron (Slco5a1, intron 1 of 8)	10664	Slco5a1	NM_172841	Slco5a1
chr3	21194048	21194308	261	16.29	16.4983	9.03024	12.0755	Hmga2_IP_R1_peak_20812		13	Intergenic	Intergenic	-50497	Slco5a1	NM_172841	Slco5a1
chr11	103491883	103492427	545	15.97	16.4882	9.19839	12.0051	Hmga2_IP_R1_peak_6247		25	intron (Ncoa2, intron 2 of 22)	-intron (Ncoa2, intron 2 of 21)	-121820	Prdm14	NM_001081209	Prdm14
chr2	83531274	83531544	271	15.74	16.4708	9.07704	12.0938	Hmga2_IP_R1_peak_19189		10	Intergenic	Intergenic	-74923	Ncoa2	NM_008678	Ncoa2
chr1	176566409	176566584	176	16.35	16.4366	9.09072	11.9885	Hmga2_IP_R1_peak_2707		12	Intergenic	Intergenic	-11966	Tram1	NM_028173	Tram1
chr4	68941865	68942115	251	16.31	16.4261	8.96552	12.076	Hmga2_IP_R1_peak_24322		18	Intergenic	Intergenic	8271	Gm5523	NR_004447	Gm5523
chr14	83227524	83227775	252	15.64	16.3902	9.02345	12.0426	Hmga2_IP_R1_peak_10338		12	Intergenic	Intergenic	-3868	Gm5523	NR_004447	Gm5523
chr19	10052081	10052261	181	21.12	16.3816	7.65444	12.0257	Hmga2_IP_R1_peak_17246		11	Intergenic	Intergenic	-14844	Gm5523	NR_004447	Gm5523
chr7	38193252	38193480	229	15.75	16.3729	9.07977	11.9756	Hmga2_IP_R1_peak_29441		13	Intergenic	Intergenic	-151755	Gm5523	NR_004447	Gm5523
chr3	106444610	106444823	214	15.71	16.3287	9.05129	11.9393	Hmga2_IP_R1_peak_22256		19	Intergenic	Intergenic	256482	Eya1	NM_010164	Eya1
chr10	67016820	67017018	199	16.87	16.3267	8.74179	12.0024	Hmga2_IP_R1_peak_4048		13	intron (Eya1, intron 9 of 17)	-intron (Eya1, intron 8 of 16)	63452	Eya1	NM_010164	Eya1
chr1	151817004	151817198	195	16.49	16.3178	8.85793	11.9411	Hmga2_IP_R1_peak_2351		11	intron (Eya1, intron 4 of 17)	-intron (Eya1, intron 3 of 16)	29463	Eya1	NM_010164	Eya1
chr1	107141873	107142045	173	17.02	16.3148	8.80937	11.8942	Hmga2_IP_R1_peak_1542		17	intron (Eya1, intron 1 of 17)	-intron (Eya1, intron 1 of 16)	3666	Eya1	NM_010164	Eya1
chr4	137463410	137463618	209	22.1	16.3139	7.44801	11.8421	Hmga2_IP_R1_peak_25221		42	Intergenic	Intergenic	-19875	Eya1	NM_010164	Eya1
chr10	101939963	101940159	197	15.73	16.2605	9.07122	11.8355	Hmga2_IP_R1_peak_4502		10	Intergenic	Intergenic	-76826	Eya1	NM_010164	Eya1
chr15	5530934	5531192	259	15.67	16.2383	9.03915	11.8354	Hmga2_IP_R1_peak_11630		11	Intergenic	Intergenic	-91126	Eya1	NM_010164	Eya1
chr17	75266145	75266353	209	16.45	16.1946	8.7654	11.8632	Hmga2_IP_R1_peak_15634		13	Intergenic	Intergenic	-104793	Eya1	NM_010164	Eya1
chr12	50641042	50641233	192	15.7	16.1708	9.05331	11.7383	Hmga2_IP_R1_peak_6992		30	Intergenic	Intergenic	186615	Msc	NM_010827	Msc
chr9	114551095	114551298	204	17.19	16.1699	8.63363	11.7821	Hmga2_IP_R1_peak_34024		15	Intergenic	Intergenic	120585	Msc	NM_010827	Msc
chr1	168086251	168086475	225	16.42	16.1577	8.7883	11.8058	Hmga2_IP_R1_peak_2608		21	Intergenic	Intergenic	-101268	Trpa1	NM_177781	Trpa1
chr11	20247253	20247465	213	15.69	16.1366	9.03977	11.7043	Hmga2_IP_R1_peak_5274		19	Intergenic	Intergenic	-124605	Trpa1	NM_177781	Trpa1
chr16	81851915	81852212	298	15.14	16.1362	8.75021	11.9657	Hmga2_IP_R1_peak_14556		10	intron (Kcnb2, intron 1 of 1)	-intron (Kcnb2, intron 1 of 1)	67942	Kcnb2	NM_001098528	Kcnb2
chrX	53523613	53523850	238	26.83	16.1321	6.33032	11.6837	Hmga2_IP_R1_peak_34187		13	intron (Kcnb2, intron 1 of 1)	-intron (Kcnb2, intron 1 of 1)	-105791	Terf1	NM_001286628	Terf1
chr10	59733536	59733745	210	18.07	16.0909	8.26976	11.7731	Hmga2_IP_R1_peak_3959		16	Intergenic	Intergenic	-37986	Terf1	NM_001286628	Terf1
chr13	119121550	119121757	208	15.54	16.0568	8.96685	11.6678	Hmga2_IP_R1_peak_9585		14	Intergenic	Intergenic	-13436	Terf1	NM_001286628	Terf1
chr10	44968769	44968980	212	17.37	16.0094	8.40965	11.6396	Hmga2_IP_R1_peak_3644		30	Intergenic	Intergenic	-67233	Sbspon	NM_001033288	Sbspon
chr14	51752385	51752616	232	15.92	15.9615	8.89933	11.5605	Hmga2_IP_R1_peak_9992		31	Intergenic	Intergenic	-74376	Sbspon	NM_001033288	Sbspon
chr3	139476904	139477038	135	15.84	15.9563	9.13275	11.43	Hmga2_IP_R1_peak_22894		41	TTS (4930444P10Rik)	-TTS (4930444P10Rik)	27408	4930444P10Rik	NM_001305227	4930444P10Rik
chr1	74408180	74408379	200	19.87	15.9555	7.75108	11.6283	Hmga2_IP_R1_peak_1145		61	Intergenic	Intergenic	46542	Rdh10	NM_133832	Rdh10
chr6	59815748	59815920	173	15.55	15.9181	8.97264	11.5059	Hmga2_IP_R1_peak_28162		15	intron (Stau2, intron 12 of 13)	-intron (Stau2, intron 11 of 12)	127048	Rdh10	NM_133832	Rdh10
chr15	21231257	21231461	205	17.43	15.8884	8.41245	11.499	Hmga2_IP_R1_peak_11978		12	intron (Stau2, intron 12 of 13)	-intron (Stau2, intron 11 of 12)	186147	Rdh10	NM_133832	Rdh10
chr5	35275895	35276107	213	17.1	15.8849	8.52904	11.493	Hmga2_IP_R1_peak_25758		15	intron (Stau2, intron 5 of 13)	-intron (Stau2, intron 4 of 12)	120779	Stau2	NM_025303	Stau2
chr3	106079663	106080335	673	18.78	15.8839	7.49303	11.8263	Hmga2_IP_R1_peak_22249		49	intron (Stau2, intron 5 of 13)	-intron (Stau2, intron 4 of 12)	114032	Stau2	NM_025303	Stau2
chr2	103312387	103312620	234	15.47	15.8735	8.92746	11.4738	Hmga2_IP_R1_peak_19606		35	intron (Stau2, intron 2 of 12)	-intron (Stau2, intron 2 of 12)	37067	Stau2	NM_025303	Stau2
chr8	65972176	65972378	203	15.42	15.8715	8.90193	11.4886	Hmga2_IP_R1_peak_31698		22	intron (Stau2, intron 2 of 13)	-intron (Stau2, intron 2 of 12)	12805	Stau2	NM_025303	Stau2
chr15	45516203	45516487	285	15.35	15.8679	8.86515	11.5148	Hmga2_IP_R1_peak_12434		18	Intergenic	Intergenic	16149	Tceb1	NM_026456	Tceb1
chr1	153468685	153468901	217	19.24	15.8125	7.7833	11.4854	Hmga2_IP_R1_peak_2392		27	intron (Tmem70, intron 2 of 2)	-intron (Tmem70, intron 2 of 2)	3351	Tmem70	NM_026392	Tmem70
chr11	83454570	83454783	214	15.3	15.8048	8.83959	11.4692	Hmga2_IP_R1_peak_5976		78	Intergenic	Intergenic	107179	Jph1	NM_020604	Jph1
chr10	58667765	58667960	196	15.79	15.7833	8.81611	11.4176	Hmga2_IP_R1_peak_3948		59	Intergenic	Intergenic	64639	Gdap1	NM_010267	Gdap1
chrY	2793022	2794433	1412	53.69	15.7425	3.27662	11.626	Hmga2_IP_R1_peak_34579		16	Intergenic	Intergenic	67405	Gdap1	NM_010267	Gdap1
chr8	80485136	80485333	198	15.27	15.6916	8.82278	11.3463	Hmga2_IP_R1_peak_31944		14	Intergenic	Intergenic	97978	Gdap1	NM_010267	Gdap1
chr1	139946041	139946230	190	17.23	15.6736	8.29391	11.3769	Hmga2_IP_R1_peak_1997		40	Intergenic	Intergenic	103858	Gdap1	NM_010267	Gdap1
chr16	16849260	16849468	209	15.28	15.6458	8.82796	11.27	Hmga2_IP_R1_peak_13194		10	Intergenic	Intergenic	219530	Gdap1	NM_010267	Gdap1
chr3	114652988	114653230	243	15.2	15.6442	8.78201	11.3026	Hmga2_IP_R1_peak_22445		10	Intergenic	Intergenic	-222888	Pi15	NM_053191	Pi15
chr10	77516114	77516300	187	15.28	15.6287	8.82568	11.2532	Hmga2_IP_R1_peak_4169		10	Intergenic	Intergenic	-210941	Pi15	NM_053191	Pi15
chr16	22026257	22026458	202	15.26	15.6282	8.81448	11.2554	Hmga2_IP_R1_peak_13246		10	Intergenic	Intergenic	-186097	Pi15	NM_053191	Pi15
chrY	2787085	2788075	991	76.59	15.6137	2.81581	11.242	Hmga2_IP_R1_peak_34576		12	intron (Pi15, intron 2 of 5)	-intron (Pi15, intron 2 of 5)	15276	Pi15	NM_053191	Pi15
chr1	8087603	8087847	245	16.03	15.5993	8.55134	11.2408	Hmga2_IP_R1_peak_68		10	Intergenic	Intergenic	-111694	Gm16070	NR_130314	Gm16070
chr11	99016889	99017144	256	15.16	15.588	8.76386	11.248	Hmga2_IP_R1_peak_6192		10	Intergenic	Intergenic	-165230	Gm16070	NR_130314	Gm16070
chr3	74562987	74563170	184	15.22	15.5499	8.79277	11.1884	Hmga2_IP_R1_peak_21788		33	Intergenic	Intergenic	-187203	Gm16070	NR_130314	Gm16070
chr7	39028780	39029014	235	15.07	15.5378	8.71413	11.2399	Hmga2_IP_R1_peak_29449		12	Intergenic	Intergenic	203199	Crisp4	NM_030033	Crisp4
chr10	68786204	68786384	181	15.28	15.536	8.82548	11.1395	Hmga2_IP_R1_peak_4078		14	Intergenic	Intergenic	123638	Crisp4	NM_030033	Crisp4
chr5	86809233	86809450	218	17.56	15.528	8.16193	11.1612	Hmga2_IP_R1_peak_26775		37	Intergenic	Intergenic	88937	Crisp4	NM_030033	Crisp4
chr14	3167394	3167536	143	16.55	15.517	8.60606	11.0972	Hmga2_IP_R1_peak_9605		18	Intergenic	Intergenic	36540	Defb44-ps	NR_002879	Defb44-ps
chr4	63359816	63360054	239	15.23	15.512	8.80195	11.1014	Hmga2_IP_R1_peak_24238		12	Intergenic	Intergenic	19622	Defb44-ps	NR_002879	Defb44-ps
chr5	84700488	84700826	339	15.94	15.4775	8.47213	11.1919	Hmga2_IP_R1_peak_26705		17	intron (Defb44-ps, intron 1 of 1)	-intron (Defb44-ps, intron 1 of 1)	10862	Defb44-ps	NR_002879	Defb44-ps
chr8	108084701	108085381	681	15.97	15.4659	8.16131	11.3463	Hmga2_IP_R1_peak_32372		19	TTS (Gm15386)	#NAME?	5335	Gm15386	NM_001040027	Gm15386
chr2	65880436	65880645	210	17.78	15.4491	7.9516	11.1605	Hmga2_IP_R1_peak_18805		10	Intergenic	Intergenic	-49034	Defb41	NM_183124	Defb41
chr2	38113276	38113469	194	16.12	15.4127	8.48096	11.0806	Hmga2_IP_R1_peak_18187		11	Intergenic	Intergenic	-142660	Defb41	NM_183124	Defb41
chr5	74550107	74550315	209	19.16	15.4126	7.56543	11.1196	Hmga2_IP_R1_peak_26468		15	Intergenic	Intergenic	-230403	Defb41	NM_183124	Defb41
chr2	31797312	31797522	211	16.32	15.3916	8.30582	11.1316	Hmga2_IP_R1_peak_18123		16	Intergenic	Intergenic	-377367	Defb41	NM_183124	Defb41
chr13	94232058	94232281	224	17.84	15.381	7.95984	11.0802	Hmga2_IP_R1_peak_9198		11	Intergenic	Intergenic	-396976	Tfap2d	NM_153154	Tfap2d
chr4	149451097	149451302	206	16.91	15.3764	8.07702	11.1603	Hmga2_IP_R1_peak_25293		10	Intergenic	Intergenic	-290343	Tfap2d	NM_153154	Tfap2d
chr8	122500043	122500222	180	17.14	15.3753	8.17573	11.0548	Hmga2_IP_R1_peak_32543		17	Intergenic	Intergenic	-281082	Tfap2d	NM_153154	Tfap2d
chr17	80421242	80421493	252	19.86	15.3389	7.36528	11.0549	Hmga2_IP_R1_peak_15722		21	Intergenic	Intergenic	-138511	Tfap2d	NM_153154	Tfap2d
chr2	154221336	154221510	175	15.25	15.325	8.68179	10.993	Hmga2_IP_R1_peak_20328		16	Intergenic	Intergenic	-85952	Tfap2d	NM_153154	Tfap2d
chr3	135214372	135214615	244	16.12	15.3239	8.2821	11.0955	Hmga2_IP_R1_peak_22830		42	intron (Tfap2d, intron 5 of 7)	-intron (Tfap2d, intron 5 of 7)	35606	Tfap2d	NM_153154	Tfap2d
chr12	16898632	16898800	169	16.78	15.3068	8.32207	10.9504	Hmga2_IP_R1_peak_6593		16	intron (Tfap2d, intron 7 of 7)	-intron (Tfap2d, intron 7 of 7)	47702	Tfap2d	NM_153154	Tfap2d
chr4	131940185	131940424	240	15.01	15.2935	8.66482	10.9721	Hmga2_IP_R1_peak_25166		13	Intergenic	Intergenic	70157	Tfap2b	NM_001286340	Tfap2b
chr8	82060673	82060874	202	15.04	15.2586	8.63681	10.9607	Hmga2_IP_R1_peak_31963		12	Intergenic	Intergenic	148813	Tfap2b	NM_001286340	Tfap2b
chr6	15837562	15837849	288	16.43	15.2383	8.12002	11.0489	Hmga2_IP_R1_peak_27545		15	Intergenic	Intergenic	323608	Tfap2b	NM_001286340	Tfap2b
chr19	6968031	6968209	179	18.1	15.2288	7.81134	10.9488	Hmga2_IP_R1_peak_17225		19	Intergenic	Intergenic	405322	Tfap2b	NM_001286340	Tfap2b
chr17	75566353	75566535	183	15.01	15.2206	8.67722	10.8699	Hmga2_IP_R1_peak_15637		13	Intergenic	Intergenic	409173	Tfap2b	NM_001286340	Tfap2b
chr2	143754897	143755113	217	16.59	15.205	8.12111	10.97	Hmga2_IP_R1_peak_20242		35	Intergenic	Intergenic	477057	Tfap2b	NM_001286340	Tfap2b
chr9	17550577	17551003	427	14.81	15.2046	8.5101	10.9939	Hmga2_IP_R1_peak_32836		11	Intergenic	Intergenic	511141	Tfap2b	NM_001286340	Tfap2b
chr17	84170938	84171102	165	15.09	15.203	8.7242	10.8142	Hmga2_IP_R1_peak_15796		14	Intergenic	Intergenic	-526775	4930486I03Rik	NR_045734	4930486I03Rik
chr19	58797664	58797856	193	15.99	15.1984	8.39033	10.9077	Hmga2_IP_R1_peak_17767		21	intron (Pkhd1, intron 66 of 66)	-intron (Pkhd1, intron 66 of 66)	-294360	4930486I03Rik	NR_045734	4930486I03Rik
chr5	103843401	103843676	276	15.62	15.194	8.47241	10.8865	Hmga2_IP_R1_peak_26975		11	intron (Pkhd1, intron 65 of 66)	-intron (Pkhd1, intron 65 of 66)	-283064	4930486I03Rik	NR_045734	4930486I03Rik
chr15	55190634	55190833	200	15.19	15.189	8.59849	10.8982	Hmga2_IP_R1_peak_12682		20	intron (Pkhd1, intron 60 of 66)	-intron (Pkhd1, intron 60 of 66)	-195212	4930486I03Rik	NR_045734	4930486I03Rik
chr18	69955995	69956232	238	18.69	15.1496	7.5794	10.8807	Hmga2_IP_R1_peak_16901		14	intron (Pkhd1, intron 58 of 66)	-intron (Pkhd1, intron 58 of 66)	-156767	4930486I03Rik	NR_045734	4930486I03Rik
chr6	61215003	61215266	264	15.11	15.1481	8.50452	10.8907	Hmga2_IP_R1_peak_28193		17	intron (Pkhd1, intron 50 of 66)	-intron (Pkhd1, intron 50 of 66)	-59481	4930486I03Rik	NR_045734	4930486I03Rik
chr8	108081508	108081700	193	17.54	15.1394	7.9674	10.8386	Hmga2_IP_R1_peak_32371		25	intron (Pkhd1, intron 49 of 66)	-intron (Pkhd1, intron 49 of 66)	-45471	4930486I03Rik	NR_045734	4930486I03Rik
chr8	110055075	110055298	224	17.18	15.1257	7.80996	10.9737	Hmga2_IP_R1_peak_32398		39	intron (Linc-md1, intron 2 of 2)	-intron (Linc-md1, intron 2 of 2)	-1340	Mir133b	NR_029902	Mir133b
chr7	106187739	106187977	239	14.87	15.1061	8.56256	10.8258	Hmga2_IP_R1_peak_30135		11	promoter-TSS (Mir133b)	#NAME?	-474	Mir133b	NR_029902	Mir133b
chr7	117093496	117093743	248	15.07	15.0686	8.50953	10.8309	Hmga2_IP_R1_peak_30259		15	intron (Gsta3, intron 2 of 6)	-intron (Gsta3, intron 3 of 7)	13950	Gsta3	NM_001288617	Gsta3
chr1	180334657	180335347	691	17.73	15.0188	7.29536	10.9529	Hmga2_IP_R1_peak_2765		25	Intergenic	Intergenic	26265	Gsta3	NM_001288617	Gsta3
chr12	42251007	42251212	206	14.79	15.0145	8.56273	10.7133	Hmga2_IP_R1_peak_6828		29	Intergenic	Intergenic	13255	Khdc1b	NM_001113187	Khdc1b
chr1	12252654	12252869	216	15.81	15.0073	8.24739	10.7338	Hmga2_IP_R1_peak_138		33	intron (Kcnq5, intron 10 of 13)	-intron (Kcnq5, intron 11 of 14)	65905	Khdc1b	NM_001113187	Khdc1b
chr6	71297245	71297450	206	14.86	15.0002	8.51111	10.7542	Hmga2_IP_R1_peak_28382		41	intron (Kcnq5, intron 2 of 13)	-intron (Kcnq5, intron 2 of 14)	195635	Khdc1b	NM_001113187	Khdc1b
chr10	124446158	124446338	181	15.28	14.9843	8.46335	10.6694	Hmga2_IP_R1_peak_4953		16	intron (Kcnq5, intron 1 of 13)	-intron (Kcnq5, intron 1 of 14)	234552	Khdc1b	NM_001113187	Khdc1b
chr2	37634109	37634564	456	17.3	14.9742	7.8418	10.7371	Hmga2_IP_R1_peak_18180		22	intron (Kcnq5, intron 1 of 13)	-intron (Kcnq5, intron 1 of 14)	254492	Kcnq5	NM_023872	Kcnq5
chr7	90313577	90313823	247	15.48	14.9499	8.16296	10.7986	Hmga2_IP_R1_peak_29874		13	intron (Kcnq5, intron 1 of 13)	-intron (Kcnq5, intron 1 of 14)	228053	Kcnq5	NM_023872	Kcnq5
chr3	140378904	140379087	184	16.56	14.923	8.05962	10.6445	Hmga2_IP_R1_peak_22927		15	intron (Kcnq5, intron 1 of 13)	-intron (Kcnq5, intron 1 of 14)	189019	Kcnq5	NM_023872	Kcnq5
chr11	31864731	31864923	193	14.67	14.8778	8.49793	10.5908	Hmga2_IP_R1_peak_5462		12	intron (Kcnq5, intron 1 of 13)	-intron (Kcnq5, intron 1 of 14)	30000	Kcnq5	NM_023872	Kcnq5
chr9	12341444	12341658	215	16.16	14.8749	8.09478	10.6154	Hmga2_IP_R1_peak_32778		26	intron (Kcnq5, intron 1 of 13)	-intron (Kcnq5, intron 1 of 14)	4152	Kcnq5	NM_023872	Kcnq5
chr3	55344195	55344598	404	15.71	14.8568	7.62995	10.9302	Hmga2_IP_R1_peak_21374		12	Intergenic	Intergenic	-46641	Kcnq5	NM_023872	Kcnq5
chr13	102551704	102551874	171	15.01	14.8398	8.49919	10.5594	Hmga2_IP_R1_peak_9300		26	intron (Rims1, intron 27 of 30)	-intron (Rims1, intron 26 of 29)	-333229	Kcnq5	NM_023872	Kcnq5
chr15	84908719	84908945	227	14.66	14.8149	8.48861	10.5232	Hmga2_IP_R1_peak_12940		13	intron (Rims1, intron 26 of 30)	-intron (Rims1, intron 25 of 29)	-376769	Kcnq5	NM_023872	Kcnq5
chr3	95819902	95820108	207	14.64	14.7849	8.47847	10.4856	Hmga2_IP_R1_peak_22131		10	intron (Rims1, intron 26 of 30)	-intron (Rims1, intron 25 of 29)	-380982	Kcnq5	NM_023872	Kcnq5
chr2	75267139	75267372	234	15.41	14.7531	8.21124	10.4765	Hmga2_IP_R1_peak_18993		12	intron (Rims1, intron 26 of 30)	-intron (Rims1, intron 25 of 29)	-381779	Kcnq5	NM_023872	Kcnq5
chr12	88105852	88106059	208	16.17	14.719	8.06213	10.5039	Hmga2_IP_R1_peak_7585		12	intron (Rims1, intron 20 of 30)	-intron (Rims1, intron 20 of 29)	412853	Rims1	NM_053270	Rims1
chr11	120010062	120010301	240	15.68	14.7044	8.16275	10.4562	Hmga2_IP_R1_peak_6435		10	intron (Rims1, intron 11 of 30)	-intron (Rims1, intron 11 of 29)	324540	Rims1	NM_053270	Rims1
chr6	70931790	70931980	191	14.59	14.7018	8.45349	10.4015	Hmga2_IP_R1_peak_28378		20	intron (Rims1, intron 5 of 30)	-intron (Rims1, intron 5 of 29)	265184	Rims1	NM_053270	Rims1
chr14	89695329	89695509	181	15.12	14.6896	8.33742	10.4221	Hmga2_IP_R1_peak_10541		11	intron (Rims1, intron 5 of 30)	-intron (Rims1, intron 5 of 29)	226852	Rims1	NM_053270	Rims1
chr13	113183310	113183503	194	15.17	14.6798	8.27123	10.4561	Hmga2_IP_R1_peak_9473		16	intron (Rims1, intron 5 of 30)	-intron (Rims1, intron 5 of 29)	224290	Rims1	NM_053270	Rims1
chr2	38769589	38770033	445	17.64	14.656	7.17961	10.6869	Hmga2_IP_R1_peak_18194		10	intron (Rims1, intron 2 of 30)	-intron (Rims1, intron 2 of 29)	162482	Rims1	NM_053270	Rims1
chr6	64923593	64923806	214	15.05	14.654	8.3275	10.3751	Hmga2_IP_R1_peak_28285		65	intron (Rims1, intron 2 of 30)	-intron (Rims1, intron 2 of 29)	144961	Rims1	NM_053270	Rims1
chr10	106483661	106484104	444	18.19	14.6539	7.22444	10.5008	Hmga2_IP_R1_peak_4635		15	Intergenic	Intergenic	-9194	Rims1	NM_053270	Rims1
chr8	33157409	33157612	204	14.5	14.6272	8.40116	10.3548	Hmga2_IP_R1_peak_30893		21	Intergenic	Intergenic	-56406	Rims1	NM_053270	Rims1
chr14	93658929	93659255	327	15.65	14.6207	8.15825	10.3951	Hmga2_IP_R1_peak_10742		27	Intergenic	Intergenic	9935	4933415F23Rik	NM_025746	4933415F23Rik
chr8	33333608	33333804	197	14.66	14.607	8.401	10.3619	Hmga2_IP_R1_peak_30899		44	Intergenic	Intergenic	-54460	4933415F23Rik	NM_025746	4933415F23Rik
chr1	169835974	169836543	570	14.86	14.5912	7.94921	10.5737	Hmga2_IP_R1_peak_2627		18	Intergenic	Intergenic	-62379	4933415F23Rik	NM_025746	4933415F23Rik
chr2	66324129	66324388	260	14.32	14.5775	8.30581	10.3893	Hmga2_IP_R1_peak_18815		10	Intergenic	Intergenic	-39794	Mir30a	NR_029533	Mir30a
chr8	105734340	105734536	197	16.12	14.5591	7.90763	10.3669	Hmga2_IP_R1_peak_32338		25	Intergenic	Intergenic	-36326	Mir30a	NR_029533	Mir30a
chr18	58115574	58115775	202	14.66	14.5508	8.37496	10.2682	Hmga2_IP_R1_peak_16748		25	Intergenic	Intergenic	-14048	Mir30a	NR_029533	Mir30a
chr1	62292388	62292594	207	14.48	14.5489	8.26688	10.4112	Hmga2_IP_R1_peak_934		28	Intergenic	Intergenic	-9415	Mir30a	NR_029533	Mir30a
chr14	98137245	98137509	265	14.81	14.5228	8.15623	10.3378	Hmga2_IP_R1_peak_10971		181	Intergenic	Intergenic	32869	Mir30c-2	NR_029717	Mir30c-2
chr12	73247617	73247810	194	14.49	14.518	8.40102	10.2163	Hmga2_IP_R1_peak_7416		13	Intergenic	Intergenic	29206	Ogfrl1	NM_001081079	Ogfrl1
chr11	86091574	86091758	185	14.54	14.4917	8.35059	10.2515	Hmga2_IP_R1_peak_6020		58	TTS (Ogfrl1)	#NAME?	17566	Ogfrl1	NM_001081079	Ogfrl1
chr16	50286382	50286577	196	15.22	14.4878	8.15447	10.1923	Hmga2_IP_R1_peak_13633		13	Intergenic	Intergenic	-67185	Ogfrl1	NM_001081079	Ogfrl1
chr12	17569428	17569641	214	14.45	14.4751	8.34945	10.2021	Hmga2_IP_R1_peak_6597		27	Intergenic	Intergenic	-76190	Ogfrl1	NM_001081079	Ogfrl1
chr11	31400256	31400544	289	14.47	14.4745	8.26708	10.2858	Hmga2_IP_R1_peak_5460		35	Intergenic	Intergenic	-123828	B3gat2	NM_172124	B3gat2
chr5	116704526	116704729	204	14.39	14.4545	8.34582	10.187	Hmga2_IP_R1_peak_27080		14	intron (B3gat2, intron 1 of 3)	-intron (B3gat2, intron 1 of 3)	30765	B3gat2	NM_172124	B3gat2
chr3	117979427	117979667	241	14.31	14.4532	8.30146	10.2281	Hmga2_IP_R1_peak_22507		50	Intergenic	Intergenic	-32444	Col9a1	NM_007740	Col9a1
chr14	62866934	62867167	234	15.31	14.4221	8.0596	10.2631	Hmga2_IP_R1_peak_10104		27	intron (Col19a1, intron 11 of 50)	-intron (Col19a1, intron 11 of 50)	112201	Col19a1	NM_007733	Col19a1
chr2	20457988	20458173	186	15.27	14.3968	8.10841	10.1769	Hmga2_IP_R1_peak_18017		18	intron (Col19a1, intron 3 of 50)	-intron (Col19a1, intron 3 of 50)	27325	Col19a1	NM_007733	Col19a1
chr4	137449182	137449382	201	18.02	14.3428	7.27369	10.1623	Hmga2_IP_R1_peak_25220		12	intron (Col19a1, intron 2 of 50)	-intron (Col19a1, intron 2 of 50)	20662	Col19a1	NM_007733	Col19a1
chr1	182556659	182556876	218	14.55	14.3371	8.19523	10.1053	Hmga2_IP_R1_peak_2789		13	Intergenic	Intergenic	-39379	Lmbrd1	NM_026719	Lmbrd1
chr6	93004776	93005016	241	15.65	14.3155	7.91562	10.1285	Hmga2_IP_R1_peak_28665		14	Intergenic	Intergenic	-21065	Lmbrd1	NM_026719	Lmbrd1
chr9	66447247	66447492	246	18.83	14.2983	7.06291	10.1251	Hmga2_IP_R1_peak_33351		37	intron (Lmbrd1, intron 3 of 15)	-intron (Lmbrd1, intron 3 of 15)	65431	Lmbrd1	NM_026719	Lmbrd1
chr15	14853592	14853840	249	14.21	14.2884	8.24813	10.0699	Hmga2_IP_R1_peak_11757		55	intron (Lmbrd1, intron 14 of 15)	-intron (Lmbrd1, intron 14 of 15)	128632	Lmbrd1	NM_026719	Lmbrd1
chr2	177117177	177117389	213	14.26	14.278	8.23368	10.0488	Hmga2_IP_R1_peak_20486		24	Intergenic	Intergenic	240889	Lmbrd1	NM_026719	Lmbrd1
chr7	92173841	92174044	204	14.19	14.2474	8.23303	10.0282	Hmga2_IP_R1_peak_29890		42	Intergenic	Intergenic	241854	Lmbrd1	NM_026719	Lmbrd1
chr15	82404748	82404979	232	14.24	14.2421	8.2636	9.98543	Hmga2_IP_R1_peak_12933		18	Intergenic	Intergenic	291785	Gm20172	NM_001204913	Gm20172
chr9	13386412	13386622	211	16.86	14.2393	7.51142	10.1021	Hmga2_IP_R1_peak_32792		16	Intergenic	Intergenic	252666	Gm20172	NM_001204913	Gm20172
chr17	69781182	69781372	191	14.89	14.2382	8.11608	10.0297	Hmga2_IP_R1_peak_15578		13	intron (Adgrb3, intron 23 of 30)	-intron (Adgrb3, intron 23 of 30)	163130	Gm20172	NM_001204913	Gm20172
chr1	127959556	127959758	203	14.22	14.2107	8.25292	9.9529	Hmga2_IP_R1_peak_1870		14	intron (Adgrb3, intron 3 of 30)	-intron (Adgrb3, intron 3 of 30)	273278	Adgrb3	NM_175642	Adgrb3
chr8	105449393	105449592	200	14.72	14.2071	8.07265	10.0483	Hmga2_IP_R1_peak_32328		10	intron (Adgrb3, intron 2 of 30)	-intron (Adgrb3, intron 2 of 30)	267802	Adgrb3	NM_175642	Adgrb3
chr8	108074945	108075143	199	17.91	14.1918	7.29966	9.95442	Hmga2_IP_R1_peak_32369		10	intron (Adgrb3, intron 2 of 30)	-intron (Adgrb3, intron 2 of 30)	263873	Adgrb3	NM_175642	Adgrb3
chr8	110188584	110188813	230	14.44	14.1835	8.15947	10.0065	Hmga2_IP_R1_peak_32401		12	intron (Adgrb3, intron 2 of 30)	-intron (Adgrb3, intron 2 of 30)	252474	Adgrb3	NM_175642	Adgrb3
chr5	87163556	87163801	246	14.02	14.1479	8.0955	10.0625	Hmga2_IP_R1_peak_26782		17	intron (Adgrb3, intron 2 of 30)	-intron (Adgrb3, intron 2 of 30)	242274	Adgrb3	NM_175642	Adgrb3
chr6	83215164	83215367	204	16.01	14.1184	7.7495	9.89387	Hmga2_IP_R1_peak_28576		22	intron (Adgrb3, intron 2 of 30)	-intron (Adgrb3, intron 2 of 30)	212390	Adgrb3	NM_175642	Adgrb3
chr15	31330480	31330630	151	14.29	14.1161	8.29071	9.81902	Hmga2_IP_R1_peak_12172		10	intron (Adgrb3, intron 2 of 30)	-intron (Adgrb3, intron 2 of 30)	196991	Adgrb3	NM_175642	Adgrb3
chr8	25964674	25964888	215	15.9	14.1034	7.78023	9.9399	Hmga2_IP_R1_peak_30798		13	intron (Adgrb3, intron 2 of 30)	-intron (Adgrb3, intron 2 of 30)	169249	Adgrb3	NM_175642	Adgrb3
chr6	73128943	73129102	160	14.71	14.0964	8.14764	9.84729	Hmga2_IP_R1_peak_28405		19	intron (Adgrb3, intron 2 of 30)	-intron (Adgrb3, intron 2 of 30)	158956	Adgrb3	NM_175642	Adgrb3
chr2	148354150	148354360	211	14.08	14.0959	8.17641	9.88776	Hmga2_IP_R1_peak_20288		10	intron (Adgrb3, intron 2 of 30)	-intron (Adgrb3, intron 2 of 30)	34493	Adgrb3	NM_175642	Adgrb3
chr19	59985048	59985233	186	14.09	14.0947	8.17937	9.8973	Hmga2_IP_R1_peak_17774		11	intron (Adgrb3, intron 1 of 30)	-intron (Adgrb3, intron 1 of 30)	2840	Adgrb3	NM_175642	Adgrb3
chr16	32217936	32218206	271	15.24	14.0933	7.73198	10.045	Hmga2_IP_R1_peak_13374		19	Intergenic	Intergenic	-18150	Adgrb3	NM_175642	Adgrb3
chr18	89526577	89526729	153	14.43	14.0726	8.21208	9.80946	Hmga2_IP_R1_peak_17169		58	Intergenic	Intergenic	-38044	Adgrb3	NM_175642	Adgrb3
chr1	47227600	47227802	203	14.2	14.0701	8.17196	9.85783	Hmga2_IP_R1_peak_623		45	Intergenic	Intergenic	-147402	Adgrb3	NM_175642	Adgrb3
chr3	38107937	38108130	194	14.04	14.0669	8.15508	9.88752	Hmga2_IP_R1_peak_21021		13	Intergenic	Intergenic	-231056	Adgrb3	NM_175642	Adgrb3
chr11	40355629	40355824	196	14.07	14.0212	8.17145	9.78383	Hmga2_IP_R1_peak_5567		24	Intergenic	Intergenic	-332571	Adgrb3	NM_175642	Adgrb3
chr11	15865480	15865656	177	14.21	14.0167	8.1585	9.80898	Hmga2_IP_R1_peak_5205		17	Intergenic	Intergenic	-406748	Adgrb3	NM_175642	Adgrb3
chr12	49797169	49797350	182	14.13	14.0167	8.18607	9.77487	Hmga2_IP_R1_peak_6971		14	Intergenic	Intergenic	-426071	Adgrb3	NM_175642	Adgrb3
chr4	138214451	138214658	208	14.33	14.0125	8.00509	9.86128	Hmga2_IP_R1_peak_25230		18	Intergenic	Intergenic	411769	4931408C20Rik	NM_001033764	4931408C20Rik
chr11	57769382	57769647	266	14.75	14.0103	8.02187	9.81005	Hmga2_IP_R1_peak_5732		32	Intergenic	Intergenic	365250	4931408C20Rik	NM_001033764	4931408C20Rik
chr2	132265041	132265277	237	15.24	14.0045	7.85658	9.78756	Hmga2_IP_R1_peak_20052		16	Intergenic	Intergenic	329534	4931408C20Rik	NM_001033764	4931408C20Rik
chr1	54157488	54157748	261	14.24	14.001	8.05362	9.88314	Hmga2_IP_R1_peak_786		15	Intergenic	Intergenic	209327	4931408C20Rik	NM_001033764	4931408C20Rik
chr18	59333878	59334091	214	19.39	13.9879	6.77199	9.85271	Hmga2_IP_R1_peak_16772		27	Intergenic	Intergenic	178144	4931408C20Rik	NM_001033764	4931408C20Rik
chr16	79585357	79585779	423	14.05	13.9799	7.7588	9.99882	Hmga2_IP_R1_peak_14464		15	Intergenic	Intergenic	156867	4931408C20Rik	NM_001033764	4931408C20Rik
chr5	29661866	29662100	235	14.06	13.9763	8.05897	9.83011	Hmga2_IP_R1_peak_25710		32	Intergenic	Intergenic	-33076	4931408C20Rik	NM_001033764	4931408C20Rik
chr3	95510591	95510802	212	14.67	13.9646	7.96188	9.8141	Hmga2_IP_R1_peak_22126		10	Intergenic	Intergenic	-78328	4931408C20Rik	NM_001033764	4931408C20Rik
chr17	14639482	14639680	199	13.97	13.9471	8.1191	9.74274	Hmga2_IP_R1_peak_14874		16	Intergenic	Intergenic	-121217	4931408C20Rik	NM_001033764	4931408C20Rik
chr17	12811205	12811408	204	14.82	13.9444	7.88893	9.73696	Hmga2_IP_R1_peak_14869		14	Intergenic	Intergenic	-137075	4931408C20Rik	NM_001033764	4931408C20Rik
chr9	50156728	50156898	171	14.32	13.9305	8.1087	9.70601	Hmga2_IP_R1_peak_33169		12	Intergenic	Intergenic	-138610	4931408C20Rik	NM_001033764	4931408C20Rik
chr5	139751942	139752226	285	15.46	13.9157	7.47521	9.89873	Hmga2_IP_R1_peak_27205		13	Intergenic	Intergenic	-228131	4931408C20Rik	NM_001033764	4931408C20Rik
chr17	47596188	47596387	200	14.31	13.9148	8.03216	9.76165	Hmga2_IP_R1_peak_15232		11	Intergenic	Intergenic	-271571	4931408C20Rik	NM_001033764	4931408C20Rik
chrX	99108512	99108692	181	14.03	13.9002	8.1477	9.66425	Hmga2_IP_R1_peak_34314		19	Intergenic	Intergenic	-331689	4931408C20Rik	NM_001033764	4931408C20Rik
chr4	23353740	23353922	183	13.98	13.8829	8.11649	9.66869	Hmga2_IP_R1_peak_23582		14	Intergenic	Intergenic	-374478	4931408C20Rik	NM_001033764	4931408C20Rik
chr8	78984804	78985029	226	13.96	13.8804	8.10874	9.66667	Hmga2_IP_R1_peak_31916		15	Intergenic	Intergenic	-395621	4931408C20Rik	NM_001033764	4931408C20Rik
chr7	79384880	79385045	166	19.04	13.8636	6.86206	9.67855	Hmga2_IP_R1_peak_29752		19	Intergenic	Intergenic	-424720	4931408C20Rik	NM_001033764	4931408C20Rik
chr7	4765529	4765736	208	15.99	13.8606	7.53567	9.75689	Hmga2_IP_R1_peak_29299		11	Intergenic	Intergenic	-438310	4931408C20Rik	NM_001033764	4931408C20Rik
chr11	31976905	31977152	248	13.81	13.8566	8.03216	9.72511	Hmga2_IP_R1_peak_5466		10	Intergenic	Intergenic	-534880	4931408C20Rik	NM_001033764	4931408C20Rik
chr6	133266968	133267173	206	16.15	13.8333	7.45207	9.67912	Hmga2_IP_R1_peak_29087		11	Intergenic	Intergenic	-556410	4931408C20Rik	NM_001033764	4931408C20Rik
chr2	13467172	13467356	185	14.88	13.8331	7.87203	9.67889	Hmga2_IP_R1_peak_17913		29	Intergenic	Intergenic	-652887	4931408C20Rik	NM_001033764	4931408C20Rik
chr9	91436294	91436499	206	14.18	13.8323	8.05898	9.61197	Hmga2_IP_R1_peak_33793		18	Intergenic	Intergenic	-653791	4931408C20Rik	NM_001033764	4931408C20Rik
chr10	99227024	99227241	218	14.5	13.8261	7.92853	9.68621	Hmga2_IP_R1_peak_4406		10	Intergenic	Intergenic	-686201	4931408C20Rik	NM_001033764	4931408C20Rik
chr17	30246522	30246723	202	14.94	13.8079	7.81794	9.65874	Hmga2_IP_R1_peak_15044		10	Intergenic	Intergenic	-690920	4931408C20Rik	NM_001033764	4931408C20Rik
chr13	81550381	81550610	230	16.43	13.7964	7.2807	9.74431	Hmga2_IP_R1_peak_8857		16	Intergenic	Intergenic	-785623	4931408C20Rik	NM_001033764	4931408C20Rik
chr10	52052846	52053059	214	14.82	13.7938	7.87971	9.58084	Hmga2_IP_R1_peak_3836		26	Intergenic	Intergenic	-801593	4931408C20Rik	NM_001033764	4931408C20Rik
chr18	76257722	76257939	218	13.88	13.7806	8.06806	9.56833	Hmga2_IP_R1_peak_16981		10	Intergenic	Intergenic	-878742	4931408C20Rik	NM_001033764	4931408C20Rik
chr4	35659547	35659714	168	13.92	13.7764	8.09077	9.56246	Hmga2_IP_R1_peak_23907		12	Intergenic	Intergenic	-883805	4931408C20Rik	NM_001033764	4931408C20Rik
chr3	116437821	116438009	189	13.89	13.7579	8.07248	9.54245	Hmga2_IP_R1_peak_22473		17	Intergenic	Intergenic	-895242	4931408C20Rik	NM_001033764	4931408C20Rik
chr14	96491281	96491508	228	13.92	13.7386	8.009	9.58679	Hmga2_IP_R1_peak_10897		14	Intergenic	Intergenic	-916951	4931408C20Rik	NM_001033764	4931408C20Rik
chr3	48788171	48788370	200	14.7	13.7365	7.82173	9.53786	Hmga2_IP_R1_peak_21279		17	Intergenic	Intergenic	-991151	4931408C20Rik	NM_001033764	4931408C20Rik
chr5	96953919	96954168	250	14.3	13.7256	7.87126	9.59038	Hmga2_IP_R1_peak_26895		10	Intergenic	Intergenic	-995736	4931408C20Rik	NM_001033764	4931408C20Rik
chr14	31791820	31791998	179	14.88	13.7162	7.84788	9.5574	Hmga2_IP_R1_peak_9817		12	Intergenic	Intergenic	-1015875	4931408C20Rik	NM_001033764	4931408C20Rik
chr14	111170873	111171117	245	15.16	13.695	7.49382	9.62706	Hmga2_IP_R1_peak_11334		10	Intergenic	Intergenic	-1035430	4931408C20Rik	NM_001033764	4931408C20Rik
chr6	17254895	17255147	253	14.15	13.6946	7.79527	9.65381	Hmga2_IP_R1_peak_27580		32	Intergenic	Intergenic	1018354	Gm597	NM_001013750	Gm597
chr1	81377319	81377563	245	15.02	13.663	7.74151	9.53894	Hmga2_IP_R1_peak_1217		43	Intergenic	Intergenic	1008582	Gm597	NM_001013750	Gm597
chrY	2869167	2870415	1249	55.88	13.6326	3.00918	9.57595	Hmga2_IP_R1_peak_34589		10	Intergenic	Intergenic	899468	Gm597	NM_001013750	Gm597
chr19	17200240	17200405	166	13.86	13.6291	8.05434	9.40071	Hmga2_IP_R1_peak_17319		85	Intergenic	Intergenic	875485	Gm597	NM_001013750	Gm597
chr8	91485919	91486138	220	17.21	13.6037	7.07128	9.51943	Hmga2_IP_R1_peak_32085		20	Intergenic	Intergenic	830414	Gm597	NM_001013750	Gm597
chr7	64251849	64252067	219	13.74	13.5817	7.99161	9.38786	Hmga2_IP_R1_peak_29592		28	Intergenic	Intergenic	727122	Gm597	NM_001013750	Gm597
chr19	16788965	16789146	182	13.76	13.5586	8.00463	9.34954	Hmga2_IP_R1_peak_17312		15	Intergenic	Intergenic	712543	Gm597	NM_001013750	Gm597
chr5	68297415	68297602	188	13.76	13.5536	8.00007	9.34488	Hmga2_IP_R1_peak_26357		10	Intergenic	Intergenic	684533	Gm597	NM_001013750	Gm597
chr6	60942915	60943164	250	15.72	13.5491	7.50316	9.37545	Hmga2_IP_R1_peak_28187		22	Intergenic	Intergenic	680716	Gm597	NM_001013750	Gm597
chr15	37883142	37883326	185	13.94	13.5415	7.9365	9.37029	Hmga2_IP_R1_peak_12263		15	Intergenic	Intergenic	660389	Gm597	NM_001013750	Gm597
chr18	55908460	55908657	198	13.95	13.5373	7.94305	9.37066	Hmga2_IP_R1_peak_16711		23	Intergenic	Intergenic	640739	Gm597	NM_001013750	Gm597
chr15	51894489	51894700	212	13.59	13.5365	7.91279	9.42096	Hmga2_IP_R1_peak_12647		10	Intergenic	Intergenic	528135	Gm597	NM_001013750	Gm597
chr9	117738181	117738391	211	13.71	13.521	7.89446	9.40932	Hmga2_IP_R1_peak_34048		14	Intergenic	Intergenic	527364	Gm597	NM_001013750	Gm597
chr11	47783554	47783715	162	13.75	13.4916	7.99886	9.28314	Hmga2_IP_R1_peak_5646		14	Intergenic	Intergenic	525530	Gm597	NM_001013750	Gm597
chr8	4836144	4836298	155	13.8	13.4797	8.02429	9.24454	Hmga2_IP_R1_peak_30547		15	Intergenic	Intergenic	511058	Gm597	NM_001013750	Gm597
chr10	58519693	58519912	220	13.66	13.4671	7.95036	9.27258	Hmga2_IP_R1_peak_3947		13	Intergenic	Intergenic	510256	Gm597	NM_001013750	Gm597
chr18	9454205	9454380	176	13.83	13.4613	7.94739	9.31327	Hmga2_IP_R1_peak_16047		58	Intergenic	Intergenic	496170	Gm597	NM_001013750	Gm597
chr10	31341765	31341921	157	13.77	13.4504	8.0084	9.21498	Hmga2_IP_R1_peak_3403		11	Intergenic	Intergenic	445963	Gm597	NM_001013750	Gm597
chr12	12898852	12899042	191	13.66	13.4427	7.94822	9.24127	Hmga2_IP_R1_peak_6551		18	Intergenic	Intergenic	438423	Gm597	NM_001013750	Gm597
chr17	31586679	31586879	201	13.62	13.4311	7.92772	9.25106	Hmga2_IP_R1_peak_15065		11	Intergenic	Intergenic	402173	Gm597	NM_001013750	Gm597
chr12	52672145	52672363	219	15.61	13.426	7.41778	9.28992	Hmga2_IP_R1_peak_7033		18	Intergenic	Intergenic	399171	Gm597	NM_001013750	Gm597
chr19	45045205	45045529	325	14.85	13.4253	7.71488	9.25363	Hmga2_IP_R1_peak_17641		30	Intergenic	Intergenic	390602	Gm597	NM_001013750	Gm597
chr3	147004925	147005204	280	13.43	13.4152	7.73904	9.45435	Hmga2_IP_R1_peak_23013		15	Intergenic	Intergenic	371008	Gm597	NM_001013750	Gm597
chr6	105188412	105188608	197	13.6	13.4152	7.9153	9.24937	Hmga2_IP_R1_peak_28814		18	Intergenic	Intergenic	268045	Gm597	NM_001013750	Gm597
chr2	93232662	93232882	221	15.5	13.4151	7.35804	9.30585	Hmga2_IP_R1_peak_19419		16	Intergenic	Intergenic	195335	Gm597	NM_001013750	Gm597
chr4	26176429	26176612	184	13.66	13.4086	7.93219	9.21622	Hmga2_IP_R1_peak_23647		23	Intergenic	Intergenic	174530	Gm597	NM_001013750	Gm597
chr11	101244540	101244730	191	13.61	13.4073	7.92267	9.23742	Hmga2_IP_R1_peak_6217		21	Intergenic	Intergenic	153868	Gm597	NM_001013750	Gm597
chr13	100362303	100362479	177	14.42	13.4015	7.718	9.25739	Hmga2_IP_R1_peak_9264		19	Intergenic	Intergenic	115283	Gm597	NM_001013750	Gm597
chr7	137533588	137533772	185	15.26	13.3965	7.45266	9.30041	Hmga2_IP_R1_peak_30434		15	Intergenic	Intergenic	114624	Gm597	NM_001013750	Gm597
chr14	70934957	70935116	160	15.45	13.385	7.52468	9.22312	Hmga2_IP_R1_peak_10166		14	Intergenic	Intergenic	91047	Gm597	NM_001013750	Gm597
chr4	39809263	39809429	167	13.6	13.3605	7.91521	9.19738	Hmga2_IP_R1_peak_23999		11	Intergenic	Intergenic	33300	Gm597	NM_001013750	Gm597
chr2	13615253	13615480	228	13.64	13.355	7.84394	9.24268	Hmga2_IP_R1_peak_17918		12	Intergenic	Intergenic	-42768	Gm597	NM_001013750	Gm597
chr5	130262457	130262639	183	13.54	13.325	7.88386	9.16946	Hmga2_IP_R1_peak_27148		20	Intergenic	Intergenic	-46714	Gm597	NM_001013750	Gm597
chr3	89349431	89349876	446	13.44	13.3167	7.71245	9.30535	Hmga2_IP_R1_peak_22041		28	Intergenic	Intergenic	-55414	Gm597	NM_001013750	Gm597
chr10	36673974	36674189	216	13.46	13.3156	7.84156	9.19116	Hmga2_IP_R1_peak_3511		16	Intergenic	Intergenic	-85319	Gm597	NM_001013750	Gm597
chr4	85774575	85774769	195	13.74	13.3109	7.82603	9.22291	Hmga2_IP_R1_peak_24627		14	Intergenic	Intergenic	-86187	Gm597	NM_001013750	Gm597
chr13	53622890	53623100	211	16.18	13.3034	7.17361	9.20508	Hmga2_IP_R1_peak_8577		12	Intergenic	Intergenic	-146049	Gm597	NM_001013750	Gm597
chr11	111554500	111554736	237	13.68	13.2992	7.78853	9.2065	Hmga2_IP_R1_peak_6367		10	Intergenic	Intergenic	-173511	Gm597	NM_001013750	Gm597
chr2	135260610	135260780	171	13.64	13.2976	7.90045	9.13917	Hmga2_IP_R1_peak_20098		18	Intergenic	Intergenic	-207854	Gm597	NM_001013750	Gm597
chr14	9052846	9053025	180	16.48	13.2958	7.17674	9.14543	Hmga2_IP_R1_peak_9609		10	Intergenic	Intergenic	-291081	Mir6342	NR_105760	Mir6342
chr8	50065138	50065320	183	14.69	13.2911	7.61912	9.15577	Hmga2_IP_R1_peak_31217		16	Intergenic	Intergenic	-250799	Mir6342	NR_105760	Mir6342
chr10	117413909	117414096	188	13.47	13.2862	7.84722	9.15757	Hmga2_IP_R1_peak_4843		15	Intergenic	Intergenic	-216865	Mir6342	NR_105760	Mir6342
chr14	99348916	99349088	173	13.56	13.2818	7.89454	9.09706	Hmga2_IP_R1_peak_11012		18	Intergenic	Intergenic	-179325	Mir6342	NR_105760	Mir6342
chr13	88303818	88304037	220	13.9	13.2815	7.80678	9.11494	Hmga2_IP_R1_peak_9057		15	Intergenic	Intergenic	-153343	Mir6342	NR_105760	Mir6342
chr12	114028557	114028749	193	14.04	13.2658	7.69699	9.18697	Hmga2_IP_R1_peak_7932		14	Intergenic	Intergenic	-127986	Mir6342	NR_105760	Mir6342
chr12	112103477	112103663	187	16.03	13.2587	7.17141	9.16331	Hmga2_IP_R1_peak_7918		13	Intergenic	Intergenic	-61478	Mir6342	NR_105760	Mir6342
chr5	51777854	51778051	198	14.04	13.2587	7.76072	9.16042	Hmga2_IP_R1_peak_25956		18	Intergenic	Intergenic	-43132	Mir6342	NR_105760	Mir6342
chr11	60796251	60796442	192	13.51	13.2519	7.86728	9.07977	Hmga2_IP_R1_peak_5754		12	Intergenic	Intergenic	-27752	Mir6342	NR_105760	Mir6342
chr3	125499951	125500148	198	14.65	13.2453	7.55122	9.09177	Hmga2_IP_R1_peak_22659		16	Intergenic	Intergenic	2468	Mir6342	NR_105760	Mir6342
chr17	85277121	85277301	181	17.91	13.2252	6.8055	9.08721	Hmga2_IP_R1_peak_15810		39	Intergenic	Intergenic	117335	Mir6342	NR_105760	Mir6342
chr16	57145977	57146165	189	13.81	13.223	7.80078	9.11329	Hmga2_IP_R1_peak_13809		10	Intergenic	Intergenic	217707	Mir6342	NR_105760	Mir6342
chr6	113361678	113361875	198	14.76	13.2154	7.50867	9.11993	Hmga2_IP_R1_peak_28918		28	Intergenic	Intergenic	368082	Mir6342	NR_105760	Mir6342
chr13	58541214	58541352	139	14.6	13.1988	7.72888	8.98165	Hmga2_IP_R1_peak_8612		11	Intergenic	Intergenic	466660	Mir6342	NR_105760	Mir6342
chr7	25383396	25383545	150	14.71	13.1924	7.6307	9.04745	Hmga2_IP_R1_peak_29375		10	Intergenic	Intergenic	492167	Mir6342	NR_105760	Mir6342
chr12	86008389	86008617	229	13.58	13.1755	7.84142	9.04637	Hmga2_IP_R1_peak_7563		13	Intergenic	Intergenic	495377	Mir6342	NR_105760	Mir6342
chr13	119528162	119528366	205	13.39	13.1723	7.80213	9.04335	Hmga2_IP_R1_peak_9593		17	Intergenic	Intergenic	509738	Mir6342	NR_105760	Mir6342
chr3	118956518	118956701	184	13.39	13.1688	7.79976	9.04503	Hmga2_IP_R1_peak_22531		10	Intergenic	Intergenic	560845	Mir6342	NR_105760	Mir6342
chr1	130713900	130714092	193	13.75	13.168	7.74366	9.01898	Hmga2_IP_R1_peak_1899		20	Intergenic	Intergenic	582343	Mir6342	NR_105760	Mir6342
chr3	109244296	109244506	211	15.42	13.1674	7.29831	9.00956	Hmga2_IP_R1_peak_22287		13	Intergenic	Intergenic	613609	Mir6342	NR_105760	Mir6342
chr14	97523706	97523843	138	20.86	13.1596	6.5268	9.12364	Hmga2_IP_R1_peak_10938		10	Intergenic	Intergenic	634898	Mir6342	NR_105760	Mir6342
chr13	93501531	93501709	179	13.41	13.1434	7.81469	8.99412	Hmga2_IP_R1_peak_9182		13	Intergenic	Intergenic	691217	Mir6342	NR_105760	Mir6342
chr10	96894710	96895033	324	17.58	13.1313	6.48882	9.1124	Hmga2_IP_R1_peak_4351		13	Intergenic	Intergenic	598939	Phf3	NM_001081080	Phf3
chr18	65633945	65634124	180	13.38	13.1039	7.79838	8.97211	Hmga2_IP_R1_peak_16847		36	Intergenic	Intergenic	587758	Phf3	NM_001081080	Phf3
chr1	78152772	78152981	210	15.37	13.1038	7.24084	9.06627	Hmga2_IP_R1_peak_1175		43	Intergenic	Intergenic	584751	Phf3	NM_001081080	Phf3
chr19	58185401	58185617	217	15.58	13.0999	7.23832	8.97832	Hmga2_IP_R1_peak_17760		16	Intergenic	Intergenic	572767	Phf3	NM_001081080	Phf3
chr10	64787109	64787303	195	13.35	13.0956	7.78239	8.9648	Hmga2_IP_R1_peak_4017		24	Intergenic	Intergenic	547465	Phf3	NM_001081080	Phf3
chr4	136991853	136992039	187	14.33	13.0898	7.56219	9.01135	Hmga2_IP_R1_peak_25213		10	Intergenic	Intergenic	273830	Phf3	NM_001081080	Phf3
chr3	67017620	67017812	193	13.54	13.083	7.74908	8.97252	Hmga2_IP_R1_peak_21599		16	Intergenic	Intergenic	233115	Phf3	NM_001081080	Phf3
chr11	86545766	86545992	227	15.43	13.0812	7.19452	9.11687	Hmga2_IP_R1_peak_6031		35	Intergenic	Intergenic	225017	Phf3	NM_001081080	Phf3
chr15	76724221	76724411	191	13.3	13.0773	7.75519	8.97059	Hmga2_IP_R1_peak_12894		18	intron (Phf3, intron 4 of 14)	-intron (Phf3, intron 4 of 14)	41019	Phf3	NM_001081080	Phf3
chr14	119298288	119298450	163	13.43	13.073	7.82338	8.90174	Hmga2_IP_R1_peak_11524		14	promoter-TSS (Phf3)	#NAME?	-479	Phf3	NM_001081080	Phf3
chr6	117044313	117044448	136	13.59	13.0707	7.90948	8.82668	Hmga2_IP_R1_peak_28942		20	Intergenic	Intergenic	-113183	Ptp4a1	NM_011200	Ptp4a1
chr14	91218068	91218340	273	13.42	13.0558	7.6646	9.00301	Hmga2_IP_R1_peak_10631		17	intron (Lgsn, intron 3 of 4)	-intron (Lgsn, intron 3 of 4)	16745	Lgsn	NM_153601	Lgsn
chr1	138608292	138608522	231	14.49	13.0521	7.39868	9.02198	Hmga2_IP_R1_peak_1970		31	Intergenic	Intergenic	94794	Gm4850	NR_015347	Gm4850
chr19	40583048	40583258	211	13.25	13.0482	7.72683	8.98899	Hmga2_IP_R1_peak_17603		14	Intergenic	Intergenic	204474	Gm4850	NR_015347	Gm4850
chr7	135406705	135407120	416	15.44	13.0474	7.24778	8.9544	Hmga2_IP_R1_peak_30423		23	Intergenic	Intergenic	231653	Gm4850	NR_015347	Gm4850
chr15	45880947	45881160	214	13.31	13.0383	7.76029	8.90456	Hmga2_IP_R1_peak_12448		12	Intergenic	Intergenic	340479	Gm4850	NR_015347	Gm4850
chr7	136126452	136126653	202	13.3	13.0314	7.75427	8.89463	Hmga2_IP_R1_peak_30428		12	Intergenic	Intergenic	-393782	Khdrbs2	NM_133235	Khdrbs2
chr12	82251772	82251978	207	13.53	13.0301	7.66862	8.94946	Hmga2_IP_R1_peak_7539		10	Intergenic	Intergenic	-384370	Khdrbs2	NM_133235	Khdrbs2
chr3	57682467	57682672	206	14.77	13.0266	7.42606	8.88219	Hmga2_IP_R1_peak_21426		12	Intergenic	Intergenic	-322718	Khdrbs2	NM_133235	Khdrbs2
chr12	92631406	92631618	213	13.22	13.0246	7.70764	8.94011	Hmga2_IP_R1_peak_7636		34	Intergenic	Intergenic	-257980	Khdrbs2	NM_133235	Khdrbs2
chr4	17085437	17085651	215	13.25	13.0244	7.72672	8.91989	Hmga2_IP_R1_peak_23450		17	Intergenic	Intergenic	-194356	Khdrbs2	NM_133235	Khdrbs2
chr4	66200635	66200844	210	15.34	13.0233	7.21267	8.91091	Hmga2_IP_R1_peak_24282		14	Intergenic	Intergenic	-132451	Khdrbs2	NM_133235	Khdrbs2
chr14	97554429	97554594	166	13.37	13.0227	7.79305	8.8665	Hmga2_IP_R1_peak_10939		16	Intergenic	Intergenic	-111774	Khdrbs2	NM_133235	Khdrbs2
chr13	47371770	47372003	234	18.91	13.0176	6.3007	8.95319	Hmga2_IP_R1_peak_8534		37	Intergenic	Intergenic	-32790	Khdrbs2	NM_133235	Khdrbs2
chr2	128443056	128443214	159	13.5	13.0112	7.78804	8.83835	Hmga2_IP_R1_peak_20012		26	intron (Khdrbs2, intron 1 of 8)	-intron (Khdrbs2, intron 1 of 8)	1638	Khdrbs2	NM_133235	Khdrbs2
chr3	66872624	66872804	181	13.65	13.0049	7.7059	8.87988	Hmga2_IP_R1_peak_21593		15	intron (Khdrbs2, intron 2 of 8)	-intron (Khdrbs2, intron 2 of 8)	109832	Khdrbs2	NM_133235	Khdrbs2
chr13	111971399	111971575	177	13.27	13.0021	7.73758	8.90506	Hmga2_IP_R1_peak_9458		13	intron (Khdrbs2, intron 2 of 8)	-intron (Khdrbs2, intron 2 of 8)	110307	Khdrbs2	NM_133235	Khdrbs2
chr16	83895355	83895579	225	13.28	12.9979	7.74477	8.85553	Hmga2_IP_R1_peak_14623		16	intron (Khdrbs2, intron 2 of 8)	-intron (Khdrbs2, intron 2 of 8)	115121	Khdrbs2	NM_133235	Khdrbs2
chr1	63407141	63407621	481	13.67	12.9817	7.48738	9.06728	Hmga2_IP_R1_peak_958		16	intron (Khdrbs2, intron 2 of 8)	-intron (Khdrbs2, intron 2 of 8)	132890	Khdrbs2	NM_133235	Khdrbs2
chr1	161656298	161656516	219	15.54	12.974	7.16728	8.87541	Hmga2_IP_R1_peak_2502		29	intron (Khdrbs2, intron 4 of 8)	-intron (Khdrbs2, intron 4 of 8)	89849	Gm9839	NM_001199956	Gm9839
chr1	122736279	122736507	229	13.23	12.9718	7.71603	8.86825	Hmga2_IP_R1_peak_1819		14	intron (Khdrbs2, intron 6 of 8)	-intron (Khdrbs2, intron 6 of 8)	-22194	Gm5415	NM_001164286	Gm5415
chr13	94328785	94329077	293	13.05	12.9644	7.61997	8.95804	Hmga2_IP_R1_peak_9199		16	intron (Khdrbs2, intron 6 of 8)	-intron (Khdrbs2, intron 6 of 8)	-25548	Gm5415	NM_001164286	Gm5415
chr13	38649184	38649469	286	13.08	12.9588	7.59309	8.98348	Hmga2_IP_R1_peak_8449		11	intron (Khdrbs2, intron 6 of 8)	-intron (Khdrbs2, intron 6 of 8)	-27084	Gm5415	NM_001164286	Gm5415
chr17	76062887	76063045	159	13.38	12.957	7.79855	8.77039	Hmga2_IP_R1_peak_15643		10	intron (Khdrbs2, intron 6 of 8)	-intron (Khdrbs2, intron 6 of 8)	-69172	Gm5415	NM_001164286	Gm5415
chr2	20453409	20453623	215	14.75	12.9556	7.36199	8.85835	Hmga2_IP_R1_peak_18016		16	Intergenic	Intergenic	-178760	Gm5415	NM_001164286	Gm5415
chr3	101800867	101801071	205	14.61	12.9431	7.43118	8.82711	Hmga2_IP_R1_peak_22196		17	Intergenic	Intergenic	-421064	Gm5415	NM_001164286	Gm5415
chr8	128619626	128619937	312	13.15	12.9332	7.62343	8.89201	Hmga2_IP_R1_peak_32577		14	Intergenic	Intergenic	-440902	Gm5415	NM_001164286	Gm5415
chr3	62740502	62740739	238	14.34	12.9301	7.42456	8.86766	Hmga2_IP_R1_peak_21531		10	Intergenic	Intergenic	-457153	Gm5415	NM_001164286	Gm5415
chr4	137170815	137171039	225	13.17	12.9076	7.68211	8.79699	Hmga2_IP_R1_peak_25214		18	Intergenic	Intergenic	-474495	Gm5415	NM_001164286	Gm5415
chr5	141772065	141772311	247	14.51	12.8976	7.29048	8.81855	Hmga2_IP_R1_peak_27214		32	Intergenic	Intergenic	-497140	Gm5415	NM_001164286	Gm5415
chr8	62042899	62043057	159	13.31	12.8933	7.75763	8.7245	Hmga2_IP_R1_peak_31592		11	Intergenic	Intergenic	559189	Prim2	NM_008922	Prim2
chr11	38783137	38783322	186	14.07	12.8911	7.53137	8.77685	Hmga2_IP_R1_peak_5537		12	Intergenic	Intergenic	426475	Prim2	NM_008922	Prim2
chr1	173830497	173830701	205	13.2	12.8871	7.69898	8.76745	Hmga2_IP_R1_peak_2665		36	Intergenic	Intergenic	300423	Prim2	NM_008922	Prim2
chr15	33860518	33860694	177	13.23	12.884	7.71307	8.77326	Hmga2_IP_R1_peak_12206		21	intron (Prim2, intron 9 of 13)	-intron (Prim2, intron 9 of 13)	156336	Prim2	NM_008922	Prim2
chr3	18261453	18261654	202	14.52	12.8705	7.40112	8.81063	Hmga2_IP_R1_peak_20780		11	intron (Prim2, intron 7 of 13)	-intron (Prim2, intron 7 of 13)	80734	Prim2	NM_008922	Prim2
chr4	71285209	71285473	265	13.16	12.8626	7.67656	8.76656	Hmga2_IP_R1_peak_24358		18	intron (Prim2, intron 5 of 13)	-intron (Prim2, intron 5 of 13)	34117	Prim2	NM_008922	Prim2
chr10	15034919	15035108	190	14.65	12.8608	7.3458	8.77647	Hmga2_IP_R1_peak_3103		11	intron (Prim2, intron 3 of 13)	-intron (Prim2, intron 3 of 13)	5485	Prim2	NM_008922	Prim2
chr5	35001218	35001441	224	19.57	12.8589	6.10693	8.80769	Hmga2_IP_R1_peak_25755		28	intron (Zfp451, intron 4 of 14)	-intron (Zfp451, intron 3 of 12)	-26859	Bag2	NM_145392	Bag2
chr8	72367244	72367428	185	14.32	12.8382	7.39376	8.79817	Hmga2_IP_R1_peak_31836		12	intron (Zfp451, intron 3 of 14)	-intron (Zfp451, intron 3 of 12)	21412	Zfp451	NM_133817	Zfp451
chr5	147996538	147996724	187	13.93	12.8375	7.48368	8.79193	Hmga2_IP_R1_peak_27249		22	intron (Bend6, intron 6 of 6)	-intron (Bend6, intron 6 of 6)	-14609	Gm15455	NM_001161816	Gm15455
chr10	41302016	41302244	229	14.5	12.8327	7.44816	8.68497	Hmga2_IP_R1_peak_3600		17	intron (Bend6, intron 3 of 6)	-intron (Bend6, intron 3 of 6)	31408	Bend6	NM_177235	Bend6
chr8	18574239	18574470	232	13.62	12.8154	7.60854	8.68454	Hmga2_IP_R1_peak_30751		31	intron (Dst, intron 2 of 102)	-intron (Dst, intron 2 of 102)	-27272	Bend6	NM_177235	Bend6
chr4	78893760	78894038	279	13.04	12.7982	7.61386	8.73251	Hmga2_IP_R1_peak_24490		22	intron (Dst, intron 1 of 97)	-intron (Dst, intron 4 of 102)	9195	Dst	NM_133833	Dst
chr19	46277887	46278052	166	15.8	12.7971	7.08416	8.70098	Hmga2_IP_R1_peak_17649		28	intron (Dst, intron 1 of 97)	-intron (Dst, intron 4 of 102)	44608	Dst	NM_133833	Dst
chr8	43233758	43233970	213	13.53	12.7923	7.52937	8.74912	Hmga2_IP_R1_peak_31096		80	intron (Dst, intron 1 of 97)	-intron (Dst, intron 4 of 102)	-41540	Mir6896	NR_105861	Mir6896
chr2	30827374	30827573	200	14.09	12.7892	7.38107	8.79499	Hmga2_IP_R1_peak_18112		10	intron (Dst, intron 19 of 97)	-intron (Dst, intron 22 of 102)	48510	Mir6896	NR_105861	Mir6896
chr7	124403117	124403282	166	16.67	12.787	6.83567	8.69175	Hmga2_IP_R1_peak_30358		17	intron (Dst, intron 39 of 97)	-intron (Dst, intron 42 of 102)	77804	Mir6896	NR_105861	Mir6896
chr17	27772825	27773018	194	16.14	12.7823	6.99152	8.67377	Hmga2_IP_R1_peak_15014		10	intron (Dst, intron 44 of 97)	-intron (Dst, intron 47 of 102)	84067	Mir6896	NR_105861	Mir6896
chr3	72353282	72353535	254	16.09	12.7707	6.83172	8.76486	Hmga2_IP_R1_peak_21715		28	intron (Dst, intron 59 of 97)	-intron (Dst, intron 62 of 102)	129875	Mir6896	NR_105861	Mir6896
chr7	59940007	59940202	196	13.19	12.7647	7.63824	8.68763	Hmga2_IP_R1_peak_29538		17	intron (Dst, intron 77 of 97)	-intron (Dst, intron 81 of 102)	155661	Mir6896	NR_105861	Mir6896
chr10	62864539	62864748	210	13.07	12.7598	7.62927	8.66858	Hmga2_IP_R1_peak_3991		21	intron (Dst, intron 83 of 97)	-intron (Dst, intron 87 of 102)	147828	Mir5103	NR_039562	Mir5103
chr6	88095423	88095623	201	13.11	12.7573	7.65259	8.63261	Hmga2_IP_R1_peak_28627		32	intron (Dst, intron 83 of 97)	-intron (Dst, intron 87 of 102)	146272	Mir5103	NR_039562	Mir5103
chr10	66470324	66470505	182	15.47	12.7473	7.10574	8.66494	Hmga2_IP_R1_peak_4044		23	Intergenic	Intergenic	100626	Mir5103	NR_039562	Mir5103
chr14	86318199	86318386	188	15.36	12.7434	7.10057	8.69787	Hmga2_IP_R1_peak_10448		42	Intergenic	Intergenic	47615	Mir5103	NR_039562	Mir5103
chr5	77463386	77463642	257	13.62	12.7418	7.44044	8.68806	Hmga2_IP_R1_peak_26485		21	Intergenic	Intergenic	-17349	Cfc1	NM_007685	Cfc1
chr14	115773210	115773407	198	13.15	12.7415	7.59311	8.66393	Hmga2_IP_R1_peak_11463		10	intron (Plekhb2, intron 1 of 6)	-intron (Plekhb2, intron 1 of 7)	3822	Plekhb2	NM_145516	Plekhb2
chr14	112437022	112437250	229	13.14	12.7337	7.61791	8.64447	Hmga2_IP_R1_peak_11373		42	intron (Plekhb2, intron 6 of 6)	-intron (Plekhb2, intron 6 of 7)	17501	Plekhb2	NM_145516	Plekhb2
chr11	51698765	51699052	288	13.63	12.7289	7.40484	8.70232	Hmga2_IP_R1_peak_5679		12	Intergenic	Intergenic	183374	Plekhb2	NM_145516	Plekhb2
chr13	81556743	81556947	205	13.06	12.7268	7.62228	8.63239	Hmga2_IP_R1_peak_8858		34	Intergenic	Intergenic	224369	Plekhb2	NM_145516	Plekhb2
chr17	80765596	80765843	248	13.62	12.7267	7.4107	8.74891	Hmga2_IP_R1_peak_15730		10	Intergenic	Intergenic	442444	Plekhb2	NM_145516	Plekhb2
chr17	44988551	44988728	178	13.1	12.7259	7.64537	8.60273	Hmga2_IP_R1_peak_15211		19	Intergenic	Intergenic	-569068	Hs6st1	NM_015818	Hs6st1
chr4	24163705	24163911	207	13.59	12.7248	7.52246	8.60807	Hmga2_IP_R1_peak_23611		23	Intergenic	Intergenic	-414370	Hs6st1	NM_015818	Hs6st1
chr12	55948107	55948286	180	16.46	12.7246	6.83188	8.63998	Hmga2_IP_R1_peak_7090		56	Intergenic	Intergenic	-102618	Hs6st1	NM_015818	Hs6st1
chr17	33891967	33892198	232	17.22	12.7227	6.4705	8.72644	Hmga2_IP_R1_peak_15083		18	Intergenic	Intergenic	-90699	Hs6st1	NM_015818	Hs6st1
chr6	27628201	27628435	235	13.55	12.7198	7.47836	8.68629	Hmga2_IP_R1_peak_27771		21	intron (Uggt1, intron 9 of 40)	-intron (Uggt1, intron 9 of 40)	37189	Uggt1	NM_198899	Uggt1
chr11	22971350	22971500	151	13.54	12.7076	7.61359	8.6238	Hmga2_IP_R1_peak_5313		15	exon (Uggt1, exon 6 of 41)	-exon (Uggt1, exon 6 of 41)	28037	Uggt1	NM_198899	Uggt1
chr6	16704988	16705216	229	13.3	12.6948	7.49626	8.70445	Hmga2_IP_R1_peak_27565		46	intron (Uggt1, intron 1 of 40)	-intron (Uggt1, intron 1 of 40)	5954	Uggt1	NM_198899	Uggt1
chr7	17049020	17049211	192	15.03	12.6906	7.12376	8.65874	Hmga2_IP_R1_peak_29345		20	Intergenic	Intergenic	-4836	Neurl3	NM_153408	Neurl3
chr6	35490034	35490333	300	17.2	12.6903	6.56543	8.64842	Hmga2_IP_R1_peak_27866		67	Intergenic	Intergenic	-13706	Neurl3	NM_153408	Neurl3
chr19	21871436	21871667	232	13.16	12.6901	7.60753	8.62607	Hmga2_IP_R1_peak_17361		36	intron (Lman2l, intron 1 of 7)	-intron (Lman2l, intron 1 of 7)	1046	Lman2l	NM_001013374	Lman2l
chr1	27961512	27961712	201	13.04	12.6886	7.61482	8.59174	Hmga2_IP_R1_peak_335		50	intron (Fam178b, intron 10 of 14)	-intron (Fam178b, intron 10 of 14)	-40075	Sema4c	NM_001126047	Sema4c
chr17	3653737	3653957	221	13.04	12.6865	7.61263	8.58049	Hmga2_IP_R1_peak_14805		83	intron (Fam178b, intron 1 of 9)	-intron (Fam178b, intron 1 of 14)	20555	Fam178b	NM_001126046	Fam178b
chr13	12962099	12962339	241	19.23	12.669	6.17441	8.61808	Hmga2_IP_R1_peak_8126		85	Intergenic	Intergenic	-1782	4933424G06Rik	NR_040290	4933424G06Rik
chr6	138172256	138172488	233	13.13	12.6552	7.52406	8.60315	Hmga2_IP_R1_peak_29134		24	intron (Tmem131, intron 10 of 40)	-intron (Tmem131, intron 10 of 40)	71967	Zap70	NM_001289765	Zap70
chr19	3832638	3832842	205	13	12.6538	7.59055	8.57116	Hmga2_IP_R1_peak_17196		16	intron (Tmem131, intron 4 of 40)	-intron (Tmem131, intron 4 of 40)	73878	Tmem131	NM_018872	Tmem131
chr5	53801342	53801567	226	12.93	12.6537	7.55456	8.61005	Hmga2_IP_R1_peak_25971		63	Intergenic	Intergenic	-102343	Tmem131	NM_018872	Tmem131
chr2	126268663	126269046	384	13.72	12.641	7.20725	8.6787	Hmga2_IP_R1_peak_19984		43	Intergenic	Intergenic	-107555	Tmem131	NM_018872	Tmem131
chr12	44186337	44186533	197	13.46	12.6321	7.4857	8.60048	Hmga2_IP_R1_peak_6860		70	Intergenic	Intergenic	-120631	Cnga3	NM_001282010	Cnga3
chr8	110119757	110119974	218	13.11	12.6279	7.56592	8.56738	Hmga2_IP_R1_peak_32399		47	intron (Mgat4a, intron 4 of 15)	-intron (Mgat4a, intron 3 of 14)	-7011	4930594C11Rik	NR_024017	4930594C11Rik
chr16	38933042	38933233	192	13.78	12.6225	7.43439	8.5181	Hmga2_IP_R1_peak_13474		32	intron (Mgat4a, intron 2 of 15)	-intron (Mgat4a, intron 1 of 14)	-22642	4930594C11Rik	NR_024017	4930594C11Rik
chr13	13468476	13468654	179	13.65	12.617	7.43817	8.59733	Hmga2_IP_R1_peak_8133		20	intron (Tsga10, intron 2 of 12)	-intron (Tsga10, intron 3 of 17)	7198	Tsga10	NM_001290720	Tsga10
chr13	37163997	37164185	189	13.06	12.609	7.6116	8.49021	Hmga2_IP_R1_peak_8433		10	intron (Eif5b, intron 1 of 23)	-intron (Eif5b, intron 1 of 23)	17908	Eif5b	NM_198303	Eif5b
chr10	93754353	93754568	216	14.71	12.5991	7.12984	8.54458	Hmga2_IP_R1_peak_4304		11	intron (Eif5b, intron 4 of 23)	-intron (Eif5b, intron 4 of 23)	22991	Eif5b	NM_198303	Eif5b
chr3	65103530	65103824	295	13.79	12.5845	7.19861	8.64053	Hmga2_IP_R1_peak_21557		13	intron (Rev1, intron 1 of 22)	-intron (Rev1, intron 1 of 22)	9442	Rev1	NM_019570	Rev1
chr10	121151764	121152027	264	14.05	12.5843	7.4012	8.52466	Hmga2_IP_R1_peak_4894		29	Intergenic	Intergenic	-18116	Rev1	NM_019570	Rev1
chr10	36015507	36015692	186	13.89	12.5828	7.36856	8.5458	Hmga2_IP_R1_peak_3502		18	intron (Aff3, intron 10 of 21)	-intron (Aff3, intron 10 of 21)	-120450	Rev1	NM_019570	Rev1
chr2	80345560	80345751	192	12.95	12.5827	7.56513	8.51342	Hmga2_IP_R1_peak_19087		14	intron (Aff3, intron 5 of 21)	-intron (Aff3, intron 5 of 21)	221694	Aff3	NM_001290814	Aff3
chr14	108852971	108853161	191	13.49	12.5783	7.42756	8.55158	Hmga2_IP_R1_peak_11239		29	intron (Aff3, intron 4 of 21)	-intron (Aff3, intron 4 of 21)	140349	Aff3	NM_001290814	Aff3
chr18	48176417	48176565	149	13.83	12.5723	7.49504	8.42166	Hmga2_IP_R1_peak_16552		15	Intergenic	Intergenic	-48159	Aff3	NM_001290814	Aff3
chr8	51641141	51641355	215	12.91	12.5668	7.54011	8.50338	Hmga2_IP_R1_peak_31265		15	Intergenic	Intergenic	-68507	Aff3	NM_001290814	Aff3
chr4	136469196	136469405	210	12.91	12.5613	7.54149	8.48714	Hmga2_IP_R1_peak_25209		26	intron (Chst10, intron 3 of 6)	-intron (Chst10, intron 3 of 6)	22610	Chst10	NM_145142	Chst10
chr1	68876205	68876494	290	13.05	12.5527	7.55669	8.45396	Hmga2_IP_R1_peak_1051		40	Intergenic	Intergenic	-19066	Nms	NM_001011684	Nms
chr10	61118465	61118642	178	13.71	12.5519	7.39115	8.52133	Hmga2_IP_R1_peak_3969		27	Intergenic	Intergenic	-2790	Nms	NM_001011684	Nms
chr2	18944889	18945074	186	12.92	12.5514	7.54974	8.47753	Hmga2_IP_R1_peak_18003		12	intron (Tbc1d8, intron 1 of 19)	-intron (Tbc1d8, intron 1 of 19)	5368	Tbc1d8	NM_018775	Tbc1d8
chr2	85906161	85906386	226	13.42	12.5481	7.41669	8.52048	Hmga2_IP_R1_peak_19250		46	Intergenic	Intergenic	-25819	Tbc1d8	NM_018775	Tbc1d8
chr13	91075834	91075974	141	16.31	12.536	6.86259	8.41847	Hmga2_IP_R1_peak_9146		43	intron (Creg2, intron 2 of 3)	-intron (Creg2, intron 2 of 3)	4390	Creg2	NM_170597	Creg2
chr3	109855391	109855572	182	12.92	12.52	7.54586	8.44785	Hmga2_IP_R1_peak_22299		27	Intergenic	Intergenic	-9766	Gm3646	NM_001177348	Gm3646
chr13	71825087	71825577	491	16.43	12.5016	6.68201	8.48212	Hmga2_IP_R1_peak_8687		17	Intergenic	Intergenic	-6227	1700066B17Rik	NR_040465	1700066B17Rik
chr16	62882183	62882346	164	12.99	12.4928	7.58393	8.36953	Hmga2_IP_R1_peak_13922		18	intron (Map4k4, intron 2 of 30)	-intron (Map4k4, intron 2 of 31)	23587	Map4k4	NM_001252202	Map4k4
chr10	86191889	86192135	247	13.13	12.4927	7.49796	8.44951	Hmga2_IP_R1_peak_4220		27	intron (Slc9a4, intron 3 of 11)	-intron (Slc9a4, intron 3 of 11)	21226	Slc9a4	NM_177084	Slc9a4
chr19	53118323	53118457	135	15.3	12.4927	7.2026	8.36209	Hmga2_IP_R1_peak_17717		22	intron (Slc9a4, intron 4 of 11)	-intron (Slc9a4, intron 4 of 11)	24598	Slc9a4	NM_177084	Slc9a4
chr10	26352783	26352969	187	13.95	12.4782	7.28287	8.46165	Hmga2_IP_R1_peak_3301		25	Intergenic	Intergenic	-38526	Slc9a2	NM_001033289	Slc9a2
chr8	110033072	110033243	172	14.26	12.4632	7.2368	8.42617	Hmga2_IP_R1_peak_32397		22	intron (Slc9a2, intron 5 of 11)	-intron (Slc9a2, intron 5 of 11)	37558	Mfsd9	NM_172499	Mfsd9
chr14	98346950	98347219	270	13.43	12.4579	7.26596	8.53031	Hmga2_IP_R1_peak_10982		23	Intergenic	Intergenic	90006	4930448I06Rik	NR_040475	4930448I06Rik
chr5	80112831	80113016	186	12.99	12.457	7.50138	8.39484	Hmga2_IP_R1_peak_26539		12	Intergenic	Intergenic	56460	4930448I06Rik	NR_040475	4930448I06Rik
chr4	100505626	100505792	167	12.92	12.4568	7.5281	8.40315	Hmga2_IP_R1_peak_24865		12	Intergenic	Intergenic	28645	4930448I06Rik	NR_040475	4930448I06Rik
chr14	90236184	90236417	234	13.51	12.456	7.32036	8.4107	Hmga2_IP_R1_peak_10572		14	Intergenic	Intergenic	27191	4930448I06Rik	NR_040475	4930448I06Rik
chr14	91993231	91993442	212	14.29	12.4552	7.21576	8.41078	Hmga2_IP_R1_peak_10667		60	Intergenic	Intergenic	-14384	4930448I06Rik	NR_040475	4930448I06Rik
chr2	57329405	57329609	205	12.79	12.4533	7.47417	8.41556	Hmga2_IP_R1_peak_18640		25	Intergenic	Intergenic	-106317	4930448I06Rik	NR_040475	4930448I06Rik
chr17	48198092	48198313	222	14.27	12.4436	7.09789	8.47179	Hmga2_IP_R1_peak_15238		12	Intergenic	Intergenic	-112506	4930448I06Rik	NR_040475	4930448I06Rik
chr5	50241813	50241978	166	13.2	12.4395	7.4871	8.35408	Hmga2_IP_R1_peak_25937		10	Intergenic	Intergenic	-181586	4930448I06Rik	NR_040475	4930448I06Rik
chr6	62624480	62624676	197	12.83	12.4318	7.49972	8.36388	Hmga2_IP_R1_peak_28235		28	Intergenic	Intergenic	-213926	4930448I06Rik	NR_040475	4930448I06Rik
chr5	76426955	76427092	138	17.3	12.4299	6.72304	8.35518	Hmga2_IP_R1_peak_26475		18	Intergenic	Intergenic	-247110	4930448I06Rik	NR_040475	4930448I06Rik
chr1	36769483	36769719	237	12.95	12.4286	7.37033	8.51464	Hmga2_IP_R1_peak_475		26	Intergenic	Intergenic	-328852	4930448I06Rik	NR_040475	4930448I06Rik
chr15	4787443	4787617	175	13.95	12.4276	7.27961	8.35975	Hmga2_IP_R1_peak_11621		32	Intergenic	Intergenic	-348120	4930448I06Rik	NR_040475	4930448I06Rik
chr3	25959107	25959290	184	12.8	12.4239	7.48447	8.37394	Hmga2_IP_R1_peak_20900		10	Intergenic	Intergenic	-366112	4930448I06Rik	NR_040475	4930448I06Rik
chr2	87831736	87831940	205	14.31	12.4185	7.13291	8.36938	Hmga2_IP_R1_peak_19323		10	Intergenic	Intergenic	-393581	4930448I06Rik	NR_040475	4930448I06Rik
chr10	90982910	90983109	200	15.13	12.4178	6.95623	8.42653	Hmga2_IP_R1_peak_4277		17	Intergenic	Intergenic	-472806	4930448I06Rik	NR_040475	4930448I06Rik
chr17	84016220	84016376	157	12.96	12.4162	7.56637	8.28673	Hmga2_IP_R1_peak_15791		14	Intergenic	Intergenic	-522508	4930448I06Rik	NR_040475	4930448I06Rik
chr4	94819824	94820007	184	14.33	12.403	7.15453	8.34016	Hmga2_IP_R1_peak_24789		15	Intergenic	Intergenic	-581793	4930448I06Rik	NR_040475	4930448I06Rik
chr12	112343837	112344097	261	12.9	12.4019	7.46619	8.3323	Hmga2_IP_R1_peak_7921		10	Intergenic	Intergenic	-607046	4930448I06Rik	NR_040475	4930448I06Rik
chr8	51895671	51895924	254	12.54	12.3852	7.34232	8.48267	Hmga2_IP_R1_peak_31279		13	Intergenic	Intergenic	-689615	4930448I06Rik	NR_040475	4930448I06Rik
chr8	66452644	66452830	187	13.39	12.384	7.39215	8.32952	Hmga2_IP_R1_peak_31718		18	Intergenic	Intergenic	-707528	4930448I06Rik	NR_040475	4930448I06Rik
chr2	107924391	107924568	178	12.94	12.3796	7.46095	8.33602	Hmga2_IP_R1_peak_19676		10	Intergenic	Intergenic	-732277	4930448I06Rik	NR_040475	4930448I06Rik
chr13	26418928	26419129	202	12.82	12.3781	7.49392	8.29519	Hmga2_IP_R1_peak_8301		16	Intergenic	Intergenic	-750797	4930448I06Rik	NR_040475	4930448I06Rik
chr17	34012292	34012489	198	15.53	12.3777	6.81247	8.34485	Hmga2_IP_R1_peak_15085		10	Intergenic	Intergenic	756473	Pantr1	NR_027826	Pantr1
chr18	85850585	85851140	556	12.65	12.3747	7.40078	8.38774	Hmga2_IP_R1_peak_17082		20	Intergenic	Intergenic	710176	Pantr1	NR_027826	Pantr1
chr18	20304234	20304433	200	14.43	12.3734	7.065	8.38226	Hmga2_IP_R1_peak_16199		10	Intergenic	Intergenic	572435	Pantr1	NR_027826	Pantr1
chr1	36719370	36719576	207	12.85	12.3719	7.4837	8.31592	Hmga2_IP_R1_peak_474		12	Intergenic	Intergenic	509748	Pantr1	NR_027826	Pantr1
chr7	93873391	93873595	205	13.55	12.3647	7.2665	8.38176	Hmga2_IP_R1_peak_29940		10	intron (Pantr1, intron 1 of 3)	-intron (Pantr1, intron 1 of 3)	13669	Pantr1	NR_027826	Pantr1
chr4	82231863	82232368	506	13.86	12.3631	7.10026	8.44221	Hmga2_IP_R1_peak_24579		32	intron (Mrps9, intron 2 of 10)	-intron (Mrps9, intron 2 of 10)	12016	Mrps9	NM_023514	Mrps9
chr12	94024521	94024685	165	12.84	12.3436	7.50182	8.25686	Hmga2_IP_R1_peak_7649		21	intron (Fhl2, intron 1 of 5)	-intron (Fhl2, intron 1 of 5)	-28420	Fhl2	NM_001289533	Fhl2
chr2	65093768	65094007	240	12.94	12.3381	7.38991	8.34541	Hmga2_IP_R1_peak_18786		10	Intergenic	Intergenic	-52982	Fhl2	NM_001289533	Fhl2
chr5	135492464	135492651	188	16.47	12.3362	6.57919	8.29066	Hmga2_IP_R1_peak_27187		17	intron (Nck2, intron 1 of 4)	-intron (Nck2, intron 1 of 4)	51155	Nck2	NM_010879	Nck2
chr2	32002004	32002222	219	15.65	12.3319	6.71255	8.34009	Hmga2_IP_R1_peak_18125		25	intron (Nck2, intron 1 of 4)	-intron (Nck2, intron 1 of 4)	60135	Nck2	NM_010879	Nck2
chr14	93782381	93782712	332	12.67	12.3307	7.41109	8.32119	Hmga2_IP_R1_peak_10751		11	intron (Nck2, intron 4 of 4)	-intron (Nck2, intron 4 of 4)	113153	Nck2	NM_010879	Nck2
chr8	109246192	109246345	154	15.35	12.326	6.95606	8.29409	Hmga2_IP_R1_peak_32388		10	Intergenic	Intergenic	-45297	1500015O10Rik	NM_024283	1500015O10Rik
chr16	66762249	66762454	206	14.56	12.3127	6.93111	8.33092	Hmga2_IP_R1_peak_14046		17	Intergenic	Intergenic	-30603	1500015O10Rik	NM_024283	1500015O10Rik
chr14	85878111	85878279	169	14.41	12.3118	7.12377	8.29379	Hmga2_IP_R1_peak_10440		16	Intergenic	Intergenic	15899	1500015O10Rik	NM_024283	1500015O10Rik
chr7	17385737	17385953	217	16.28	12.309	6.50605	8.31292	Hmga2_IP_R1_peak_29349		20	intron (Uxs1, intron 4 of 14)	-intron (Uxs1, intron 4 of 14)	22942	Uxs1	NM_026430	Uxs1
chr1	154697223	154697636	414	13.26	12.3057	7.18345	8.43018	Hmga2_IP_R1_peak_2409		14	Intergenic	Intergenic	-5567	Uxs1	NM_026430	Uxs1
chrY	2856256	2857310	1055	63.46	12.3021	2.59573	8.38218	Hmga2_IP_R1_peak_34582		19	Intergenic	Intergenic	-8736	Uxs1	NM_026430	Uxs1
chr9	40897965	40898151	187	13.77	12.3019	7.23311	8.2762	Hmga2_IP_R1_peak_33096		18	Intergenic	Intergenic	-15520	Uxs1	NM_026430	Uxs1
chr16	37300410	37300585	176	12.76	12.2932	7.46116	8.233	Hmga2_IP_R1_peak_13443		18	exon (Tpp2, exon 2 of 30)	-exon (Tpp2, exon 2 of 30)	6110	Tpp2	NM_009418	Tpp2
chr18	9833770	9834026	257	16.62	12.2928	6.44358	8.32812	Hmga2_IP_R1_peak_16051		10	intron (Tpp2, intron 27 of 29)	-intron (Tpp2, intron 27 of 29)	24718	Mettl21c	NM_001013799	Mettl21c
chr6	141252387	141252594	208	16	12.2767	6.63458	8.27451	Hmga2_IP_R1_peak_29190		10	intron (Bivm, intron 1 of 9)	-intron (Bivm, intron 1 of 9)	5786	Bivm	NM_144558	Bivm
chr15	34827762	34827990	229	14.22	12.272	7.08623	8.19702	Hmga2_IP_R1_peak_12219		12	intron (Ercc5, intron 8 of 14)	-intron (Ercc5, intron 8 of 14)	23223	Ercc5	NM_011729	Ercc5
chr10	11138754	11138996	243	12.59	12.2625	7.36675	8.2833	Hmga2_IP_R1_peak_3029		76	intron (Mettl21e, intron 3 of 4)	-intron (Mettl21e, intron 3 of 4)	8533	Mettl21e	NM_207281	Mettl21e
chr1	56377293	56377426	134	13	12.2604	7.56019	8.10391	Hmga2_IP_R1_peak_818		12	Intergenic	Intergenic	-58409	Mettl21e	NM_207281	Mettl21e
chr6	120186726	120186913	188	13.94	12.2594	7.13453	8.21209	Hmga2_IP_R1_peak_28965		12	Intergenic	Intergenic	-113947	Gulp1	NM_028450	Gulp1
chr14	99620410	99620600	191	16.09	12.2581	6.57881	8.27118	Hmga2_IP_R1_peak_11020		18	Intergenic	Intergenic	-33728	Gulp1	NM_028450	Gulp1
chr3	30433934	30434127	194	13.04	12.2523	7.35532	8.24228	Hmga2_IP_R1_peak_20955		20	intron (Gulp1, intron 1 of 10)	-intron (Gulp1, intron 1 of 10)	11461	Gulp1	NM_028450	Gulp1
chr5	4997691	4997908	218	12.83	12.2467	7.41335	8.20994	Hmga2_IP_R1_peak_25344		13	intron (Gulp1, intron 1 of 10)	-intron (Gulp1, intron 1 of 10)	38033	Gulp1	NM_028450	Gulp1
chr19	12332249	12332457	209	13.16	12.2465	7.36302	8.21603	Hmga2_IP_R1_peak_17264		15	intron (Gulp1, intron 1 of 10)	-intron (Gulp1, intron 1 of 10)	71711	Gulp1	NM_028450	Gulp1
chr17	46941635	46941790	156	14.49	12.2462	7.09805	8.17909	Hmga2_IP_R1_peak_15228		21	intron (Gulp1, intron 1 of 10)	-intron (Gulp1, intron 1 of 10)	92558	4930521E06Rik	NR_040602	4930521E06Rik
chr1	153067643	153067890	248	15.21	12.2424	6.80106	8.23136	Hmga2_IP_R1_peak_2382		16	intron (Gulp1, intron 2 of 10)	-intron (Gulp1, intron 2 of 10)	42779	4930521E06Rik	NR_040602	4930521E06Rik
chr1	196887823	196888249	427	12.62	12.2414	7.38517	8.25231	Hmga2_IP_R1_peak_2921		31	intron (Gulp1, intron 4 of 10)	-intron (Gulp1, intron 4 of 10)	-3916	4930521E06Rik	NR_040602	4930521E06Rik
chr19	10213644	10213861	218	18.6	12.2258	5.91869	8.30627	Hmga2_IP_R1_peak_17249		48	intron (Gulp1, intron 5 of 10)	-intron (Gulp1, intron 5 of 10)	-9787	4930521E06Rik	NR_040602	4930521E06Rik
chr17	57452068	57452490	423	12.72	12.2199	7.27472	8.29405	Hmga2_IP_R1_peak_15336		41	intron (Gulp1, intron 6 of 10)	-intron (Gulp1, intron 6 of 10)	-24440	4930521E06Rik	NR_040602	4930521E06Rik
chr6	134202853	134203062	210	17.49	12.2149	6.21772	8.20755	Hmga2_IP_R1_peak_29097		26	intron (Gulp1, intron 10 of 10)	-intron (Gulp1, intron 10 of 10)	-46291	4930521E06Rik	NR_040602	4930521E06Rik
chr6	16003422	16003614	193	13.64	12.2122	7.17958	8.19114	Hmga2_IP_R1_peak_27549		13	Intergenic	Intergenic	-55164	4930521E06Rik	NR_040602	4930521E06Rik
chr15	68056914	68057115	202	12.67	12.2031	7.41071	8.15773	Hmga2_IP_R1_peak_12834		27	Intergenic	Intergenic	-60526	4930521E06Rik	NR_040602	4930521E06Rik
chr9	33272032	33272245	214	12.81	12.203	7.40824	8.15799	Hmga2_IP_R1_peak_33002		14	Intergenic	Intergenic	-91295	4930521E06Rik	NR_040602	4930521E06Rik
chr1	89738757	89738988	232	12.56	12.1937	7.34984	8.20643	Hmga2_IP_R1_peak_1297		16	Intergenic	Intergenic	-104145	4930521E06Rik	NR_040602	4930521E06Rik
chr6	39404246	39404407	162	14.02	12.1881	7.14606	8.17101	Hmga2_IP_R1_peak_27920		21	Intergenic	Intergenic	-131835	4930521E06Rik	NR_040602	4930521E06Rik
chr15	56548053	56548412	360	12.83	12.1875	7.34766	8.19867	Hmga2_IP_R1_peak_12705		20	Intergenic	Intergenic	-168974	4930521E06Rik	NR_040602	4930521E06Rik
chr19	45293114	45293337	224	13.34	12.186	7.15359	8.28015	Hmga2_IP_R1_peak_17643		72	Intergenic	Intergenic	-177386	4930521E06Rik	NR_040602	4930521E06Rik
chr3	57737417	57737618	202	12.59	12.1803	7.37045	8.16669	Hmga2_IP_R1_peak_21427		71	Intergenic	Intergenic	-192944	4930521E06Rik	NR_040602	4930521E06Rik
chr9	31784295	31784520	226	13.61	12.1736	7.16599	8.19996	Hmga2_IP_R1_peak_32984		12	Intergenic	Intergenic	-207087	4930521E06Rik	NR_040602	4930521E06Rik
chr16	88702096	88702322	227	12.62	12.1735	7.38514	8.12938	Hmga2_IP_R1_peak_14722		13	Intergenic	Intergenic	-212448	4930521E06Rik	NR_040602	4930521E06Rik
chr5	141323958	141324130	173	12.71	12.1731	7.43385	8.1016	Hmga2_IP_R1_peak_27212		49	Intergenic	Intergenic	-228146	4930521E06Rik	NR_040602	4930521E06Rik
chr10	116594141	116594346	206	13.15	12.1605	7.22776	8.21258	Hmga2_IP_R1_peak_4837		12	Intergenic	Intergenic	-276135	4930521E06Rik	NR_040602	4930521E06Rik
chr14	84046919	84047089	171	12.99	12.1549	7.36342	8.11323	Hmga2_IP_R1_peak_10375		16	Intergenic	Intergenic	-277487	4930521E06Rik	NR_040602	4930521E06Rik
chr3	97767068	97767249	182	13.21	12.1495	7.26578	8.18135	Hmga2_IP_R1_peak_22158		27	Intergenic	Intergenic	-198389	Col3a1	NM_009930	Col3a1
chr17	68417747	68417982	236	14.57	12.1468	6.93682	8.15217	Hmga2_IP_R1_peak_15566		11	Intergenic	Intergenic	-103800	Col3a1	NM_009930	Col3a1
chr7	30896606	30896800	195	13.75	12.1446	7.124	8.148	Hmga2_IP_R1_peak_29411		20	Intergenic	Intergenic	-99821	Col3a1	NM_009930	Col3a1
chr5	40193274	40193446	173	14.88	12.1412	6.9117	8.08672	Hmga2_IP_R1_peak_25779		26	Intergenic	Intergenic	-89916	Col3a1	NM_009930	Col3a1
chr10	103923602	103923879	278	12.62	12.138	7.38458	8.10011	Hmga2_IP_R1_peak_4567		19	Intergenic	Intergenic	-84752	Col3a1	NM_009930	Col3a1
chr13	103826452	103826601	150	12.73	12.1325	7.44235	8.04175	Hmga2_IP_R1_peak_9320		11	Intergenic	Intergenic	-32699	Col3a1	NM_009930	Col3a1
chr4	107815494	107815704	211	14.38	12.1325	6.92547	8.15294	Hmga2_IP_R1_peak_24925		14	Intergenic	Intergenic	-28579	Col3a1	NM_009930	Col3a1
chr13	83410531	83410747	217	12.81	12.1264	7.33491	8.08652	Hmga2_IP_R1_peak_8895		10	Intergenic	Intergenic	-23659	Col3a1	NM_009930	Col3a1
chr9	95243898	95244097	200	12.55	12.1176	7.34385	8.11615	Hmga2_IP_R1_peak_33863		27	intron (Col3a1, intron 1 of 50)	-intron (Col3a1, intron 1 of 50)	7826	Col3a1	NM_009930	Col3a1
chr9	105266765	105266936	172	12.6	12.1052	7.37619	8.06364	Hmga2_IP_R1_peak_33956		25	intron (Col3a1, intron 5 of 50)	-intron (Col3a1, intron 5 of 50)	13056	Col3a1	NM_009930	Col3a1
chr3	91763291	91763490	200	13.14	12.1039	7.24156	8.10585	Hmga2_IP_R1_peak_22073		27	intron (Col3a1, intron 9 of 50)	-intron (Col3a1, intron 9 of 50)	16159	Col3a1	NM_009930	Col3a1
chr13	32637536	32637779	244	13.19	12.0956	7.26243	8.05591	Hmga2_IP_R1_peak_8397		10	intron (Col3a1, intron 10 of 50)	-intron (Col3a1, intron 10 of 50)	16886	Col3a1	NM_009930	Col3a1
chr1	96307963	96308128	166	12.65	12.0899	7.40111	8.00971	Hmga2_IP_R1_peak_1331		24	intron (Col3a1, intron 27 of 50)	-intron (Col3a1, intron 27 of 50)	24069	Col3a1	NM_009930	Col3a1
chr15	34049653	34049805	153	13.4	12.0875	7.27774	8.03272	Hmga2_IP_R1_peak_12211		14	intron (Col3a1, intron 44 of 50)	-intron (Col3a1, intron 44 of 50)	32829	Col3a1	NM_009930	Col3a1
chr2	139915011	139915199	189	13.84	12.0863	7.05625	8.10828	Hmga2_IP_R1_peak_20183		11	exon (Col5a2, exon 32 of 54)	-exon (Col5a2, exon 32 of 54)	84913	Col3a1	NM_009930	Col3a1
chr4	23915295	23915544	250	13.36	12.0837	7.21877	8.08722	Hmga2_IP_R1_peak_23603		28	exon (Col5a2, exon 17 of 54)	-exon (Col5a2, exon 17 of 54)	89801	Col5a2	NM_007737	Col5a2
chr3	125761906	125762107	202	12.59	12.079	7.36777	8.02811	Hmga2_IP_R1_peak_22667		26	intron (Col5a2, intron 1 of 53)	-intron (Col5a2, intron 1 of 53)	41462	Col5a2	NM_007737	Col5a2
chr8	112753638	112753947	310	15.46	12.0759	6.73076	8.11013	Hmga2_IP_R1_peak_32436		13	intron (Col5a2, intron 1 of 53)	-intron (Col5a2, intron 1 of 53)	32209	Col5a2	NM_007737	Col5a2
chr1	49088901	49089088	188	12.59	12.0751	7.36848	8.01776	Hmga2_IP_R1_peak_679		15	intron (Col5a2, intron 1 of 53)	-intron (Col5a2, intron 1 of 53)	27635	Col5a2	NM_007737	Col5a2
chr18	18276092	18276625	534	12.25	12.0622	7.18627	8.1962	Hmga2_IP_R1_peak_16150		12	Intergenic	Intergenic	-13343	Col5a2	NM_007737	Col5a2
chr2	88533555	88533800	246	12.52	12.0494	7.32827	8.0262	Hmga2_IP_R1_peak_19354		22	Intergenic	Intergenic	-16187	Col5a2	NM_007737	Col5a2
chr9	48990830	48991065	236	12.71	12.0426	7.27933	8.0697	Hmga2_IP_R1_peak_33159		10	Intergenic	Intergenic	-81094	Col5a2	NM_007737	Col5a2
chr7	138447379	138447555	177	12.59	12.038	7.36693	7.97084	Hmga2_IP_R1_peak_30453		37	Intergenic	Intergenic	-104231	Col5a2	NM_007737	Col5a2
chr6	4435512	4435726	215	13.51	12.0371	7.13067	8.02577	Hmga2_IP_R1_peak_27325		11	Intergenic	Intergenic	-116096	Col5a2	NM_007737	Col5a2
chr14	95525178	95525367	190	12.63	12.0139	7.30275	8.00548	Hmga2_IP_R1_peak_10846		18	Intergenic	Intergenic	-126687	Wdr75	NM_028599	Wdr75
chr1	34132563	34132766	204	15.14	12.012	6.72476	8.07664	Hmga2_IP_R1_peak_447		21	Intergenic	Intergenic	-114134	Wdr75	NM_028599	Wdr75
chr15	96067446	96067648	203	12.46	12.0019	7.29942	7.99962	Hmga2_IP_R1_peak_13036		16	Intergenic	Intergenic	45596	Wdr75	NM_028599	Wdr75
chr3	64188697	64188888	192	12.44	11.9971	7.28839	8.0138	Hmga2_IP_R1_peak_21552		21	Intergenic	Intergenic	-2965	Slc40a1	NM_016917	Slc40a1
chr5	124925074	124925255	182	12.9	11.9891	7.22454	8.054	Hmga2_IP_R1_peak_27126		12	Intergenic	Intergenic	-21984	Slc40a1	NM_016917	Slc40a1
chr10	32737512	32737666	155	12.6	11.979	7.37367	7.90189	Hmga2_IP_R1_peak_3429		12	promoter-TSS (Stk-ps2)	-promoter-TSS (Stk-ps2)	-965	Stk-ps2	NR_037690	Stk-ps2
chr8	69504772	69504956	185	12.52	11.9778	7.32971	7.92738	Hmga2_IP_R1_peak_31793		24	intron (Dnah7b, intron 6 of 65)	-intron (Dnah7b, intron 6 of 65)	21774	Dnah7b	NM_001160386	Dnah7b
chr18	79280115	79280305	191	12.57	11.9763	7.26228	8.0126	Hmga2_IP_R1_peak_17013		47	intron (Dnah7b, intron 9 of 65)	-intron (Dnah7b, intron 9 of 65)	42818	Dnah7b	NM_001160386	Dnah7b
chr2	94029135	94029301	167	12.58	11.976	7.32933	7.92813	Hmga2_IP_R1_peak_19432		69	intron (Dnah7b, intron 9 of 65)	-intron (Dnah7b, intron 9 of 65)	45594	Dnah7b	NM_001160386	Dnah7b
chr3	140508604	140508790	187	12.44	11.9745	7.28611	7.98503	Hmga2_IP_R1_peak_22929		55	intron (Dnah7b, intron 20 of 65)	-intron (Dnah7b, intron 20 of 65)	105166	Dnah7b	NM_001160386	Dnah7b
chr11	103790568	103790763	196	12.48	11.9714	7.30839	7.93074	Hmga2_IP_R1_peak_6251		21	intron (Dnah7b, intron 21 of 65)	-intron (Dnah7b, intron 21 of 65)	109427	Dnah7b	NM_001160386	Dnah7b
chr2	118984345	118984527	183	13.81	11.9708	7.06198	7.94843	Hmga2_IP_R1_peak_19906		15	intron (Dnah7b, intron 29 of 65)	-intron (Dnah7b, intron 29 of 65)	135828	Dnah7b	NM_001160386	Dnah7b
chr1	112332198	112332400	203	12.47	11.9653	7.30476	7.9437	Hmga2_IP_R1_peak_1658		37	intron (Dnah7b, intron 36 of 65)	-intron (Dnah7b, intron 36 of 65)	154316	Dnah7b	NM_001160386	Dnah7b
chr6	144552241	144552631	391	12.23	11.9445	7.17261	8.07471	Hmga2_IP_R1_peak_29224		210	Intergenic	Intergenic	350315	Dnah7b	NM_001160386	Dnah7b
chr5	101451400	101451639	240	13.77	11.9381	6.98817	7.96116	Hmga2_IP_R1_peak_26945		32	Intergenic	Intergenic	389224	Dnah7b	NM_001160386	Dnah7b
chr11	80279409	80279857	449	12.33	11.9367	7.22549	7.97983	Hmga2_IP_R1_peak_5952		16	Intergenic	Intergenic	342607	Slc39a10	NM_172653	Slc39a10
chr8	111444364	111444610	247	13.32	11.9363	7.09931	7.95084	Hmga2_IP_R1_peak_32418		10	Intergenic	Intergenic	231439	Slc39a10	NM_172653	Slc39a10
chr12	94980814	94980985	172	12.49	11.9353	7.3163	7.89245	Hmga2_IP_R1_peak_7676		13	Intergenic	Intergenic	91597	Slc39a10	NM_172653	Slc39a10
chr13	86875955	86876148	194	12.93	11.9341	7.15593	7.98336	Hmga2_IP_R1_peak_8991		22	intron (Slc39a10, intron 8 of 9)	-intron (Slc39a10, intron 8 of 9)	35844	Slc39a10	NM_172653	Slc39a10
chr9	70637553	70637785	233	13.64	11.9169	6.9475	8.06846	Hmga2_IP_R1_peak_33396		20	intron (Slc39a10, intron 1 of 9)	-intron (Slc39a10, intron 1 of 9)	16565	Slc39a10	NM_172653	Slc39a10
chr12	35257046	35257230	185	12.62	11.9163	7.30315	7.87368	Hmga2_IP_R1_peak_6677		10	Intergenic	Intergenic	-84126	Slc39a10	NM_172653	Slc39a10
chr2	55024836	55025035	200	14.1	11.9124	6.95553	7.90298	Hmga2_IP_R1_peak_18569		22	Intergenic	Intergenic	-129567	Slc39a10	NM_172653	Slc39a10
chr4	9043602	9043811	210	15.68	11.8953	6.49155	7.94648	Hmga2_IP_R1_peak_23319		21	Intergenic	Intergenic	-190608	Slc39a10	NM_172653	Slc39a10
chr7	134179805	134180024	220	12.35	11.8932	7.23566	7.91677	Hmga2_IP_R1_peak_30410		98	Intergenic	Intergenic	296268	Mir6350	NR_105768	Mir6350
chr18	70052571	70052805	235	12.36	11.8894	7.24447	7.89464	Hmga2_IP_R1_peak_16903		29	Intergenic	Intergenic	292146	Mir6350	NR_105768	Mir6350
chr13	79433548	79433819	272	13.61	11.8878	6.95602	7.98939	Hmga2_IP_R1_peak_8783		18	Intergenic	Intergenic	260243	Mir6350	NR_105768	Mir6350
chr13	60268271	60268472	202	13.59	11.8872	6.93344	7.99088	Hmga2_IP_R1_peak_8628		24	Intergenic	Intergenic	239012	Mir6350	NR_105768	Mir6350
chr12	73000903	73001100	198	12.4	11.8764	7.26743	7.86671	Hmga2_IP_R1_peak_7413		11	Intergenic	Intergenic	182910	Mir6350	NR_105768	Mir6350
chr2	134834064	134834259	196	13.54	11.8751	7.0129	7.88474	Hmga2_IP_R1_peak_20092		12	Intergenic	Intergenic	157572	Mir6350	NR_105768	Mir6350
chr18	86211970	86212151	182	12.74	11.8724	7.21907	7.85598	Hmga2_IP_R1_peak_17090		12	Intergenic	Intergenic	76649	Mir6350	NR_105768	Mir6350
chr2	170091762	170091932	171	16.8	11.8719	6.27527	7.87678	Hmga2_IP_R1_peak_20451		23	Intergenic	Intergenic	59838	Mir6350	NR_105768	Mir6350
chr4	38007519	38007716	198	12.41	11.8694	7.27016	7.85832	Hmga2_IP_R1_peak_23953		10	Intergenic	Intergenic	54085	Mir6350	NR_105768	Mir6350
chr18	46909411	46909581	171	12.84	11.8678	7.16923	7.9271	Hmga2_IP_R1_peak_16533		10	Intergenic	Intergenic	31034	Mir6350	NR_105768	Mir6350
chr4	57941229	57941392	164	15.54	11.86	6.59635	7.86152	Hmga2_IP_R1_peak_24186		24	Intergenic	Intergenic	-15812	Mir6350	NR_105768	Mir6350
chr5	20121601	20121787	187	12.58	11.8585	7.22908	7.85724	Hmga2_IP_R1_peak_25636		20	Intergenic	Intergenic	-58652	Mir6350	NR_105768	Mir6350
chr5	41245938	41246179	242	12.37	11.8577	7.25139	7.84143	Hmga2_IP_R1_peak_25792		14	Intergenic	Intergenic	-66432	Mir6350	NR_105768	Mir6350
chr15	59338035	59338220	186	12.42	11.8576	7.27865	7.82318	Hmga2_IP_R1_peak_12740		34	Intergenic	Intergenic	-69678	Mir6350	NR_105768	Mir6350
chr15	86014327	86014532	206	12.33	11.8562	7.2247	7.88609	Hmga2_IP_R1_peak_12951		10	Intergenic	Intergenic	-71842	Mir6350	NR_105768	Mir6350
chr10	98740078	98740306	229	12.35	11.8548	7.24014	7.85373	Hmga2_IP_R1_peak_4397		57	Intergenic	Intergenic	-87811	Mir6350	NR_105768	Mir6350
chr1	7387560	7387735	176	19.35	11.8535	5.6746	7.8895	Hmga2_IP_R1_peak_59		30	Intergenic	Intergenic	-120484	Mir6350	NR_105768	Mir6350
chr15	22085490	22085725	236	12.39	11.8528	7.18193	7.89673	Hmga2_IP_R1_peak_12013		10	Intergenic	Intergenic	-147870	Mir6350	NR_105768	Mir6350
chr10	51585402	51585606	205	12.36	11.8496	7.24408	7.84646	Hmga2_IP_R1_peak_3826		26	Intergenic	Intergenic	-238503	Mir6350	NR_105768	Mir6350
chr18	56897915	56898108	194	12.48	11.8484	7.22981	7.86734	Hmga2_IP_R1_peak_16730		11	Intergenic	Intergenic	-296559	Mir6350	NR_105768	Mir6350
chr2	124426069	124426227	159	12.46	11.8444	7.29729	7.79716	Hmga2_IP_R1_peak_19963		21	Intergenic	Intergenic	-300886	Mir6350	NR_105768	Mir6350
chr14	98569497	98569722	226	14.77	11.8354	6.63958	7.93636	Hmga2_IP_R1_peak_10993		10	Intergenic	Intergenic	-343521	Mir6350	NR_105768	Mir6350
chr15	75765733	75765985	253	12.42	11.8329	7.27338	7.79968	Hmga2_IP_R1_peak_12887		21	Intergenic	Intergenic	-351901	Mir6350	NR_105768	Mir6350
chr3	31041466	31041851	386	12.96	11.832	7.13289	7.87702	Hmga2_IP_R1_peak_20965		10	Intergenic	Intergenic	-369759	Mir6350	NR_105768	Mir6350
chr11	22415706	22415962	257	13.85	11.8152	6.88714	7.79358	Hmga2_IP_R1_peak_5307		20	Intergenic	Intergenic	-391000	Mir6350	NR_105768	Mir6350
chr12	42086118	42086298	181	12.37	11.8116	7.24906	7.80107	Hmga2_IP_R1_peak_6824		11	Intergenic	Intergenic	-393029	Mir6350	NR_105768	Mir6350
chr6	112929741	112929923	183	14.67	11.8092	6.76765	7.83567	Hmga2_IP_R1_peak_28905		11	Intergenic	Intergenic	-396577	Mir6350	NR_105768	Mir6350
chr1	16980700	16980883	184	12.4	11.8048	7.2234	7.80174	Hmga2_IP_R1_peak_181		18	Intergenic	Intergenic	-409673	Mir6350	NR_105768	Mir6350
chr1	4507232	4507403	172	12.41	11.7987	7.26902	7.76423	Hmga2_IP_R1_peak_21		22	Intergenic	Intergenic	-463143	Mir6350	NR_105768	Mir6350
chr13	42465711	42465891	181	12.35	11.797	7.23708	7.79731	Hmga2_IP_R1_peak_8488		11	Intergenic	Intergenic	-468628	Mir6350	NR_105768	Mir6350
chr14	108936370	108936585	216	12.61	11.7868	7.21247	7.80102	Hmga2_IP_R1_peak_11245		22	Intergenic	Intergenic	-521351	Mir6350	NR_105768	Mir6350
chr5	60300354	60300580	227	14.26	11.7838	6.72774	7.84784	Hmga2_IP_R1_peak_26178		15	Intergenic	Intergenic	-523323	Mir6350	NR_105768	Mir6350
chr17	28645108	28645355	248	14.29	11.7766	6.66466	7.90409	Hmga2_IP_R1_peak_15021		10	Intergenic	Intergenic	-547172	Mir6350	NR_105768	Mir6350
chr15	96994297	96994470	174	13.3	11.7754	7.06964	7.7564	Hmga2_IP_R1_peak_13052		23	Intergenic	Intergenic	-554551	Mir6350	NR_105768	Mir6350
chr3	30197634	30198062	429	13.15	11.7745	6.77241	8.06816	Hmga2_IP_R1_peak_20953		14	Intergenic	Intergenic	-671063	Mir6350	NR_105768	Mir6350
chr4	5216306	5216632	327	13.42	11.7744	6.89366	7.89588	Hmga2_IP_R1_peak_23270		12	Intergenic	Intergenic	-695691	Mir6350	NR_105768	Mir6350
chr2	118027082	118027268	187	12.98	11.7692	7.08139	7.82859	Hmga2_IP_R1_peak_19896		24	Intergenic	Intergenic	-721148	Mir6350	NR_105768	Mir6350
chr2	115023570	115023855	286	13.01	11.7657	7.12984	7.8032	Hmga2_IP_R1_peak_19852		21	Intergenic	Intergenic	-757773	Mir6350	NR_105768	Mir6350
chr5	148575400	148575613	214	12.29	11.7626	7.20449	7.79522	Hmga2_IP_R1_peak_27260		47	Intergenic	Intergenic	-806858	Mir6350	NR_105768	Mir6350
chr13	91365819	91365975	157	13.75	11.7613	6.97667	7.77055	Hmga2_IP_R1_peak_9155		20	Intergenic	Intergenic	-811889	Mir6350	NR_105768	Mir6350
chr2	90838895	90839063	169	13.03	11.759	7.09323	7.81175	Hmga2_IP_R1_peak_19396		10	Intergenic	Intergenic	-846182	Mir6350	NR_105768	Mir6350
chr17	33037318	33037489	172	12.35	11.7589	7.24065	7.75242	Hmga2_IP_R1_peak_15074		18	Intergenic	Intergenic	-912000	Mir6350	NR_105768	Mir6350
chr14	106503063	106503494	432	12.58	11.7579	7.12971	7.79962	Hmga2_IP_R1_peak_11139		17	Intergenic	Intergenic	-919390	Mir6350	NR_105768	Mir6350
chr11	68651614	68652005	392	12.21	11.7533	7.13258	7.82866	Hmga2_IP_R1_peak_5830		12	Intergenic	Intergenic	-940213	Mir6350	NR_105768	Mir6350
chr15	98207916	98208157	242	15.74	11.7408	6.41542	7.71288	Hmga2_IP_R1_peak_13059		23	Intergenic	Intergenic	-942406	Mir6350	NR_105768	Mir6350
chr11	44978409	44978589	181	13.85	11.7374	6.886	7.73791	Hmga2_IP_R1_peak_5638		13	Intergenic	Intergenic	-945822	Mir6350	NR_105768	Mir6350
chr1	60222936	60223552	617	12.47	11.7268	6.96925	7.93996	Hmga2_IP_R1_peak_881		27	Intergenic	Intergenic	-970205	Mir6350	NR_105768	Mir6350
chr14	65712653	65712861	209	16.31	11.7264	6.25712	7.76661	Hmga2_IP_R1_peak_10123		21	Intergenic	Intergenic	-987725	Mir6350	NR_105768	Mir6350
chr5	73266065	73266248	184	14.11	11.7205	6.81424	7.74316	Hmga2_IP_R1_peak_26450		10	Intergenic	Intergenic	-1103061	Mir6350	NR_105768	Mir6350
chr7	64248070	64248232	163	12.93	11.713	7.10204	7.70949	Hmga2_IP_R1_peak_29591		15	Intergenic	Intergenic	-1148951	Mir6350	NR_105768	Mir6350
chr13	19729613	19729882	270	12.39	11.712	7.2572	7.65503	Hmga2_IP_R1_peak_8227		12	Intergenic	Intergenic	-1315148	Mir6350	NR_105768	Mir6350
chr14	20674127	20674344	218	14.34	11.7078	6.76609	7.73937	Hmga2_IP_R1_peak_9712		12	Intergenic	Intergenic	-1375459	Mir6350	NR_105768	Mir6350
chr10	61042506	61042708	203	13.17	11.7042	6.92178	7.86776	Hmga2_IP_R1_peak_3966		10	Intergenic	Intergenic	-1382356	Mir6350	NR_105768	Mir6350
chr5	59124972	59125256	285	13.63	11.7004	6.93463	7.6972	Hmga2_IP_R1_peak_26131		10	Intergenic	Intergenic	-1399321	Mir6350	NR_105768	Mir6350
chr4	86576400	86576550	151	14.37	11.6976	6.81695	7.729	Hmga2_IP_R1_peak_24641		17	Intergenic	Intergenic	-1429663	Mir6350	NR_105768	Mir6350
chr18	79224903	79225325	423	13.3	11.6971	6.94347	7.75302	Hmga2_IP_R1_peak_17011		17	Intergenic	Intergenic	-1514058	Mir6350	NR_105768	Mir6350
chr8	40520330	40520521	192	12.76	11.695	7.11129	7.6928	Hmga2_IP_R1_peak_31037		80	Intergenic	Intergenic	-1565025	Mir6350	NR_105768	Mir6350
chr8	33112693	33112920	228	16.34	11.6922	6.20856	7.76656	Hmga2_IP_R1_peak_30891		13	Intergenic	Intergenic	-1587935	Mir6350	NR_105768	Mir6350
chr8	82127767	82127953	187	16.18	11.6916	6.26324	7.75069	Hmga2_IP_R1_peak_31966		21	Intergenic	Intergenic	-1601199	Mir6350	NR_105768	Mir6350
chr14	106692475	106692948	474	12.5	11.6853	7.13563	7.74077	Hmga2_IP_R1_peak_11144		39	Intergenic	Intergenic	-1616042	Mir6350	NR_105768	Mir6350
chr19	54365045	54365223	179	12.23	11.6849	7.17558	7.73254	Hmga2_IP_R1_peak_17734		17	Intergenic	Intergenic	-1625107	Mir6350	NR_105768	Mir6350
chr13	76820745	76821270	526	15.57	11.6786	6.20121	7.82896	Hmga2_IP_R1_peak_8729		17	Intergenic	Intergenic	-1654262	Mir6350	NR_105768	Mir6350
chr4	12048348	12048614	267	12.24	11.6785	7.17832	7.68836	Hmga2_IP_R1_peak_23356		41	Intergenic	Intergenic	-1675065	Mir6350	NR_105768	Mir6350
chr1	79196186	79196390	205	12.19	11.6722	7.15304	7.72571	Hmga2_IP_R1_peak_1186		13	Intergenic	Intergenic	-1685633	Mir6350	NR_105768	Mir6350
chr13	87454471	87454664	194	12.27	11.672	7.19233	7.67627	Hmga2_IP_R1_peak_9020		12	Intergenic	Intergenic	-1689179	Mir6350	NR_105768	Mir6350
chr7	57915098	57915306	209	12.33	11.669	7.22466	7.64703	Hmga2_IP_R1_peak_29516		12	Intergenic	Intergenic	-1691851	Mir6350	NR_105768	Mir6350
chr1	110150676	110150906	231	12.19	11.667	7.14929	7.70273	Hmga2_IP_R1_peak_1574		12	Intergenic	Intergenic	-1696276	Mir6350	NR_105768	Mir6350
chr10	98006973	98007123	151	12.58	11.6655	7.19989	7.6351	Hmga2_IP_R1_peak_4384		12	Intergenic	Intergenic	-1719917	Mir6350	NR_105768	Mir6350
chr9	95837519	95837674	156	14.17	11.6646	6.81578	7.69428	Hmga2_IP_R1_peak_33877		26	Intergenic	Intergenic	-1701239	Tmeff2	NM_019790	Tmeff2
chr4	133392742	133393017	276	15.16	11.6639	6.5407	7.72011	Hmga2_IP_R1_peak_25181		11	Intergenic	Intergenic	-1590156	Tmeff2	NM_019790	Tmeff2
chr4	33418018	33418216	199	14.43	11.6572	6.60541	7.72716	Hmga2_IP_R1_peak_23873		11	Intergenic	Intergenic	-1587100	Tmeff2	NM_019790	Tmeff2
chr5	65715418	65715635	218	12.78	11.6481	7.10141	7.65888	Hmga2_IP_R1_peak_26320		11	Intergenic	Intergenic	-1498364	Tmeff2	NM_019790	Tmeff2
chr16	21150522	21151095	574	13.03	11.6473	6.86997	7.76923	Hmga2_IP_R1_peak_13234		18	Intergenic	Intergenic	-1437964	Tmeff2	NM_019790	Tmeff2
chr15	22714178	22714433	256	12.23	11.6377	7.1712	7.62618	Hmga2_IP_R1_peak_12029		10	Intergenic	Intergenic	-1435606	Tmeff2	NM_019790	Tmeff2
chr6	88016504	88016689	186	12.27	11.6377	7.19411	7.61577	Hmga2_IP_R1_peak_28626		36	Intergenic	Intergenic	-1362639	Tmeff2	NM_019790	Tmeff2
chr3	95838252	95838439	188	12.18	11.637	7.14353	7.68322	Hmga2_IP_R1_peak_22132		13	Intergenic	Intergenic	-1353679	Tmeff2	NM_019790	Tmeff2
chr9	12871490	12871666	177	12.93	11.6364	7.03279	7.6672	Hmga2_IP_R1_peak_32785		20	Intergenic	Intergenic	-1345210	Tmeff2	NM_019790	Tmeff2
chr3	95781884	95782095	212	12.98	11.622	6.96955	7.69757	Hmga2_IP_R1_peak_22129		28	Intergenic	Intergenic	-1344450	Tmeff2	NM_019790	Tmeff2
chr11	25364413	25364566	154	12.29	11.6096	7.20327	7.58401	Hmga2_IP_R1_peak_5347		21	Intergenic	Intergenic	-1333824	Tmeff2	NM_019790	Tmeff2
chr1	44267113	44267374	262	12.13	11.6013	7.1137	7.65019	Hmga2_IP_R1_peak_550		24	Intergenic	Intergenic	-1284975	Tmeff2	NM_019790	Tmeff2
chr14	82001385	82001603	219	16.43	11.5991	6.20094	7.61861	Hmga2_IP_R1_peak_10282		19	Intergenic	Intergenic	-1259122	Tmeff2	NM_019790	Tmeff2
chr6	100813142	100813537	396	12.89	11.5965	6.9992	7.65537	Hmga2_IP_R1_peak_28736		10	Intergenic	Intergenic	-1234702	Tmeff2	NM_019790	Tmeff2
chr2	75107078	75107272	195	12.92	11.5963	6.97935	7.66213	Hmga2_IP_R1_peak_18990		10	Intergenic	Intergenic	-1193977	Tmeff2	NM_019790	Tmeff2
chr1	110942610	110942805	196	12.21	11.5922	7.16178	7.57413	Hmga2_IP_R1_peak_1606		15	Intergenic	Intergenic	-1083350	Tmeff2	NM_019790	Tmeff2
chr9	86167387	86167573	187	12.17	11.5917	7.14114	7.61372	Hmga2_IP_R1_peak_33729		31	Intergenic	Intergenic	-1002516	Tmeff2	NM_019790	Tmeff2
chr9	77672768	77672967	200	13.7	11.5901	6.83195	7.65213	Hmga2_IP_R1_peak_33534		23	Intergenic	Intergenic	-985443	Tmeff2	NM_019790	Tmeff2
chr11	33374283	33374528	246	12.15	11.5898	7.12991	7.61655	Hmga2_IP_R1_peak_5484		12	Intergenic	Intergenic	-924101	Tmeff2	NM_019790	Tmeff2
chr13	72242008	72242189	182	12.42	11.588	7.10729	7.64785	Hmga2_IP_R1_peak_8692		11	Intergenic	Intergenic	-917323	Tmeff2	NM_019790	Tmeff2
chr2	84041480	84041635	156	12.26	11.5835	7.18738	7.563	Hmga2_IP_R1_peak_19199		13	Intergenic	Intergenic	-899285	Tmeff2	NM_019790	Tmeff2
chr6	82222029	82222235	207	12.24	11.5792	7.18052	7.57692	Hmga2_IP_R1_peak_28570		13	Intergenic	Intergenic	-896915	Tmeff2	NM_019790	Tmeff2
chr17	88381754	88381932	179	14.3	11.5575	6.64993	7.6369	Hmga2_IP_R1_peak_15839		10	Intergenic	Intergenic	-894746	Tmeff2	NM_019790	Tmeff2
chr11	106130841	106131041	201	14.38	11.5527	6.65343	7.62316	Hmga2_IP_R1_peak_6290		30	Intergenic	Intergenic	-878874	Tmeff2	NM_019790	Tmeff2
chr7	78269944	78270187	244	12.86	11.5458	6.90906	7.65574	Hmga2_IP_R1_peak_29725		23	Intergenic	Intergenic	-816028	Tmeff2	NM_019790	Tmeff2
chr1	189821097	189821302	206	14.44	11.5456	6.56879	7.6429	Hmga2_IP_R1_peak_2861		10	Intergenic	Intergenic	-809922	Tmeff2	NM_019790	Tmeff2
chr8	33238878	33239071	194	12.11	11.5445	7.10378	7.58281	Hmga2_IP_R1_peak_30895		27	Intergenic	Intergenic	-805594	Tmeff2	NM_019790	Tmeff2
chr6	47209353	47209541	189	12.51	11.544	7.04128	7.63744	Hmga2_IP_R1_peak_28025		16	Intergenic	Intergenic	-764829	Tmeff2	NM_019790	Tmeff2
chr8	61306223	61306418	196	12.11	11.5297	7.10922	7.56621	Hmga2_IP_R1_peak_31557		14	Intergenic	Intergenic	-752616	Tmeff2	NM_019790	Tmeff2
chr10	97189343	97189530	188	12.54	11.5236	7.0223	7.56667	Hmga2_IP_R1_peak_4363		54	Intergenic	Intergenic	-732869	Tmeff2	NM_019790	Tmeff2
chr4	35185709	35185886	178	12.13	11.5204	7.11842	7.54567	Hmga2_IP_R1_peak_23901		11	Intergenic	Intergenic	-726501	Tmeff2	NM_019790	Tmeff2
chr16	82100427	82100628	202	12.16	11.5197	7.11588	7.53962	Hmga2_IP_R1_peak_14566		30	Intergenic	Intergenic	-693752	Tmeff2	NM_019790	Tmeff2
chr11	119253867	119254087	221	15.24	11.5186	6.40447	7.59488	Hmga2_IP_R1_peak_6430		17	Intergenic	Intergenic	-692262	Tmeff2	NM_019790	Tmeff2
chr1	138590804	138590997	194	14.92	11.5159	6.49063	7.54734	Hmga2_IP_R1_peak_1969		14	Intergenic	Intergenic	-638623	Tmeff2	NM_019790	Tmeff2
chr10	89494629	89494838	210	12.11	11.5153	7.10775	7.53682	Hmga2_IP_R1_peak_4257		10	Intergenic	Intergenic	-604110	Tmeff2	NM_019790	Tmeff2
chr4	116509682	116509851	170	16.92	11.5134	6.02021	7.59323	Hmga2_IP_R1_peak_25062		24	Intergenic	Intergenic	-579438	Tmeff2	NM_019790	Tmeff2
chr12	61692349	61692543	195	13.82	11.5127	6.71364	7.54526	Hmga2_IP_R1_peak_7176		14	Intergenic	Intergenic	-574733	Tmeff2	NM_019790	Tmeff2
chr1	11469309	11469476	168	12.16	11.5078	7.1355	7.50062	Hmga2_IP_R1_peak_121		13	Intergenic	Intergenic	-505932	Tmeff2	NM_019790	Tmeff2
chr11	32074265	32074514	250	12.1	11.5024	7.10397	7.52696	Hmga2_IP_R1_peak_5467		13	Intergenic	Intergenic	-501786	Tmeff2	NM_019790	Tmeff2
chr9	118129250	118129428	179	12.1	11.5021	7.10288	7.53635	Hmga2_IP_R1_peak_34052		19	Intergenic	Intergenic	-462942	Tmeff2	NM_019790	Tmeff2
chr1	74767118	74767442	325	12.67	11.4957	6.97331	7.61294	Hmga2_IP_R1_peak_1150		10	Intergenic	Intergenic	-412987	Tmeff2	NM_019790	Tmeff2
chr7	107829024	107829233	210	12.82	11.493	6.89724	7.6274	Hmga2_IP_R1_peak_30149		23	Intergenic	Intergenic	-406140	Tmeff2	NM_019790	Tmeff2
chr1	97152186	97152402	217	12.08	11.4903	7.08928	7.53415	Hmga2_IP_R1_peak_1355		13	Intergenic	Intergenic	-398949	Tmeff2	NM_019790	Tmeff2
chr4	24102344	24102509	166	12.19	11.4814	7.14961	7.46857	Hmga2_IP_R1_peak_23608		28	Intergenic	Intergenic	-308517	Tmeff2	NM_019790	Tmeff2
chr3	36097368	36097957	590	12.88	11.4808	6.67671	7.71697	Hmga2_IP_R1_peak_20998		18	Intergenic	Intergenic	-279229	Tmeff2	NM_019790	Tmeff2
chr16	71820371	71820589	219	12.05	11.4801	7.07807	7.52804	Hmga2_IP_R1_peak_14261		11	Intergenic	Intergenic	-267778	Tmeff2	NM_019790	Tmeff2
chr9	39914111	39914291	181	12.07	11.4781	7.0873	7.5218	Hmga2_IP_R1_peak_33089		27	Intergenic	Intergenic	-249494	Tmeff2	NM_019790	Tmeff2
chr11	13808851	13809054	204	12.22	11.4708	7.0694	7.51327	Hmga2_IP_R1_peak_5159		12	Intergenic	Intergenic	-246062	Tmeff2	NM_019790	Tmeff2
chr7	29394688	29394868	181	14.9	11.4692	6.4603	7.50875	Hmga2_IP_R1_peak_29398		10	Intergenic	Intergenic	-228571	Tmeff2	NM_019790	Tmeff2
chr12	69365781	69365968	188	12.09	11.4681	7.09451	7.48476	Hmga2_IP_R1_peak_7375		12	Intergenic	Intergenic	-182691	Tmeff2	NM_019790	Tmeff2
chr4	30399301	30399525	225	13.27	11.4678	6.84761	7.47978	Hmga2_IP_R1_peak_23830		24	Intergenic	Intergenic	-175803	Tmeff2	NM_019790	Tmeff2
chr18	30242825	30243010	186	12.12	11.4514	7.11249	7.45582	Hmga2_IP_R1_peak_16329		14	Intergenic	Intergenic	-128035	Tmeff2	NM_019790	Tmeff2
chr17	12042295	12042467	173	12.36	11.4501	7.03617	7.49961	Hmga2_IP_R1_peak_14862		23	intron (Tmeff2, intron 3 of 9)	-intron (Tmeff2, intron 3 of 9)	14232	Tmeff2	NM_019790	Tmeff2
chr11	53221225	53221461	237	13.3	11.4387	6.80852	7.51322	Hmga2_IP_R1_peak_5696		21	intron (Tmeff2, intron 4 of 9)	-intron (Tmeff2, intron 4 of 9)	133207	Tmeff2	NM_019790	Tmeff2
chr15	48775883	48776075	193	13.79	11.4377	6.715	7.49258	Hmga2_IP_R1_peak_12567		18	intron (Tmeff2, intron 5 of 9)	-intron (Tmeff2, intron 5 of 9)	-167484	Sdpr	NM_138741	Sdpr
chr10	21392342	21392551	210	12.54	11.4333	6.9358	7.5573	Hmga2_IP_R1_peak_3240		14	intron (Tmeff2, intron 5 of 9)	-intron (Tmeff2, intron 5 of 9)	-157976	Sdpr	NM_138741	Sdpr
chr2	174854694	174854886	193	12.08	11.4272	7.0905	7.43887	Hmga2_IP_R1_peak_20482		22	intron (Tmeff2, intron 7 of 9)	-intron (Tmeff2, intron 7 of 9)	-126904	Sdpr	NM_138741	Sdpr
chr10	26137025	26137204	180	12.71	11.4267	6.94584	7.51669	Hmga2_IP_R1_peak_3294		12	Intergenic	Intergenic	-90261	Sdpr	NM_138741	Sdpr
chr3	132083624	132083777	154	13.23	11.4254	6.90843	7.44845	Hmga2_IP_R1_peak_22779		15	Intergenic	Intergenic	-81561	Sdpr	NM_138741	Sdpr
chr2	126275167	126275581	415	12.22	11.4225	6.85991	7.63701	Hmga2_IP_R1_peak_19985		26	Intergenic	Intergenic	-78037	Sdpr	NM_138741	Sdpr
chr9	60018357	60018600	244	12.07	11.4217	7.08614	7.42682	Hmga2_IP_R1_peak_33286		22	Intergenic	Intergenic	-9805	9330175M20Rik	NR_045151	9330175M20Rik
chr11	68823500	68823755	256	16.47	11.4156	5.99049	7.54871	Hmga2_IP_R1_peak_5835		37	Intergenic	Intergenic	-25427	9330175M20Rik	NR_045151	9330175M20Rik
chr13	46799677	46799865	189	13.98	11.4045	6.69865	7.44974	Hmga2_IP_R1_peak_8529		21	Intergenic	Intergenic	-42830	9330175M20Rik	NR_045151	9330175M20Rik
chr11	104468473	104468705	233	14.15	11.4019	6.54508	7.51469	Hmga2_IP_R1_peak_6259		12	Intergenic	Intergenic	-44180	9330175M20Rik	NR_045151	9330175M20Rik
chr18	12321245	12321469	225	12.77	11.4005	6.80652	7.62474	Hmga2_IP_R1_peak_16077		11	Intergenic	Intergenic	65891	Nabp1	NM_028696	Nabp1
chr9	90782069	90782279	211	12.04	11.3917	7.02303	7.48064	Hmga2_IP_R1_peak_33778		13	Intergenic	Intergenic	-17058	Nabp1	NM_028696	Nabp1
chr11	98573111	98573309	199	13.42	11.3911	6.76643	7.46866	Hmga2_IP_R1_peak_6185		69	Intergenic	Intergenic	-29835	Nabp1	NM_028696	Nabp1
chr2	81288306	81288482	177	12.23	11.3896	7.01426	7.49307	Hmga2_IP_R1_peak_19111		39	Intergenic	Intergenic	-119595	Nabp1	NM_028696	Nabp1
chr8	44574283	44574463	181	13.45	11.3827	6.73922	7.45505	Hmga2_IP_R1_peak_31124		19	intron (Stat4, intron 10 of 23)	-intron (Stat4, intron 11 of 24)	-36990	Stat1	NM_001205313	Stat1
chr5	56606731	56606897	167	12.86	11.382	6.9161	7.43195	Hmga2_IP_R1_peak_26039		37	intron (Stat4, intron 14 of 23)	-intron (Stat4, intron 15 of 24)	-34244	Stat1	NM_001205313	Stat1
chr12	48071654	48071874	221	11.99	11.3722	7.04346	7.4045	Hmga2_IP_R1_peak_6927		10	intron (Stat4, intron 22 of 23)	-intron (Stat4, intron 23 of 24)	-13961	Stat1	NM_001205313	Stat1
chr6	84190057	84190213	157	12.11	11.3722	7.10707	7.35758	Hmga2_IP_R1_peak_28589		17	intron (Gls, intron 14 of 17)	-intron (Gls, intron 14 of 17)	49648	Gls	NM_001113383	Gls
chr13	19917092	19917357	266	12.95	11.3707	6.77002	7.50898	Hmga2_IP_R1_peak_8231		23	TTS (Gls)	#NAME?	47952	Gls	NM_001113383	Gls
chr19	59211168	59211634	467	11.9	11.3684	6.99623	7.4736	Hmga2_IP_R1_peak_17769		65	Intergenic	Intergenic	-5328	Gls	NM_001113383	Gls
chr3	106583347	106583556	210	12.2	11.3658	7.01878	7.44188	Hmga2_IP_R1_peak_22258		25	Intergenic	Intergenic	-34695	Gls	NM_001113383	Gls
chr10	96116411	96116612	202	16.75	11.365	5.94805	7.44906	Hmga2_IP_R1_peak_4335		36	Intergenic	Intergenic	-126301	Gls	NM_001113383	Gls
chr16	79541252	79541427	176	13.12	11.3534	6.85498	7.38005	Hmga2_IP_R1_peak_14463		16	intron (Mfsd6, intron 3 of 5)	-intron (Mfsd6, intron 3 of 6)	34430	Tmem194b	NM_001142647	Tmem194b
chr1	74220387	74220837	451	12.76	11.3469	6.75418	7.54793	Hmga2_IP_R1_peak_1140		27	intron (Mfsd6, intron 2 of 5)	-intron (Mfsd6, intron 2 of 6)	38845	Mfsd6	NM_178081	Mfsd6
chr3	127566484	127566737	254	11.99	11.3451	7.04248	7.37875	Hmga2_IP_R1_peak_22692		10	Intergenic	Intergenic	41820	Inpp1	NM_008384	Inpp1
chr17	58591028	58591190	163	12.26	11.3435	7.04423	7.37078	Hmga2_IP_R1_peak_15350		13	Intergenic	Intergenic	-13167	Hibch	NM_146108	Hibch
chr17	24280977	24281188	212	12.38	11.3276	6.97659	7.38328	Hmga2_IP_R1_peak_14993		21	Intergenic	Intergenic	24138	Mstn	NM_010834	Mstn
chr7	86782924	86783130	207	12.61	11.3153	6.87433	7.3758	Hmga2_IP_R1_peak_29826		16	Intergenic	Intergenic	45600	Mstn	NM_010834	Mstn
chr6	134115958	134116116	159	16.25	11.3149	6.13287	7.36445	Hmga2_IP_R1_peak_29094		13	intron (1700019A02Rik, intron 8 of 8)	-intron (1700019A02Rik, intron 8 of 8)	24397	1700019A02Rik	NM_027070	1700019A02Rik
chr4	86998886	86999036	151	12.42	11.3147	7.01341	7.32816	Hmga2_IP_R1_peak_24643		15	Intergenic	Intergenic	15875	Asnsd1	NM_001290984	Asnsd1
chr14	35065425	35065596	172	13.12	11.3127	6.79543	7.40941	Hmga2_IP_R1_peak_9842		24	intron (Asnsd1, intron 2 of 5)	-intron (Asnsd1, intron 2 of 5)	2010	Asnsd1	NM_001290984	Asnsd1
chr4	98951935	98952087	153	12.08	11.3075	7.09443	7.29881	Hmga2_IP_R1_peak_24848		37	intron (Dnah7a, intron 23 of 65)	-intron (Dnah7a, intron 23 of 65)	130584	Dnah7a	NM_001252070	Dnah7a
chr10	34507870	34508161	292	13.7	11.3046	6.64258	7.34033	Hmga2_IP_R1_peak_3455		27	intron (Stk17b, intron 3 of 7)	-intron (Stk17b, intron 3 of 7)	16544	Stk17b	NM_133810	Stk17b
chr15	61303765	61303992	228	11.96	11.298	7.02934	7.32805	Hmga2_IP_R1_peak_12767		14	intron (Hecw2, intron 21 of 28)	-intron (Hecw2, intron 21 of 28)	1931	Mir7681	NR_106149	Mir7681
chr6	63252968	63253163	196	13.82	11.2935	6.55565	7.43299	Hmga2_IP_R1_peak_28243		16	intron (Hecw2, intron 14 of 28)	-intron (Hecw2, intron 14 of 28)	43032	Mir7681	NR_106149	Mir7681
chr13	36720464	36720690	227	11.97	11.2922	7.006	7.34734	Hmga2_IP_R1_peak_8428		19	intron (Hecw2, intron 14 of 28)	-intron (Hecw2, intron 14 of 28)	46931	Mir7681	NR_106149	Mir7681
chr15	74972800	74972956	157	13.61	11.2894	6.72808	7.33943	Hmga2_IP_R1_peak_12877		12	intron (Hecw2, intron 7 of 28)	-intron (Hecw2, intron 7 of 28)	78504	Mir7681	NR_106149	Mir7681
chr14	118969782	118969933	152	13.17	11.2893	6.83862	7.33669	Hmga2_IP_R1_peak_11521		11	intron (Hecw2, intron 2 of 6)	-intron (Hecw2, intron 2 of 28)	137377	Mir7681	NR_106149	Mir7681
chr6	60013087	60013297	211	11.83	11.2837	6.95586	7.41047	Hmga2_IP_R1_peak_28168		30	intron (Hecw2, intron 2 of 6)	-intron (Hecw2, intron 2 of 28)	139702	Mir7681	NR_106149	Mir7681
chr12	104135849	104136026	178	13.62	11.2834	6.61803	7.37199	Hmga2_IP_R1_peak_7872		20	intron (Hecw2, intron 1 of 6)	-intron (Hecw2, intron 1 of 28)	148684	Hecw2	NM_172655	Hecw2
chr14	123713514	123713931	418	13.33	11.2808	6.70647	7.39389	Hmga2_IP_R1_peak_11561		51	intron (Hecw2, intron 1 of 6)	-intron (Hecw2, intron 1 of 28)	113088	Hecw2	NM_172655	Hecw2
chr17	41477280	41477498	219	11.97	11.2802	7.02957	7.30772	Hmga2_IP_R1_peak_15166		98	intron (Hecw2, intron 1 of 6)	-intron (Hecw2, intron 1 of 28)	94260	Hecw2	NM_172655	Hecw2
chr7	47917348	47917505	158	14.44	11.2793	6.50884	7.32687	Hmga2_IP_R1_peak_29460		23	intron (Hecw2, intron 1 of 6)	-intron (Hecw2, intron 1 of 28)	64974	Hecw2	NM_172655	Hecw2
chr1	117584855	117585031	177	11.96	11.2746	7.02911	7.30504	Hmga2_IP_R1_peak_1777		11	intron (Hecw2, intron 1 of 6)	-intron (Hecw2, intron 1 of 28)	27990	Hecw2	NM_172655	Hecw2
chr2	37477194	37477385	192	13.95	11.272	6.55756	7.33	Hmga2_IP_R1_peak_18178		25	intron (Hecw2, intron 1 of 6)	-intron (Hecw2, intron 1 of 28)	10185	Hecw2	NM_172655	Hecw2
chr17	57703002	57703190	189	12.04	11.2562	6.97643	7.34625	Hmga2_IP_R1_peak_15338		19	Intergenic	Intergenic	-2288	Hecw2	NM_172655	Hecw2
chr6	109502653	109502855	203	12.54	11.2515	6.85661	7.34554	Hmga2_IP_R1_peak_28862		17	Intergenic	Intergenic	-10608	Ccdc150	NM_030025	Ccdc150
chr4	17426778	17427139	362	11.86	11.2507	6.97329	7.33483	Hmga2_IP_R1_peak_23462		50	intron (Ccdc150, intron 17 of 27)	-intron (Ccdc150, intron 17 of 27)	94108	Gtf3c3	NM_001033194	Gtf3c3
chr7	17484316	17484514	199	12.02	11.2506	6.93353	7.34966	Hmga2_IP_R1_peak_29351		13	intron (Pgap1, intron 19 of 26)	-intron (Pgap1, intron 19 of 26)	47789	Pgap1	NM_001163314	Pgap1
chr7	11325342	11325512	171	11.95	11.2498	7.01983	7.28247	Hmga2_IP_R1_peak_29319		22	intron (Pgap1, intron 6 of 26)	-intron (Pgap1, intron 6 of 26)	25491	Pgap1	NM_001163314	Pgap1
chr14	90156276	90156485	210	12.05	11.246	6.91927	7.38168	Hmga2_IP_R1_peak_10567		18	intron (Pgap1, intron 3 of 26)	-intron (Pgap1, intron 3 of 26)	10209	Pgap1	NM_001163314	Pgap1
chr11	97028338	97028508	171	13.51	11.2428	6.66548	7.32344	Hmga2_IP_R1_peak_6164		15	Intergenic	Intergenic	-10387	Pgap1	NM_001163314	Pgap1
chr8	24696180	24696396	217	12.07	11.2414	6.96647	7.30598	Hmga2_IP_R1_peak_30780		19	Intergenic	Intergenic	-17314	Pgap1	NM_001163314	Pgap1
chr8	39947269	39947472	204	12.75	11.2387	6.79164	7.30765	Hmga2_IP_R1_peak_31026		20	Intergenic	Intergenic	-63914	Pgap1	NM_001163314	Pgap1
chr15	25722053	25722219	167	13.8	11.2372	6.62131	7.32389	Hmga2_IP_R1_peak_12112		13	intron (Ankrd44, intron 6 of 27)	-intron (Ankrd44, intron 6 of 27)	161068	Ankrd44	NM_001081433	Ankrd44
chrX	123427354	123427503	150	12.09	11.2326	7.03218	7.24696	Hmga2_IP_R1_peak_34437		26	intron (Ankrd44, intron 4 of 27)	-intron (Ankrd44, intron 4 of 27)	153745	Ankrd44	NM_001081433	Ankrd44
chr7	38763252	38763440	189	11.98	11.2281	6.98333	7.34034	Hmga2_IP_R1_peak_29444		65	intron (Sf3b1, intron 6 of 24)	-intron (Sf3b1, intron 6 of 24)	18960	Sf3b1	NM_031179	Sf3b1
chr14	95158327	95159170	844	11.56	11.2264	6.72391	7.54334	Hmga2_IP_R1_peak_10821		16	Intergenic	Intergenic	-10450	Coq10b	NM_001039710	Coq10b
chr12	85739370	85739565	196	12.97	11.226	6.75843	7.2876	Hmga2_IP_R1_peak_7560		17	intron (Mob4, intron 2 of 7)	-intron (Mob4, intron 2 of 7)	12373	Mob4	NM_025283	Mob4
chr15	75515900	75516069	170	12.69	11.2232	6.86835	7.26185	Hmga2_IP_R1_peak_12882		17	intron (Rftn2, intron 8 of 8)	-intron (Rftn2, intron 8 of 8)	46783	Mob4	NM_025283	Mob4
chr3	102818681	102818838	158	12.38	11.2225	6.93766	7.30524	Hmga2_IP_R1_peak_22215		19	intron (Rftn2, intron 5 of 8)	-intron (Rftn2, intron 5 of 8)	29447	Rftn2	NM_028713	Rftn2
chr4	57639513	57639774	262	12.16	11.2224	6.96096	7.29461	Hmga2_IP_R1_peak_24176		15	Intergenic	Intergenic	8562	Mars2	NM_175439	Mars2
chr1	191929165	191929388	224	11.79	11.2217	6.93218	7.32938	Hmga2_IP_R1_peak_2880		17	intron (Boll, intron 6 of 9)	-intron (Boll, intron 6 of 9)	39254	Boll	NM_029267	Boll
chr11	29580406	29580569	164	12.26	11.2208	6.95788	7.27062	Hmga2_IP_R1_peak_5429		10	intron (Boll, intron 2 of 9)	-intron (Boll, intron 2 of 9)	3249	Boll	NM_029267	Boll
chr17	29793365	29793518	154	13.31	11.2171	6.76763	7.24952	Hmga2_IP_R1_peak_15039		15	intron (Plcl1, intron 1 of 5)	-intron (Plcl1, intron 1 of 5)	229971	Plcl1	NM_001114663	Plcl1
chr10	75062671	75062866	196	13.99	11.217	6.57542	7.28481	Hmga2_IP_R1_peak_4151		10	intron (Plcl1, intron 1 of 5)	-intron (Plcl1, intron 1 of 5)	255197	Plcl1	NM_001114663	Plcl1
chr2	49760271	49760473	203	16.01	11.2155	6.00152	7.40749	Hmga2_IP_R1_peak_18472		10	intron (Plcl1, intron 5 of 5)	-intron (Plcl1, intron 5 of 5)	-212200	9130227L01Rik	NR_045837	9130227L01Rik
chr3	122743243	122743446	204	11.91	11.2146	6.97196	7.30283	Hmga2_IP_R1_peak_22579		17	Intergenic	Intergenic	-119282	9130227L01Rik	NR_045837	9130227L01Rik
chr17	37037598	37037755	158	13.81	11.1977	6.61626	7.247	Hmga2_IP_R1_peak_15112		13	intron (9130227L01Rik, intron 2 of 5)	-intron (9130227L01Rik, intron 2 of 5)	16504	9130227L01Rik	NR_045837	9130227L01Rik
chr1	44979064	44979296	233	12.89	11.1965	6.77789	7.29622	Hmga2_IP_R1_peak_569		31	Intergenic	Intergenic	73001	1700003I22Rik	NR_126076	1700003I22Rik
chr4	92062016	92062209	194	11.85	11.1955	6.96452	7.28039	Hmga2_IP_R1_peak_24744		25	Intergenic	Intergenic	177116	1700003I22Rik	NR_126076	1700003I22Rik
chr13	23708610	23708849	240	13.4	11.1935	6.559	7.38545	Hmga2_IP_R1_peak_8263		34	Intergenic	Intergenic	243901	1700003I22Rik	NR_126076	1700003I22Rik
chr3	131772839	131773039	201	13.55	11.1911	6.63284	7.29501	Hmga2_IP_R1_peak_22768		10	Intergenic	Intergenic	245670	1700003I22Rik	NR_126076	1700003I22Rik
chr14	85778615	85778771	157	12.32	11.1873	6.93253	7.23165	Hmga2_IP_R1_peak_10437		81	Intergenic	Intergenic	301537	1700003I22Rik	NR_126076	1700003I22Rik
chr2	56164421	56164611	191	11.87	11.1755	6.97537	7.23672	Hmga2_IP_R1_peak_18605		10	Intergenic	Intergenic	292718	Hsfy2	NM_027661	Hsfy2
chr14	97926868	97927028	161	11.91	11.1754	7.00122	7.20457	Hmga2_IP_R1_peak_10961		11	Intergenic	Intergenic	275986	Hsfy2	NM_027661	Hsfy2
chr10	87823234	87823450	217	11.82	11.1725	6.94862	7.25302	Hmga2_IP_R1_peak_4233		18	Intergenic	Intergenic	237966	Hsfy2	NM_027661	Hsfy2
chr5	149878561	149878708	148	16.59	11.1702	6.00544	7.20188	Hmga2_IP_R1_peak_27267		16	Intergenic	Intergenic	227105	Hsfy2	NM_027661	Hsfy2
chr1	156122346	156122557	212	12.18	11.169	6.89667	7.22175	Hmga2_IP_R1_peak_2425		13	Intergenic	Intergenic	194052	Hsfy2	NM_027661	Hsfy2
chr14	93261966	93262201	236	12.89	11.1674	6.74705	7.23783	Hmga2_IP_R1_peak_10726		15	Intergenic	Intergenic	115402	Hsfy2	NM_027661	Hsfy2
chr3	11267646	11267920	275	11.93	11.1671	6.97748	7.20717	Hmga2_IP_R1_peak_20650		14	Intergenic	Intergenic	111985	Hsfy2	NM_027661	Hsfy2
chr10	44601434	44601630	197	12.31	11.1645	6.87959	7.24138	Hmga2_IP_R1_peak_3638		17	Intergenic	Intergenic	107124	Hsfy2	NM_027661	Hsfy2
chr6	29213165	29213361	197	12.67	11.1632	6.77362	7.29832	Hmga2_IP_R1_peak_27783		30	Intergenic	Intergenic	55359	Hsfy2	NM_027661	Hsfy2
chr13	76202900	76203110	211	12.2	11.1619	6.89601	7.22834	Hmga2_IP_R1_peak_8724		25	Intergenic	Intergenic	39148	Hsfy2	NM_027661	Hsfy2
chr9	21893611	21893816	206	12.78	11.16	6.77295	7.2003	Hmga2_IP_R1_peak_32889		17	Intergenic	Intergenic	-72811	Hsfy2	NM_027661	Hsfy2
chr10	100986104	100986291	188	11.86	11.1575	6.9705	7.20725	Hmga2_IP_R1_peak_4450		10	Intergenic	Intergenic	-73756	Hsfy2	NM_027661	Hsfy2
chr5	46742394	46742607	214	12.1	11.155	6.83784	7.3623	Hmga2_IP_R1_peak_25861		10	intron (Satb2, intron 6 of 10)	-intron (Satb2, intron 6 of 10)	90144	Satb2	NM_139146	Satb2
chr3	72554958	72555164	207	16.34	11.1476	5.96974	7.19863	Hmga2_IP_R1_peak_21726		46	Intergenic	Intergenic	67865	9130024F11Rik	NR_024326	9130024F11Rik
chr15	77142820	77143022	203	12.28	11.147	6.86838	7.27551	Hmga2_IP_R1_peak_12897		12	Intergenic	Intergenic	76759	BC055402	NR_037990	BC055402
chr4	116206237	116206699	463	11.97	11.1468	6.7363	7.39343	Hmga2_IP_R1_peak_25058		14	promoter-TSS (Kctd18)	#NAME?	-1060	Kctd18	NM_001159865	Kctd18
chr3	47649157	47649337	181	11.85	11.1441	6.96749	7.19565	Hmga2_IP_R1_peak_21241		10	intron (Sgol2a, intron 2 of 8)	-intron (Sgol2a, intron 1 of 5)	3085	Sgol2a	NM_199007	Sgol2a
chr11	115881036	115881212	177	15.18	11.1424	6.24495	7.23883	Hmga2_IP_R1_peak_6411		10	intron (Bzw1, intron 9 of 11)	-intron (Bzw1, intron 9 of 11)	10148	Bzw1	NM_025824	Bzw1
chr8	41769338	41769519	182	11.83	11.1394	6.95601	7.1885	Hmga2_IP_R1_peak_31073		11	intron (Orc2, intron 1 of 14)	-intron (Orc2, intron 1 of 14)	6217	Orc2	NM_001271526	Orc2
chr13	105455680	105455942	263	12.21	11.1388	6.89456	7.20375	Hmga2_IP_R1_peak_9360		12	exon (Fam126b, exon 12 of 12)	-exon (Fam126b, exon 12 of 12)	-21434	Orc2	NM_001271526	Orc2
chr1	101140432	101140828	397	11.57	11.1338	6.81372	7.36643	Hmga2_IP_R1_peak_1449		17	intron (Fam126b, intron 4 of 11)	-intron (Fam126b, intron 4 of 11)	32686	Fam126b	NM_172513	Fam126b
chr6	3655322	3655455	134	12.3	11.1303	7.00219	7.12187	Hmga2_IP_R1_peak_27309		19	Intergenic	Intergenic	21682	Ndufb3	NM_025597	Ndufb3
chr4	134093050	134093287	238	14.19	11.1295	6.50184	7.16456	Hmga2_IP_R1_peak_25189		10	intron (Als2cr12, intron 7 of 14)	-intron (Als2cr12, intron 7 of 14)	21136	Als2cr12	NM_175370	Als2cr12
chr16	17136619	17136817	199	12.99	11.1289	6.66816	7.25898	Hmga2_IP_R1_peak_13195		46	intron (Als2cr12, intron 1 of 14)	-intron (Als2cr12, intron 1 of 14)	1652	Als2cr12	NM_175370	Als2cr12
chr8	114917151	114917331	181	12.62	11.128	6.79887	7.1865	Hmga2_IP_R1_peak_32468		11	intron (Casp8, intron 2 of 9)	-intron (Casp8, intron 1 of 8)	10446	Casp8	NM_001080126	Casp8
chr11	104951622	104951799	178	11.83	11.1158	6.95698	7.15939	Hmga2_IP_R1_peak_6269		16	intron (Trak2, intron 3 of 15)	-intron (Trak2, intron 3 of 15)	43506	Trak2	NM_172406	Trak2
chr6	10820041	10820260	220	12.12	11.1076	6.88776	7.16407	Hmga2_IP_R1_peak_27426		12	intron (Trak2, intron 1 of 15)	-intron (Trak2, intron 1 of 15)	23413	Trak2	NM_172406	Trak2
chr7	49185993	49186200	208	11.77	11.098	6.92585	7.18714	Hmga2_IP_R1_peak_29465		12	intron (Stradb, intron 11 of 11)	-intron (Stradb, intron 11 of 11)	20530	Stradb	NM_172656	Stradb
chr11	64023460	64023613	154	12.91	11.0975	6.75684	7.16881	Hmga2_IP_R1_peak_5786		12	Intergenic	Intergenic	49380	Stradb	NM_172656	Stradb
chr4	40198353	40198564	212	11.78	11.0957	6.93072	7.17421	Hmga2_IP_R1_peak_24001		15	intron (Als2cr11, intron 3 of 12)	-intron (Als2cr11, intron 3 of 12)	19073	Als2cr11	NM_175200	Als2cr11
chr12	95943253	95943473	221	11.83	11.0891	6.95514	7.11845	Hmga2_IP_R1_peak_7720		13	intron (Als2cr11, intron 1 of 12)	-intron (Als2cr11, intron 1 of 12)	12776	Als2cr11	NM_175200	Als2cr11
chr10	11719500	11719862	363	14.39	11.085	6.15248	7.31179	Hmga2_IP_R1_peak_3034		25	intron (Tmem237, intron 12 of 12)	-intron (Tmem237, intron 12 of 12)	-6516	Als2cr11	NM_175200	Als2cr11
chr11	75334685	75334890	206	13.88	11.0848	6.44989	7.21867	Hmga2_IP_R1_peak_5889		24	intron (Cdk15, intron 4 of 13)	-intron (Cdk15, intron 4 of 13)	17376	Cdk15	NM_001033373	Cdk15
chr3	45286721	45286897	177	12.25	11.0788	6.84384	7.16555	Hmga2_IP_R1_peak_21145		13	intron (Cdk15, intron 12 of 13)	-intron (Cdk15, intron 12 of 13)	80470	Cdk15	NM_001033373	Cdk15
chr5	71989859	71990079	221	11.72	11.0783	6.89626	7.1769	Hmga2_IP_R1_peak_26440		18	Intergenic	Intergenic	-50289	Fzd7	NM_008057	Fzd7
chr18	47614963	47615156	194	13.37	11.077	6.58393	7.17638	Hmga2_IP_R1_peak_16541		20	Intergenic	Intergenic	-40580	Fzd7	NM_008057	Fzd7
chr1	168566936	168567136	201	11.78	11.0679	6.92698	7.13203	Hmga2_IP_R1_peak_2614		12	Intergenic	Intergenic	-18664	Fzd7	NM_008057	Fzd7
chr16	65605761	65605942	182	11.76	11.0616	6.92027	7.12849	Hmga2_IP_R1_peak_14015		11	Intergenic	Intergenic	-6795	Fzd7	NM_008057	Fzd7
chr5	146041046	146041216	171	16.46	11.0559	5.90988	7.15977	Hmga2_IP_R1_peak_27233		16	intron (Gm973, intron 9 of 19)	-intron (Gm973, intron 9 of 19)	42417	Gm973	NM_001013771	Gm973
chr10	25933938	25934285	348	11.72	11.0492	6.87302	7.15638	Hmga2_IP_R1_peak_3292		32	intron (Gm973, intron 12 of 19)	-intron (Gm973, intron 12 of 19)	65238	Sumo1	NM_009460	Sumo1
chr11	84402632	84402818	187	12.85	11.0458	6.66688	7.18929	Hmga2_IP_R1_peak_5991		22	intron (Gm973, intron 13 of 19)	-intron (Gm973, intron 13 of 19)	48289	Sumo1	NM_009460	Sumo1
chr19	24309248	24309439	192	11.81	11.0455	6.90893	7.1467	Hmga2_IP_R1_peak_17386		19	intron (Gm973, intron 14 of 19)	-intron (Gm973, intron 14 of 19)	44754	Sumo1	NM_009460	Sumo1
chr8	25321966	25322188	223	16.09	11.0454	5.79097	7.22516	Hmga2_IP_R1_peak_30790		13	intron (Sumo1, intron 2 of 4)	-intron (Sumo1, intron 2 of 4)	23682	Sumo1	NM_009460	Sumo1
chrX	134449357	134449551	195	11.8	11.0432	6.93993	7.08036	Hmga2_IP_R1_peak_34472		11	TTS (Snord70)	#NAME?	690	Snord70	NR_028554	Snord70
chr1	77007984	77008165	182	11.76	11.0383	6.91729	7.11129	Hmga2_IP_R1_peak_1165		13	Intergenic	Intergenic	19664	Snord11	NR_028521	Snord11
chr12	72787681	72787850	170	11.79	11.0295	6.89813	7.13102	Hmga2_IP_R1_peak_7412		17	Intergenic	Intergenic	26977	Snord11	NR_028521	Snord11
chr4	72749796	72749998	203	12.13	11.0222	6.82962	7.12122	Hmga2_IP_R1_peak_24386		29	Intergenic	Intergenic	-26291	Bmpr2	NM_007561	Bmpr2
chr6	144292344	144292662	319	12.66	11.0166	6.7448	7.11179	Hmga2_IP_R1_peak_29220		43	Intergenic	Intergenic	-18164	Bmpr2	NM_007561	Bmpr2
chr6	17312825	17312999	175	11.8	11.0129	6.93993	7.0436	Hmga2_IP_R1_peak_27582		39	Intergenic	Intergenic	-13753	Bmpr2	NM_007561	Bmpr2
chr7	121334766	121335033	268	12.75	11.012	6.58539	7.22308	Hmga2_IP_R1_peak_30298		20	Intergenic	Intergenic	-12804	Bmpr2	NM_007561	Bmpr2
chr8	14015582	14015765	184	15.58	11.0107	5.99123	7.1173	Hmga2_IP_R1_peak_30712		15	intron (Bmpr2, intron 1 of 12)	-intron (Bmpr2, intron 1 of 12)	10585	Bmpr2	NM_007561	Bmpr2
chr10	129179868	129180048	181	11.72	11.0066	6.89559	7.08579	Hmga2_IP_R1_peak_5031		10	intron (Bmpr2, intron 3 of 12)	-intron (Bmpr2, intron 3 of 12)	60984	Bmpr2	NM_007561	Bmpr2
chr15	25700794	25700974	181	13.88	11.0062	6.41897	7.15378	Hmga2_IP_R1_peak_12111		19	intron (Bmpr2, intron 5 of 12)	-intron (Bmpr2, intron 5 of 12)	-69033	Fam117b	NM_001037725	Fam117b
chr17	69935070	69935233	164	11.77	11.0013	6.92604	7.04834	Hmga2_IP_R1_peak_15580		10	intron (Bmpr2, intron 9 of 12)	-intron (Bmpr2, intron 9 of 12)	-56674	Fam117b	NM_001037725	Fam117b
chr14	67527773	67527949	177	11.93	10.9973	6.85903	7.08559	Hmga2_IP_R1_peak_10136		12	intron (Bmpr2, intron 11 of 12)	-intron (Bmpr2, intron 11 of 12)	-48624	Fam117b	NM_001037725	Fam117b
chr4	70828373	70828786	414	11.86	10.9946	6.93182	7.03685	Hmga2_IP_R1_peak_24349		12	intron (Fam117b, intron 1 of 7)	-intron (Fam117b, intron 1 of 7)	19548	Fam117b	NM_001037725	Fam117b
chr12	54219681	54220051	371	11.87	10.9916	6.83242	7.14469	Hmga2_IP_R1_peak_7066		24	intron (Fam117b, intron 2 of 7)	-intron (Fam117b, intron 2 of 7)	39834	Fam117b	NM_001037725	Fam117b
chr12	32583904	32584108	205	13.21	10.9881	6.60355	7.06121	Hmga2_IP_R1_peak_6644		49	intron (Ica1l, intron 1 of 10)	-intron (Ica1l, intron 1 of 10)	5037	Ica1l	NM_027407	Ica1l
chr5	53372101	53372265	165	15.73	10.9876	6.04248	7.07114	Hmga2_IP_R1_peak_25969		12	intron (Wdr12, intron 2 of 12)	-intron (Wdr12, intron 3 of 13)	6074	Wdr12	NM_001199060	Wdr12
chr2	82617954	82618171	218	11.83	10.9802	6.80663	7.11471	Hmga2_IP_R1_peak_19166		28	promoter-TSS (Wdr12)	#NAME?	-943	Wdr12	NM_001199060	Wdr12
chr1	37155334	37155505	172	11.7	10.9766	6.8876	7.05862	Hmga2_IP_R1_peak_480		15	intron (Carf, intron 4 of 11)	-intron (Carf, intron 8 of 17)	18564	Carf	NM_001285473	Carf
chr8	120933632	120933832	201	14.54	10.9712	6.28879	7.08999	Hmga2_IP_R1_peak_32532		10	intron (Carf, intron 4 of 11)	-intron (Carf, intron 8 of 17)	19418	Carf	NM_001285473	Carf
chr3	127658097	127658237	141	12.04	10.9681	6.91679	7.00641	Hmga2_IP_R1_peak_22695		79	Intergenic	Intergenic	-14199	Nbeal1	NM_173444	Nbeal1
chr5	141479195	141479354	160	11.9	10.9641	6.88145	7.03107	Hmga2_IP_R1_peak_27213		25	intron (Nbeal1, intron 2 of 54)	-intron (Nbeal1, intron 2 of 54)	1511	Nbeal1	NM_173444	Nbeal1
chr1	44994505	44994971	467	11.59	10.9575	6.82701	7.10436	Hmga2_IP_R1_peak_570		135	intron (Nbeal1, intron 2 of 54)	-intron (Nbeal1, intron 2 of 54)	11223	Nbeal1	NM_173444	Nbeal1
chr17	74681831	74682018	188	13.01	10.9572	6.58561	7.1155	Hmga2_IP_R1_peak_15626		10	intron (Nbeal1, intron 2 of 54)	-intron (Nbeal1, intron 2 of 54)	12355	Nbeal1	NM_173444	Nbeal1
chr6	24311591	24311804	214	12.98	10.9552	6.59685	7.05527	Hmga2_IP_R1_peak_27711		17	intron (Nbeal1, intron 7 of 54)	-intron (Nbeal1, intron 7 of 54)	25999	Nbeal1	NM_173444	Nbeal1
chr15	22010198	22010530	333	11.66	10.9529	6.83857	7.09303	Hmga2_IP_R1_peak_12009		14	intron (Nbeal1, intron 7 of 54)	-intron (Nbeal1, intron 7 of 54)	34624	Nbeal1	NM_173444	Nbeal1
chr13	113589550	113589733	184	12.26	10.9497	6.76854	7.08061	Hmga2_IP_R1_peak_9479		22	intron (Nbeal1, intron 24 of 54)	-intron (Nbeal1, intron 24 of 54)	76648	Nbeal1	NM_173444	Nbeal1
chr5	79895945	79896120	176	12.26	10.9496	6.75706	7.08379	Hmga2_IP_R1_peak_26529		19	exon (Nbeal1, exon 43 of 55)	-exon (Nbeal1, exon 43 of 55)	-53396	Cyp20a1	NM_030013	Cyp20a1
chr4	17151528	17151723	196	12.44	10.9492	6.73206	7.05616	Hmga2_IP_R1_peak_23453		27	intron (Nbeal1, intron 45 of 54)	-intron (Nbeal1, intron 45 of 54)	-48223	Cyp20a1	NM_030013	Cyp20a1
chr17	80420310	80420471	162	13.19	10.9468	6.56984	7.05956	Hmga2_IP_R1_peak_15721		10	intron (Nbeal1, intron 46 of 54)	-intron (Nbeal1, intron 46 of 54)	-41144	Cyp20a1	NM_030013	Cyp20a1
chr10	6410068	6410272	205	11.67	10.9405	6.86852	7.0076	Hmga2_IP_R1_peak_2963		12	intron (Nbeal1, intron 47 of 54)	-intron (Nbeal1, intron 47 of 54)	-37042	Cyp20a1	NM_030013	Cyp20a1
chr5	82224929	82225232	304	11.93	10.9398	6.9066	6.98986	Hmga2_IP_R1_peak_26615		10	intron (Cyp20a1, intron 6 of 12)	-intron (Cyp20a1, intron 6 of 12)	27847	Cyp20a1	NM_030013	Cyp20a1
chr16	3973676	3973848	173	12.73	10.9362	6.65479	7.04866	Hmga2_IP_R1_peak_13101		35	intron (Raph1, intron 4 of 13)	-intron (Raph1, intron 4 of 13)	50743	Raph1	NM_001045513	Raph1
chr19	33205641	33205845	205	11.84	10.9347	6.82312	7.02078	Hmga2_IP_R1_peak_17517		17	Intergenic	Intergenic	-37220	Raph1	NM_001045513	Raph1
chr2	83346027	83346214	188	11.66	10.9336	6.86667	7.02775	Hmga2_IP_R1_peak_19186		11	Intergenic	Intergenic	-1226	Cd28	NM_007642	Cd28
chr16	32573100	32573270	171	11.96	10.9283	6.83866	7.01894	Hmga2_IP_R1_peak_13378		12	Intergenic	Intergenic	72945	Cd28	NM_007642	Cd28
chr15	60768936	60769095	160	11.74	10.9256	6.90943	6.9661	Hmga2_IP_R1_peak_12764		10	Intergenic	Intergenic	79012	Cd28	NM_007642	Cd28
chr2	161728617	161728790	174	11.73	10.9245	6.90191	6.96418	Hmga2_IP_R1_peak_20404		19	Intergenic	Intergenic	-77012	Ctla4	NM_009843	Ctla4
chr1	139844356	139844526	171	12.61	10.9243	6.67753	7.04705	Hmga2_IP_R1_peak_1995		11	Intergenic	Intergenic	-26763	Icos	NM_017480	Icos
chr13	116869796	116869961	166	14.71	10.9194	6.28925	7.03083	Hmga2_IP_R1_peak_9528		10	Intergenic	Intergenic	-11412	Icos	NM_017480	Icos
chr8	73859335	73859704	370	14.74	10.9125	6.21827	7.02071	Hmga2_IP_R1_peak_31845		10	Intergenic	Intergenic	85783	Icos	NM_017480	Icos
chr12	86667893	86668262	370	11.59	10.9071	6.71953	7.13736	Hmga2_IP_R1_peak_7573		11	Intergenic	Intergenic	143431	Icos	NM_017480	Icos
chr14	45924489	45924665	177	13.06	10.9058	6.58554	7.00486	Hmga2_IP_R1_peak_9932		18	Intergenic	Intergenic	146808	Icos	NM_017480	Icos
chr10	35925091	35925277	187	11.68	10.9054	6.8744	6.95848	Hmga2_IP_R1_peak_3497		13	Intergenic	Intergenic	160902	Icos	NM_017480	Icos
chr14	113633994	113634187	194	11.65	10.9008	6.85832	6.98361	Hmga2_IP_R1_peak_11411		20	Intergenic	Intergenic	192899	Icos	NM_017480	Icos
chr3	124681249	124681454	206	11.57	10.9003	6.81675	7.02601	Hmga2_IP_R1_peak_22626		15	Intergenic	Intergenic	-100756	9530026F06Rik	NR_040483	9530026F06Rik
chr7	96958609	96958861	253	15.17	10.9	5.97991	7.06847	Hmga2_IP_R1_peak_30003		13	Intergenic	Intergenic	-7475	9530026F06Rik	NR_040483	9530026F06Rik
chr14	66930205	66930387	183	12.39	10.8953	6.72199	6.96335	Hmga2_IP_R1_peak_10131		28	Intergenic	Intergenic	90691	9530026F06Rik	NR_040483	9530026F06Rik
chr9	25073265	25073450	186	12.32	10.8836	6.73597	6.99282	Hmga2_IP_R1_peak_32925		16	Intergenic	Intergenic	-107902	Pard3b	NM_001081050	Pard3b
chr13	46026149	46026335	187	13.52	10.8768	6.37122	7.00419	Hmga2_IP_R1_peak_8520		11	Intergenic	Intergenic	-19811	Pard3b	NM_001081050	Pard3b
chr1	46169089	46169265	177	12.96	10.8715	6.55993	6.9704	Hmga2_IP_R1_peak_608		22	intron (Pard3b, intron 1 of 22)	-intron (Pard3b, intron 1 of 22)	107450	Pard3b	NM_001081050	Pard3b
chr1	78734080	78734285	206	11.55	10.8678	6.80622	6.99974	Hmga2_IP_R1_peak_1180		10	intron (Pard3b, intron 1 of 22)	-intron (Pard3b, intron 1 of 22)	112581	Pard3b	NM_001081050	Pard3b
chr12	86501364	86501608	245	11.53	10.8649	6.79387	7.00726	Hmga2_IP_R1_peak_7569		14	intron (Pard3b, intron 1 of 22)	-intron (Pard3b, intron 1 of 22)	121991	Pard3b	NM_001081050	Pard3b
chr1	182600328	182600473	146	11.73	10.861	6.89982	6.88912	Hmga2_IP_R1_peak_2791		14	intron (Pard3b, intron 2 of 22)	-intron (Pard3b, intron 2 of 22)	171157	Pard3b	NM_001081050	Pard3b
chr2	137968550	137968758	209	11.72	10.8564	6.84511	6.92245	Hmga2_IP_R1_peak_20150		33	intron (Pard3b, intron 2 of 22)	-intron (Pard3b, intron 2 of 22)	180985	Pard3b	NM_001081050	Pard3b
chr10	14176285	14176687	403	11.94	10.8562	6.80158	6.99886	Hmga2_IP_R1_peak_3077		15	intron (Pard3b, intron 2 of 22)	-intron (Pard3b, intron 2 of 22)	199847	Pard3b	NM_001081050	Pard3b
chr7	75721506	75721681	176	11.9	10.8373	6.77261	6.91766	Hmga2_IP_R1_peak_29685		13	intron (Pard3b, intron 2 of 22)	-intron (Pard3b, intron 2 of 22)	248188	Pard3b	NM_001081050	Pard3b
chr11	66790994	66791181	188	11.55	10.8313	6.80323	6.95154	Hmga2_IP_R1_peak_5809		13	intron (Pard3b, intron 2 of 22)	-intron (Pard3b, intron 2 of 22)	299581	Pard3b	NM_001081050	Pard3b
chr4	139540816	139541019	204	14.42	10.8299	6.1833	6.99218	Hmga2_IP_R1_peak_25242		11	intron (Pard3b, intron 2 of 22)	-intron (Pard3b, intron 2 of 22)	305113	Pard3b	NM_001081050	Pard3b
chrX	44373604	44373825	222	11.57	10.8298	6.81391	6.92185	Hmga2_IP_R1_peak_34160		14	intron (Pard3b, intron 2 of 22)	-intron (Pard3b, intron 2 of 22)	311036	Pard3b	NM_001081050	Pard3b
chr3	10179154	10179345	192	11.53	10.8252	6.78021	6.9737	Hmga2_IP_R1_peak_20635		18	intron (Pard3b, intron 2 of 22)	-intron (Pard3b, intron 2 of 22)	341653	Pard3b	NM_001081050	Pard3b
chr11	93221029	93221210	182	12.58	10.8251	6.59054	6.93231	Hmga2_IP_R1_peak_6116		10	intron (Pard3b, intron 2 of 22)	-intron (Pard3b, intron 2 of 22)	343442	Pard3b	NM_001081050	Pard3b
chr4	79570859	79571036	178	11.63	10.8236	6.84733	6.89199	Hmga2_IP_R1_peak_24522		14	intron (Pard3b, intron 3 of 22)	-intron (Pard3b, intron 3 of 22)	413810	Pard3b	NM_001081050	Pard3b
chr5	12109068	12109241	174	11.98	10.8178	6.78373	6.86423	Hmga2_IP_R1_peak_25426		37	intron (Pard3b, intron 3 of 22)	-intron (Pard3b, intron 3 of 22)	419789	Pard3b	NM_001081050	Pard3b
chr11	111102189	111102381	193	11.79	10.817	6.81896	6.87905	Hmga2_IP_R1_peak_6355		17	intron (Pard3b, intron 4 of 22)	-intron (Pard3b, intron 4 of 22)	448246	Pard3b	NM_001081050	Pard3b
chr12	29324838	29324985	148	11.67	10.8141	6.86886	6.8566	Hmga2_IP_R1_peak_6627		10	intron (Pard3b, intron 4 of 22)	-intron (Pard3b, intron 4 of 22)	459251	Pard3b	NM_001081050	Pard3b
chr17	60683612	60684022	411	11.34	10.8134	6.68985	7.03954	Hmga2_IP_R1_peak_15414		36	intron (Pard3b, intron 4 of 22)	-intron (Pard3b, intron 4 of 22)	474541	Pard3b	NM_001081050	Pard3b
chr13	54632146	54632303	158	11.63	10.8133	6.8459	6.87406	Hmga2_IP_R1_peak_8585		13	intron (Pard3b, intron 4 of 22)	-intron (Pard3b, intron 4 of 22)	489736	Pard3b	NM_001081050	Pard3b
chr11	102592190	102592350	161	11.64	10.8039	6.85304	6.85321	Hmga2_IP_R1_peak_6238		19	intron (Pard3b, intron 4 of 22)	-intron (Pard3b, intron 4 of 22)	505543	Pard3b	NM_001081050	Pard3b
chr18	56842461	56842621	161	12.87	10.8034	6.59295	6.91829	Hmga2_IP_R1_peak_16728		11	intron (Pard3b, intron 10 of 22)	-intron (Pard3b, intron 10 of 22)	529421	Pard3b	NM_001081050	Pard3b
chr4	139103460	139103662	203	11.57	10.7992	6.816	6.88068	Hmga2_IP_R1_peak_25237		21	intron (Pard3b, intron 10 of 22)	-intron (Pard3b, intron 10 of 22)	-506690	Nrp2	NM_010939	Nrp2
chr2	161123853	161124067	215	11.46	10.7962	6.75584	6.96599	Hmga2_IP_R1_peak_20397		35	intron (Pard3b, intron 11 of 22)	-intron (Pard3b, intron 11 of 22)	-500114	Nrp2	NM_010939	Nrp2
chr1	89318339	89318912	574	11.9	10.7945	6.66984	7.05208	Hmga2_IP_R1_peak_1293		27	intron (Pard3b, intron 15 of 22)	-intron (Pard3b, intron 15 of 22)	-459227	Nrp2	NM_010939	Nrp2
chr13	48884287	48884472	186	12.33	10.7942	6.62545	6.95176	Hmga2_IP_R1_peak_8545		104	intron (Pard3b, intron 15 of 22)	-intron (Pard3b, intron 15 of 22)	-457400	Nrp2	NM_010939	Nrp2
chr14	88611652	88611835	184	13.65	10.7868	6.40281	6.87737	Hmga2_IP_R1_peak_10496		20	intron (Pard3b, intron 15 of 22)	-intron (Pard3b, intron 15 of 22)	-428844	Nrp2	NM_010939	Nrp2
chr8	82380156	82380344	189	11.52	10.7712	6.79018	6.85776	Hmga2_IP_R1_peak_31976		15	intron (Pard3b, intron 16 of 22)	-intron (Pard3b, intron 16 of 22)	-421419	Nrp2	NM_010939	Nrp2
chr3	131319878	131320092	215	12.56	10.7675	6.54943	6.94885	Hmga2_IP_R1_peak_22756		16	intron (Pard3b, intron 19 of 22)	-intron (Pard3b, intron 19 of 22)	-259527	Nrp2	NM_010939	Nrp2
chr12	20255561	20255868	308	14.56	10.7628	6.12313	6.85332	Hmga2_IP_R1_peak_6600		11	intron (Pard3b, intron 19 of 22)	-intron (Pard3b, intron 19 of 22)	-258884	Nrp2	NM_010939	Nrp2
chr7	4952939	4953124	186	12.76	10.7614	6.54492	6.90417	Hmga2_IP_R1_peak_29301		21	intron (Pard3b, intron 19 of 22)	-intron (Pard3b, intron 19 of 22)	-235089	Nrp2	NM_010939	Nrp2
chr2	83197439	83197734	296	14.19	10.7605	5.9903	7.03586	Hmga2_IP_R1_peak_19182		27	intron (Pard3b, intron 19 of 22)	-intron (Pard3b, intron 19 of 22)	-233029	Nrp2	NM_010939	Nrp2
chr9	22273622	22273809	188	16.46	10.7601	5.69851	6.91637	Hmga2_IP_R1_peak_32896		26	intron (Pard3b, intron 20 of 22)	-intron (Pard3b, intron 20 of 22)	-175852	Nrp2	NM_010939	Nrp2
chr14	90466389	90466774	386	11.44	10.7542	6.74684	6.90592	Hmga2_IP_R1_peak_10588		10	intron (Pard3b, intron 21 of 22)	-intron (Pard3b, intron 21 of 22)	-146862	Nrp2	NM_010939	Nrp2
chr19	40320665	40320947	283	12.27	10.7508	6.54854	6.98154	Hmga2_IP_R1_peak_17601		19	intron (Pard3b, intron 21 of 22)	-intron (Pard3b, intron 21 of 22)	-125244	Nrp2	NM_010939	Nrp2
chr4	23642214	23642382	169	11.75	10.7493	6.73892	6.88855	Hmga2_IP_R1_peak_23592		13	intron (Pard3b, intron 22 of 22)	-intron (Pard3b, intron 22 of 22)	-75709	Nrp2	NM_010939	Nrp2
chr5	65460436	65460616	181	13.11	10.7476	6.43451	6.8841	Hmga2_IP_R1_peak_26318		12	Intergenic	Intergenic	76618	Ino80d	NM_001114609	Ino80d
chr1	148417577	148417784	208	11.46	10.7385	6.75642	6.85258	Hmga2_IP_R1_peak_2246		48	intron (Ino80d, intron 10 of 11)	-intron (Ino80d, intron 10 of 11)	52565	Ino80d	NM_001114609	Ino80d
chr2	97141970	97142165	196	11.47	10.7384	6.76344	6.86395	Hmga2_IP_R1_peak_19493		10	intron (Ino80d, intron 4 of 11)	-intron (Ino80d, intron 4 of 11)	25209	Ino80d	NM_001114609	Ino80d
chr3	153054193	153054414	222	12.73	10.7331	6.50778	6.85404	Hmga2_IP_R1_peak_23127		23	intron (Ino80dos, intron 1 of 3)	-intron (Ino80dos, intron 1 of 3)	20033	Ino80dos	NR_045914	Ino80dos
chr7	122952102	122952296	195	12.52	10.7246	6.53516	6.88881	Hmga2_IP_R1_peak_30331		15	intron (Ino80dos, intron 1 of 3)	-intron (Ino80dos, intron 1 of 3)	23543	Ino80dos	NR_045914	Ino80dos
chr14	92048264	92048508	245	11.54	10.7245	6.79742	6.798	Hmga2_IP_R1_peak_10668		16	exon (Ino80dos, exon 4 of 4)	-exon (Ino80dos, exon 4 of 4)	18890	Ndufs1	NM_001160039	Ndufs1
chr1	51564986	51565171	186	14.36	10.7186	6.12039	6.93841	Hmga2_IP_R1_peak_757		11	intron (Ndufs1, intron 7 of 18)	-intron (Ndufs1, intron 8 of 19)	12837	Ndufs1	NM_001160039	Ndufs1
chr19	52413399	52413572	174	11.47	10.7118	6.76169	6.83465	Hmga2_IP_R1_peak_17709		20	exon (Gpr1, exon 3 of 3)	-exon (Gpr1, exon 3 of 3)	3784	Snora41	NR_028558	Snora41
chr7	77757855	77758041	187	11.85	10.7053	6.7058	6.84208	Hmga2_IP_R1_peak_29716		11	intron (Zdbf2, intron 2 of 5)	-intron (Zdbf2, intron 2 of 6)	-10589	Gpr1	NM_146250	Gpr1
chr9	25662063	25662230	168	11.94	10.7053	6.70642	6.82405	Hmga2_IP_R1_peak_32936		10	intron (Zdbf2, intron 2 of 5)	-intron (Zdbf2, intron 2 of 6)	-19632	Zdbf2	NM_028673	Zdbf2
chr11	112343304	112343474	171	12.3	10.7044	6.61725	6.87277	Hmga2_IP_R1_peak_6387		17	intron (Zdbf2, intron 3 of 6)	-intron (Zdbf2, intron 3 of 6)	-1453	Zdbf2	NM_028673	Zdbf2
chr5	74488100	74488342	243	14.61	10.7022	6.04346	6.89698	Hmga2_IP_R1_peak_26467		14	intron (Zdbf2, intron 2 of 6)	-intron (Zdbf2, intron 1 of 5)	3245	Zdbf2	NM_028673	Zdbf2
chr10	36936479	36936892	414	13.11	10.6956	6.15561	7.06101	Hmga2_IP_R1_peak_3514		15	intron (Zdbf2, intron 6 of 6)	-intron (Zdbf2, intron 5 of 5)	25777	Zdbf2	NM_028673	Zdbf2
chr8	24990807	24991019	213	11.43	10.6946	6.72273	6.84483	Hmga2_IP_R1_peak_30785		90	Intergenic	Intergenic	-85097	Adam23	NM_011780	Adam23
chr10	46647623	46647842	220	11.95	10.6938	6.70948	6.76259	Hmga2_IP_R1_peak_3685		22	Intergenic	Intergenic	-67781	Adam23	NM_011780	Adam23
chr6	72916652	72916811	160	11.52	10.6928	6.79083	6.77119	Hmga2_IP_R1_peak_28402		26	Intergenic	Intergenic	-21317	Adam23	NM_011780	Adam23
chr19	8826307	8826453	147	12.32	10.6923	6.68454	6.7831	Hmga2_IP_R1_peak_17240		35	intron (Fastkd2, intron 8 of 11)	-intron (Fastkd2, intron 8 of 11)	15952	Fastkd2	NM_172422	Fastkd2
chr16	79151741	79151932	192	11.48	10.6872	6.7552	6.79604	Hmga2_IP_R1_peak_14453		18	Intergenic	Intergenic	-7098	4933402D24Rik	NM_001256158	4933402D24Rik
chr11	16725350	16725561	212	12.5	10.6856	6.52921	6.86048	Hmga2_IP_R1_peak_5225		39	Intergenic	Intergenic	-24342	Gm13749	NR_027824	Gm13749
chr1	76299234	76299422	189	12.18	10.6855	6.58434	6.83541	Hmga2_IP_R1_peak_1157		41	promoter-TSS (Mir6899)	#NAME?	-152	Mir6899	NR_105864	Mir6899
chr3	131631824	131632081	258	11.41	10.6855	6.72905	6.82684	Hmga2_IP_R1_peak_22761		15	intron (Klf7, intron 1 of 3)	-intron (Klf7, intron 1 of 3)	27643	Klf7	NM_033563	Klf7
chr3	3768784	3769033	250	12.12	10.6817	6.63719	6.76475	Hmga2_IP_R1_peak_20514		17	intron (Klf7, intron 1 of 3)	-intron (Klf7, intron 1 of 3)	13887	Klf7	NM_033563	Klf7
chr8	104867786	104868047	262	11.29	10.6807	6.66109	6.89923	Hmga2_IP_R1_peak_32303		10	intron (Klf7, intron 1 of 3)	-intron (Klf7, intron 1 of 3)	12989	Klf7	NM_033563	Klf7
chr9	74410477	74410668	192	11.42	10.6785	6.73209	6.816	Hmga2_IP_R1_peak_33465		40	Intergenic	Intergenic	-109581	Klf7	NM_033563	Klf7
chr17	43077783	43078015	233	11.43	10.6706	6.73966	6.79996	Hmga2_IP_R1_peak_15191		13	Intergenic	Intergenic	-151309	Klf7	NM_033563	Klf7
chr6	140264335	140264556	222	15.31	10.67	5.8123	6.88611	Hmga2_IP_R1_peak_29179		22	Intergenic	Intergenic	-182230	Klf7	NM_033563	Klf7
chr16	20277750	20277949	200	11.41	10.6685	6.73119	6.79514	Hmga2_IP_R1_peak_13222		17	Intergenic	Intergenic	-137907	Creb1	NM_009952	Creb1
chr16	15903433	15903594	162	11.52	10.6628	6.78731	6.73214	Hmga2_IP_R1_peak_13179		10	Intergenic	Intergenic	-98172	Creb1	NM_009952	Creb1
chr3	99161633	99161788	156	12.06	10.661	6.66937	6.73814	Hmga2_IP_R1_peak_22171		55	Intergenic	Intergenic	-9858	Mettl21a	NM_025964	Mettl21a
chr14	54940957	54941128	172	13.67	10.6582	6.3151	6.84418	Hmga2_IP_R1_peak_10022		14	Intergenic	Intergenic	-22981	Mettl21a	NM_025964	Mettl21a
chr4	91218741	91218914	174	13.05	10.6581	6.43525	6.80349	Hmga2_IP_R1_peak_24724		15	intron (Ccnyl1, intron 9 of 9)	-intron (Ccnyl1, intron 9 of 9)	15073	Fzd5	NM_001042659	Fzd5
chr8	126381019	126381220	202	13.12	10.6575	6.37441	6.83279	Hmga2_IP_R1_peak_32557		13	intron (Plekhm3, intron 6 of 7)	-intron (Plekhm3, intron 6 of 7)	-92589	Fzd5	NM_001042659	Fzd5
chr7	93900900	93901060	161	13.04	10.657	6.43746	6.8313	Hmga2_IP_R1_peak_29942		34	intron (Akr1cl, intron 1 of 9)	-intron (Akr1cl, intron 1 of 9)	1046	Akr1cl	NM_027582	Akr1cl
chr14	115964292	115964445	154	13.71	10.6555	6.32817	6.75813	Hmga2_IP_R1_peak_11465		34	Intergenic	Intergenic	-26527	D630023F18Rik	NM_001285881	D630023F18Rik
chr2	92000589	92000740	152	12.66	10.6389	6.54158	6.76435	Hmga2_IP_R1_peak_19415		15	intron (Idh1, intron 6 of 8)	-intron (Idh1, intron 6 of 8)	16405	Idh1	NM_001111320	Idh1
chr1	110818772	110818929	158	11.48	10.636	6.76698	6.73248	Hmga2_IP_R1_peak_1597		10	intron (Pikfyve, intron 13 of 41)	-intron (Pikfyve, intron 13 of 41)	44501	Pikfyve	NM_011086	Pikfyve
chr8	120485877	120486211	335	11.48	10.6316	6.76675	6.69973	Hmga2_IP_R1_peak_32530		22	intron (Pikfyve, intron 16 of 41)	-intron (Pikfyve, intron 16 of 41)	51733	Pikfyve	NM_011086	Pikfyve
chr5	104907376	104907599	224	11.56	10.6292	6.63623	6.85494	Hmga2_IP_R1_peak_26991		28	intron (Pikfyve, intron 22 of 41)	-intron (Pikfyve, intron 22 of 41)	-59499	Pth2r	NM_139270	Pth2r
chr16	60838140	60838282	143	11.53	10.6284	6.79433	6.6774	Hmga2_IP_R1_peak_13885		14	intron (Pikfyve, intron 29 of 41)	-intron (Pikfyve, intron 29 of 41)	-52887	Pth2r	NM_139270	Pth2r
chr10	116578837	116579079	243	14.14	10.6246	6.13287	6.8062	Hmga2_IP_R1_peak_4836		15	intron (Pth2r, intron 2 of 12)	-intron (Pth2r, intron 2 of 12)	20861	Pth2r	NM_139270	Pth2r
chr14	93061765	93061926	162	11.45	10.6232	6.7505	6.71561	Hmga2_IP_R1_peak_10722		12	Intergenic	Intergenic	252237	Pth2r	NM_139270	Pth2r
chr17	68746209	68746393	185	11.41	10.6175	6.71475	6.75168	Hmga2_IP_R1_peak_15568		18	Intergenic	Intergenic	290884	Pth2r	NM_139270	Pth2r
chr8	105411256	105411402	147	12.79	10.617	6.52469	6.68127	Hmga2_IP_R1_peak_32326		19	Intergenic	Intergenic	297206	Pth2r	NM_139270	Pth2r
chr11	109817102	109817277	176	12.05	10.6163	6.60736	6.80447	Hmga2_IP_R1_peak_6328		16	Intergenic	Intergenic	-222917	Crygf	NM_027010	Crygf
chr8	121082902	121083162	261	12.82	10.6122	6.29699	6.79203	Hmga2_IP_R1_peak_32534		20	Intergenic	Intergenic	-193058	Crygf	NM_027010	Crygf
chr3	113788957	113789142	186	11.39	10.6121	6.71897	6.75063	Hmga2_IP_R1_peak_22412		15	Intergenic	Intergenic	-163045	Crygf	NM_027010	Crygf
chr2	98368189	98368346	158	11.46	10.6114	6.75668	6.7003	Hmga2_IP_R1_peak_19523		10	Intergenic	Intergenic	-146995	Crygf	NM_027010	Crygf
chr12	106968684	106968869	186	11.4	10.6052	6.7248	6.70939	Hmga2_IP_R1_peak_7884		13	Intergenic	Intergenic	-104636	Crygf	NM_027010	Crygf
chr10	118863871	118864263	393	11.72	10.6015	6.53192	6.78388	Hmga2_IP_R1_peak_4860		10	Intergenic	Intergenic	17360	Crygf	NM_027010	Crygf
chr3	145989987	145990162	176	12.74	10.5934	6.47933	6.74108	Hmga2_IP_R1_peak_23004		10	Intergenic	Intergenic	65624	Crygf	NM_027010	Crygf
chr11	79737214	79737421	208	11.82	10.5924	6.66588	6.74365	Hmga2_IP_R1_peak_5940		20	intron (Map2, intron 6 of 13)	-intron (Map2, intron 6 of 14)	-80462	Unc80	NM_175510	Unc80
chr17	29160889	29161062	174	13.14	10.5915	6.36667	6.75052	Hmga2_IP_R1_peak_15030		15	intron (Map2, intron 6 of 13)	-intron (Map2, intron 6 of 14)	-69841	Unc80	NM_175510	Unc80
chr14	120305658	120305844	187	12.53	10.5913	6.48878	6.72518	Hmga2_IP_R1_peak_11537		13	intron (Kansl1l, intron 11 of 13)	-intron (Kansl1l, intron 12 of 14)	23437	Rpe	NM_025683	Rpe
chr8	50034378	50034544	167	11.75	10.5901	6.66624	6.68649	Hmga2_IP_R1_peak_31215		18	intron (Kansl1l, intron 6 of 13)	-intron (Kansl1l, intron 6 of 14)	48080	Rpe	NM_025683	Rpe
chr17	55023866	55024045	180	11.42	10.59	6.7351	6.69871	Hmga2_IP_R1_peak_15314		14	intron (Kansl1l, intron 5 of 13)	-intron (Kansl1l, intron 5 of 14)	54962	Kansl1l	NM_177645	Kansl1l
chr17	27006781	27007204	424	11.13	10.5878	6.5742	6.87584	Hmga2_IP_R1_peak_15006		14	intron (Kansl1l, intron 2 of 13)	-intron (Kansl1l, intron 2 of 14)	38274	Kansl1l	NM_177645	Kansl1l
chr8	23832254	23832471	218	11.36	10.5819	6.69065	6.734	Hmga2_IP_R1_peak_30772		41	intron (Kansl1l, intron 1 of 13)	-intron (Kansl1l, intron 1 of 14)	11576	Kansl1l	NM_177645	Kansl1l
chr4	138876566	138876954	389	13.43	10.5786	6.33059	6.70585	Hmga2_IP_R1_peak_25235		10	intron (Acadl, intron 9 of 10)	-intron (Acadl, intron 9 of 10)	-19935	Kansl1l	NM_177645	Kansl1l
chr5	63591228	63591417	190	11.34	10.5766	6.68881	6.72244	Hmga2_IP_R1_peak_26298		21	Intergenic	Intergenic	22904	Myl1	NM_021285	Myl1
chr2	51226874	51227066	193	14.03	10.5754	6.13371	6.74539	Hmga2_IP_R1_peak_18490		12	intron (Myl1, intron 1 of 6)	-intron (Myl1, intron 1 of 6)	5805	Myl1	NM_021285	Myl1
chr7	25751821	25752000	180	12.46	10.5737	6.47981	6.70353	Hmga2_IP_R1_peak_29380		49	Intergenic	Intergenic	-1222	Myl1	NM_021285	Myl1
chr1	155151625	155151815	191	16.95	10.5721	5.47422	6.72855	Hmga2_IP_R1_peak_2415		10	Intergenic	Intergenic	-19505	Myl1	NM_021285	Myl1
chr16	69405325	69405573	249	12.92	10.5709	6.40883	6.6869	Hmga2_IP_R1_peak_14184		31	Intergenic	Intergenic	-41329	Myl1	NM_021285	Myl1
chr4	36771648	36771894	247	13.12	10.5708	6.37739	6.77061	Hmga2_IP_R1_peak_23930		18	Intergenic	Intergenic	601046	Cps1	NM_001080809	Cps1
chr1	183135153	183135348	196	13.07	10.5688	6.36523	6.74829	Hmga2_IP_R1_peak_2794		13	Intergenic	Intergenic	660980	Cps1	NM_001080809	Cps1
chr3	17718580	17718739	160	11.41	10.563	6.72983	6.66342	Hmga2_IP_R1_peak_20775		22	Intergenic	Intergenic	664564	Cps1	NM_001080809	Cps1
chr8	44298553	44298856	304	12.05	10.5587	6.63912	6.63292	Hmga2_IP_R1_peak_31117		10	Intergenic	Intergenic	690188	Cps1	NM_001080809	Cps1
chr14	94997198	94997379	182	11.33	10.557	6.68492	6.7024	Hmga2_IP_R1_peak_10809		36	Intergenic	Intergenic	909132	Cps1	NM_001080809	Cps1
chr3	111615658	111615875	218	12.91	10.5555	6.24703	6.84788	Hmga2_IP_R1_peak_22342		15	intron (Erbb4, intron 20 of 26)	-intron (Erbb4, intron 20 of 26)	965478	Cps1	NM_001080809	Cps1
chr4	116556139	116556324	186	11.38	10.5555	6.71314	6.65828	Hmga2_IP_R1_peak_25064		56	intron (Erbb4, intron 20 of 26)	-intron (Erbb4, intron 20 of 26)	940080	Erbb4	NM_010154	Erbb4
chr3	123708777	123708981	205	11.4	10.555	6.70566	6.65942	Hmga2_IP_R1_peak_22592		12	intron (Erbb4, intron 19 of 26)	-intron (Erbb4, intron 19 of 26)	879640	Erbb4	NM_010154	Erbb4
chr3	36583659	36583817	159	11.62	10.5512	6.70554	6.68004	Hmga2_IP_R1_peak_21003		23	intron (Erbb4, intron 19 of 26)	-intron (Erbb4, intron 19 of 26)	874936	Erbb4	NM_010154	Erbb4
chr11	24948713	24948898	186	11.49	10.5506	6.683	6.74297	Hmga2_IP_R1_peak_5338		10	intron (Erbb4, intron 17 of 26)	-intron (Erbb4, intron 17 of 26)	850918	Erbb4	NM_010154	Erbb4
chr1	36343878	36344075	198	12.3	10.5493	6.46424	6.77376	Hmga2_IP_R1_peak_471		10	intron (Erbb4, intron 16 of 26)	-intron (Erbb4, intron 16 of 26)	845334	Erbb4	NM_010154	Erbb4
chr6	12734461	12734998	538	11.32	10.5453	6.67851	6.66818	Hmga2_IP_R1_peak_27469		10	intron (Erbb4, intron 12 of 26)	-intron (Erbb4, intron 12 of 26)	791530	Erbb4	NM_010154	Erbb4
chr8	11626807	11627123	317	11.29	10.5448	6.65823	6.71158	Hmga2_IP_R1_peak_30699		12	exon (Erbb4, exon 9 of 27)	-exon (Erbb4, exon 9 of 27)	768599	Erbb4	NM_010154	Erbb4
chr6	31337889	31338045	157	12.58	10.5422	6.4957	6.69758	Hmga2_IP_R1_peak_27813		22	intron (Erbb4, intron 7 of 26)	-intron (Erbb4, intron 7 of 26)	763261	Erbb4	NM_010154	Erbb4
chr13	64074972	64075149	178	12.97	10.5416	6.34543	6.72575	Hmga2_IP_R1_peak_8650		19	intron (Erbb4, intron 6 of 26)	-intron (Erbb4, intron 6 of 26)	759161	Erbb4	NM_010154	Erbb4
chr12	96863787	96863986	200	11.33	10.5327	6.6851	6.6511	Hmga2_IP_R1_peak_7762		22	intron (Erbb4, intron 5 of 26)	-intron (Erbb4, intron 5 of 26)	753492	Erbb4	NM_010154	Erbb4
chr4	146779040	146779351	312	25.88	10.5323	4.26042	6.69309	Hmga2_IP_R1_peak_25268		47	intron (Erbb4, intron 5 of 26)	-intron (Erbb4, intron 5 of 26)	752777	Erbb4	NM_010154	Erbb4
chr10	26147265	26147456	192	11.35	10.5305	6.6982	6.6435	Hmga2_IP_R1_peak_3295		14	intron (Erbb4, intron 5 of 26)	-intron (Erbb4, intron 5 of 26)	745849	Erbb4	NM_010154	Erbb4
chr7	52130797	52130960	164	11.91	10.5282	6.59638	6.6348	Hmga2_IP_R1_peak_29487		21	intron (Erbb4, intron 4 of 26)	-intron (Erbb4, intron 4 of 26)	728679	Erbb4	NM_010154	Erbb4
chr16	20932109	20932372	264	12.02	10.5271	6.55277	6.68153	Hmga2_IP_R1_peak_13232		14	intron (Erbb4, intron 3 of 26)	-intron (Erbb4, intron 3 of 26)	684240	Erbb4	NM_010154	Erbb4
chr2	68019054	68019286	233	11.94	10.5264	6.57482	6.66654	Hmga2_IP_R1_peak_18860		12	intron (Erbb4, intron 3 of 26)	-intron (Erbb4, intron 3 of 26)	640200	Erbb4	NM_010154	Erbb4
chr8	102378902	102379124	223	11.84	10.5258	6.58774	6.70053	Hmga2_IP_R1_peak_32236		10	intron (Erbb4, intron 3 of 26)	-intron (Erbb4, intron 3 of 26)	616068	Erbb4	NM_010154	Erbb4
chr10	14170140	14170378	239	14.84	10.5216	5.89386	6.66735	Hmga2_IP_R1_peak_3076		10	intron (Erbb4, intron 3 of 26)	-intron (Erbb4, intron 3 of 26)	614558	Erbb4	NM_010154	Erbb4
chr4	98889739	98890021	283	11.85	10.5196	6.44338	6.82385	Hmga2_IP_R1_peak_24847		32	intron (Erbb4, intron 3 of 26)	-intron (Erbb4, intron 3 of 26)	599531	Erbb4	NM_010154	Erbb4
chr3	102214045	102214188	144	11.44	10.5168	6.74715	6.5785	Hmga2_IP_R1_peak_22202		26	intron (Erbb4, intron 3 of 26)	-intron (Erbb4, intron 3 of 26)	579382	Erbb4	NM_010154	Erbb4
chr14	100876303	100876494	192	11.89	10.5163	6.54903	6.77466	Hmga2_IP_R1_peak_11040		31	intron (Erbb4, intron 3 of 26)	-intron (Erbb4, intron 3 of 26)	558681	Erbb4	NM_010154	Erbb4
chr9	50500679	50500840	162	13.16	10.5158	6.33198	6.67136	Hmga2_IP_R1_peak_33173		15	intron (Erbb4, intron 3 of 26)	-intron (Erbb4, intron 3 of 26)	554310	Erbb4	NM_010154	Erbb4
chrX	150326177	150326427	251	11.4	10.5143	6.72435	6.5861	Hmga2_IP_R1_peak_34513		16	intron (Erbb4, intron 2 of 26)	-intron (Erbb4, intron 2 of 26)	533152	Erbb4	NM_010154	Erbb4
chr17	29607920	29608362	443	11.5	10.5129	6.45966	6.90151	Hmga2_IP_R1_peak_15037		19	intron (Erbb4, intron 2 of 26)	-intron (Erbb4, intron 2 of 26)	498147	Erbb4	NM_010154	Erbb4
chr11	94260777	94260951	175	11.36	10.5112	6.68846	6.62333	Hmga2_IP_R1_peak_6131		11	intron (Erbb4, intron 2 of 26)	-intron (Erbb4, intron 2 of 26)	493407	Erbb4	NM_010154	Erbb4
chr3	106186974	106187144	171	11.36	10.5104	6.70276	6.62021	Hmga2_IP_R1_peak_22252		12	intron (Erbb4, intron 2 of 26)	-intron (Erbb4, intron 2 of 26)	488529	Erbb4	NM_010154	Erbb4
chr9	38878302	38878508	207	12.51	10.508	6.39843	6.68155	Hmga2_IP_R1_peak_33069		17	intron (Erbb4, intron 2 of 26)	-intron (Erbb4, intron 2 of 26)	487310	Erbb4	NM_010154	Erbb4
chr3	133275347	133275505	159	14.22	10.5033	6.08737	6.61303	Hmga2_IP_R1_peak_22797		21	intron (Erbb4, intron 2 of 26)	-intron (Erbb4, intron 2 of 26)	446294	Erbb4	NM_010154	Erbb4
chr4	16328435	16328666	232	11.41	10.5015	6.70701	6.58595	Hmga2_IP_R1_peak_23428		16	intron (Erbb4, intron 2 of 26)	-intron (Erbb4, intron 2 of 26)	435748	Erbb4	NM_010154	Erbb4
chr16	76165878	76166082	205	12.92	10.4955	6.34127	6.68539	Hmga2_IP_R1_peak_14387		26	intron (Erbb4, intron 2 of 26)	-intron (Erbb4, intron 2 of 26)	412209	Erbb4	NM_010154	Erbb4
chr4	126652323	126652506	184	12.49	10.4885	6.42099	6.67587	Hmga2_IP_R1_peak_25133		13	intron (Erbb4, intron 1 of 26)	-intron (Erbb4, intron 1 of 26)	366769	Erbb4	NM_010154	Erbb4
chr14	50511015	50511218	204	11.33	10.4868	6.68691	6.58108	Hmga2_IP_R1_peak_9971		10	intron (Erbb4, intron 1 of 26)	-intron (Erbb4, intron 1 of 26)	328450	Erbb4	NM_010154	Erbb4
chr14	62546183	62546323	141	13.84	10.4823	6.25305	6.55886	Hmga2_IP_R1_peak_10098		18	intron (Erbb4, intron 1 of 26)	-intron (Erbb4, intron 1 of 26)	324511	Erbb4	NM_010154	Erbb4
chr16	96921333	96921485	153	12.08	10.4821	6.57348	6.62174	Hmga2_IP_R1_peak_14791		10	intron (Erbb4, intron 1 of 26)	-intron (Erbb4, intron 1 of 26)	317316	Erbb4	NM_010154	Erbb4
chr8	83018494	83018787	294	12.69	10.4815	6.15556	6.85589	Hmga2_IP_R1_peak_31985		10	intron (Erbb4, intron 1 of 26)	-intron (Erbb4, intron 1 of 26)	309378	Erbb4	NM_010154	Erbb4
chr1	52295317	52295492	176	11.32	10.4725	6.68177	6.59533	Hmga2_IP_R1_peak_764		12	intron (Erbb4, intron 1 of 26)	-intron (Erbb4, intron 1 of 26)	299076	Erbb4	NM_010154	Erbb4
chr4	154824693	154824892	200	14.55	10.4691	5.95003	6.6547	Hmga2_IP_R1_peak_25315		36	intron (Erbb4, intron 1 of 26)	-intron (Erbb4, intron 1 of 26)	297399	Erbb4	NM_010154	Erbb4
chr1	22667528	22667676	149	11.64	10.4634	6.64302	6.58374	Hmga2_IP_R1_peak_250		10	intron (Erbb4, intron 1 of 26)	-intron (Erbb4, intron 1 of 26)	284151	Erbb4	NM_010154	Erbb4
chr18	46723151	46723561	411	14.19	10.4614	5.95574	6.7185	Hmga2_IP_R1_peak_16530		84	intron (Erbb4, intron 1 of 26)	-intron (Erbb4, intron 1 of 26)	278284	Erbb4	NM_010154	Erbb4
chr1	80026600	80026750	151	11.38	10.4597	6.71085	6.5421	Hmga2_IP_R1_peak_1196		12	intron (Erbb4, intron 1 of 26)	-intron (Erbb4, intron 1 of 26)	210151	Erbb4	NM_010154	Erbb4
chr8	95724572	95724783	212	16.02	10.4539	5.58983	6.63706	Hmga2_IP_R1_peak_32120		10	intron (Erbb4, intron 1 of 26)	-intron (Erbb4, intron 1 of 26)	145225	Erbb4	NM_010154	Erbb4
chr2	121214672	121214871	200	11.45	10.4463	6.62021	6.60845	Hmga2_IP_R1_peak_19930		12	intron (Erbb4, intron 1 of 26)	-intron (Erbb4, intron 1 of 26)	140538	Erbb4	NM_010154	Erbb4
chr1	143554882	143555085	204	11.33	10.446	6.60457	6.64102	Hmga2_IP_R1_peak_2093		12	intron (Erbb4, intron 1 of 26)	-intron (Erbb4, intron 1 of 26)	138980	Erbb4	NM_010154	Erbb4
chr15	93252633	93252844	212	11.3	10.4398	6.61066	6.62531	Hmga2_IP_R1_peak_13006		12	intron (Erbb4, intron 1 of 26)	-intron (Erbb4, intron 1 of 26)	120040	Erbb4	NM_010154	Erbb4
chr2	163929454	163929721	268	14.03	10.4383	6.08401	6.60866	Hmga2_IP_R1_peak_20417		39	intron (Erbb4, intron 1 of 26)	-intron (Erbb4, intron 1 of 26)	65029	Erbb4	NM_010154	Erbb4
chr2	70251930	70252228	299	11.11	10.438	6.56692	6.66766	Hmga2_IP_R1_peak_18906		11	intron (Erbb4, intron 1 of 26)	-intron (Erbb4, intron 1 of 26)	35818	Erbb4	NM_010154	Erbb4
chr16	65965347	65965536	190	11.27	10.4379	6.65457	6.56912	Hmga2_IP_R1_peak_14027		15	intron (Erbb4, intron 1 of 26)	-intron (Erbb4, intron 1 of 26)	26685	Erbb4	NM_010154	Erbb4
chr4	145662336	145662546	211	16.12	10.4366	5.61715	6.5899	Hmga2_IP_R1_peak_25266		27	intron (Erbb4, intron 1 of 26)	-intron (Erbb4, intron 1 of 26)	18840	Erbb4	NM_010154	Erbb4
chr1	88745633	88746132	500	11.21	10.4363	6.57073	6.641	Hmga2_IP_R1_peak_1287		16	Intergenic	Intergenic	-9188	Erbb4	NM_010154	Erbb4
chr4	117207892	117208116	225	11.92	10.4351	6.51295	6.61402	Hmga2_IP_R1_peak_25066		12	Intergenic	Intergenic	-66475	Erbb4	NM_010154	Erbb4
chr17	61842032	61842176	145	11.37	10.4326	6.70436	6.50839	Hmga2_IP_R1_peak_15470		10	Intergenic	Intergenic	-93899	Erbb4	NM_010154	Erbb4
chr18	59366047	59366397	351	13.96	10.4317	5.93141	6.65769	Hmga2_IP_R1_peak_16773		21	Intergenic	Intergenic	-215264	Erbb4	NM_010154	Erbb4
chr18	84289776	84289974	199	11.31	10.4289	6.67238	6.52643	Hmga2_IP_R1_peak_17053		17	Intergenic	Intergenic	-223543	Erbb4	NM_010154	Erbb4
chr1	126019884	126020040	157	13.97	10.426	6.14752	6.55589	Hmga2_IP_R1_peak_1850		10	Intergenic	Intergenic	-257127	Erbb4	NM_010154	Erbb4
chr2	9418723	9418923	201	11.24	10.4255	6.63836	6.55529	Hmga2_IP_R1_peak_17856		13	Intergenic	Intergenic	272787	Ikzf2	NM_011770	Ikzf2
chr16	39336298	39336447	150	11.57	10.4252	6.6622	6.52986	Hmga2_IP_R1_peak_13476		10	Intergenic	Intergenic	250466	Ikzf2	NM_011770	Ikzf2
chr9	103279517	103279693	177	14.47	10.4196	5.94479	6.58391	Hmga2_IP_R1_peak_33949		43	intron (Ikzf2, intron 3 of 7)	-intron (Ikzf2, intron 3 of 7)	11338	Ikzf2	NM_011770	Ikzf2
chr18	7575664	7575853	190	12.33	10.4172	6.37314	6.65478	Hmga2_IP_R1_peak_16031		13	intron (Ikzf2, intron 3 of 7)	-intron (Ikzf2, intron 3 of 7)	10467	Ikzf2	NM_011770	Ikzf2
chr13	27805994	27806150	157	11.78	10.4167	6.58358	6.5511	Hmga2_IP_R1_peak_8342		10	Intergenic	Intergenic	-30708	Ikzf2	NM_011770	Ikzf2
chr9	113978385	113978588	204	11.17	10.4082	6.5992	6.59757	Hmga2_IP_R1_peak_34021		34	Intergenic	Intergenic	-41012	Ikzf2	NM_011770	Ikzf2
chr2	177848753	177848922	170	11.31	10.4052	6.66538	6.52583	Hmga2_IP_R1_peak_20488		58	Intergenic	Intergenic	-44451	Ikzf2	NM_011770	Ikzf2
chr15	19278156	19278371	216	11.98	10.4041	6.45022	6.6089	Hmga2_IP_R1_peak_11920		28	Intergenic	Intergenic	-60378	Ikzf2	NM_011770	Ikzf2
chr17	84915072	84915385	314	11.43	10.4028	6.46578	6.71236	Hmga2_IP_R1_peak_15807		13	Intergenic	Intergenic	-45359	Spag16	NM_025728	Spag16
chr18	66726211	66726392	182	11.65	10.3979	6.53112	6.58905	Hmga2_IP_R1_peak_16855		13	intron (Spag16, intron 4 of 16)	-intron (Spag16, intron 4 of 10)	27838	Spag16	NM_025728	Spag16
chr8	126393813	126393951	139	22	10.3966	4.9896	6.57197	Hmga2_IP_R1_peak_32558		10	intron (Spag16, intron 5 of 16)	-intron (Spag16, intron 5 of 10)	38258	Spag16	NM_025728	Spag16
chr9	31729166	31729356	191	11.19	10.3949	6.61121	6.56986	Hmga2_IP_R1_peak_32981		17	intron (Spag16, intron 10 of 16)	-intron (Spag16, intron 10 of 10)	96297	Spag16	NM_025728	Spag16
chr10	52015385	52015598	214	11.29	10.3948	6.66326	6.48484	Hmga2_IP_R1_peak_3834		10	intron (Spag16, intron 11 of 16)	-intron (Spag16, intron 2 of 7)	170403	Spag16	NM_025728	Spag16
chr11	6091176	6091346	171	12.38	10.3926	6.44751	6.55469	Hmga2_IP_R1_peak_5079		12	intron (Spag16, intron 11 of 16)	-intron (Spag16, intron 2 of 7)	280766	Spag16	NM_025728	Spag16
chr5	25012266	25012566	301	11.66	10.3875	6.5889	6.5411	Hmga2_IP_R1_peak_25697		48	intron (Spag16, intron 11 of 16)	-intron (Spag16, intron 2 of 7)	379275	Spag16	NM_025728	Spag16
chr18	33155462	33155657	196	11.22	10.3844	6.62765	6.53061	Hmga2_IP_R1_peak_16370		19	intron (Spag16, intron 12 of 16)	-intron (Spag16, intron 3 of 7)	-431945	Vwc2l	NM_177164	Vwc2l
chr10	62866621	62866778	158	11.27	10.3637	6.65374	6.46598	Hmga2_IP_R1_peak_3992		15	intron (Spag16, intron 13 of 16)	-intron (Spag16, intron 4 of 7)	-368362	Vwc2l	NM_177164	Vwc2l
chr3	133971916	133972070	155	15.62	10.358	5.72126	6.5488	Hmga2_IP_R1_peak_22806		28	intron (Spag16, intron 14 of 16)	-intron (Spag16, intron 5 of 7)	-336690	Vwc2l	NM_177164	Vwc2l
chr10	40393751	40393938	188	11.18	10.3571	6.60135	6.52362	Hmga2_IP_R1_peak_3590		12	intron (Spag16, intron 14 of 16)	-intron (Spag16, intron 5 of 7)	-303766	Vwc2l	NM_177164	Vwc2l
chr7	73523939	73524097	159	11.35	10.356	6.61637	6.48612	Hmga2_IP_R1_peak_29664		11	intron (Spag16, intron 15 of 16)	-intron (Spag16, intron 6 of 7)	-250520	Vwc2l	NM_177164	Vwc2l
chr10	74104717	74104930	214	12.18	10.3538	6.38178	6.58753	Hmga2_IP_R1_peak_4142		18	intron (Spag16, intron 15 of 16)	-intron (Spag16, intron 6 of 7)	-233848	Vwc2l	NM_177164	Vwc2l
chr11	19023135	19023370	236	12.06	10.3538	6.40214	6.53063	Hmga2_IP_R1_peak_5261		20	intron (Spag16, intron 16 of 16)	-intron (Spag16, intron 7 of 7)	-102033	Vwc2l	NM_177164	Vwc2l
chr19	39054625	39054799	175	11.95	10.3507	6.50277	6.50821	Hmga2_IP_R1_peak_17594		13	intron (Spag16, intron 16 of 16)	-intron (Spag16, intron 7 of 7)	-1344	Vwc2l	NM_177164	Vwc2l
chr14	88842629	88842829	201	12.54	10.3454	6.34377	6.57892	Hmga2_IP_R1_peak_10510		15	intron (Vwc2l, intron 3 of 3)	-intron (Vwc2l, intron 3 of 3)	42489	Vwc2l	NM_177164	Vwc2l
chr12	51167316	51167506	191	11.15	10.3439	6.5885	6.51573	Hmga2_IP_R1_peak_7008		15	intron (Vwc2l, intron 3 of 3)	-intron (Vwc2l, intron 3 of 3)	87271	Vwc2l	NM_177164	Vwc2l
chr5	93295278	93295463	186	12.06	10.3399	6.40154	6.58237	Hmga2_IP_R1_peak_26880		29	intron (Vwc2l, intron 3 of 3)	-intron (Vwc2l, intron 3 of 3)	92232	Vwc2l	NM_177164	Vwc2l
chr14	20470613	20470777	165	11.21	10.3379	6.6179	6.47713	Hmga2_IP_R1_peak_9710		16	intron (Vwc2l, intron 3 of 3)	-intron (Vwc2l, intron 3 of 3)	105306	Vwc2l	NM_177164	Vwc2l
chr10	105384356	105384566	211	12.95	10.3366	6.18694	6.52959	Hmga2_IP_R1_peak_4603		29	intron (Vwc2l, intron 3 of 3)	-intron (Vwc2l, intron 3 of 3)	115334	Vwc2l	NM_177164	Vwc2l
chr9	90943751	90943908	158	11.22	10.3319	6.62629	6.46411	Hmga2_IP_R1_peak_33781		39	Intergenic	Intergenic	151160	Bard1	NM_007525	Bard1
chr8	61662161	61662349	189	11.18	10.3309	6.60243	6.48905	Hmga2_IP_R1_peak_31579		10	Intergenic	Intergenic	135882	Bard1	NM_007525	Bard1
chr9	81305923	81306082	160	11.23	10.3303	6.62817	6.44916	Hmga2_IP_R1_peak_33620		43	TTS (Bard1)	#NAME?	76280	Bard1	NM_007525	Bard1
chr2	66015850	66016058	209	12.3	10.3301	6.33211	6.59513	Hmga2_IP_R1_peak_18810		10	intron (Bard1, intron 9 of 10)	-intron (Bard1, intron 9 of 10)	60017	Bard1	NM_007525	Bard1
chr3	45927687	45927924	238	11.2	10.3294	6.61553	6.4495	Hmga2_IP_R1_peak_21172		14	intron (Bard1, intron 9 of 10)	-intron (Bard1, intron 9 of 10)	58507	Bard1	NM_007525	Bard1
chr7	90517371	90517762	392	11	10.3209	6.50395	6.58942	Hmga2_IP_R1_peak_29877		10	intron (Bard1, intron 7 of 10)	-intron (Bard1, intron 7 of 10)	53781	Bard1	NM_007525	Bard1
chr2	133912594	133912892	299	14.06	10.3173	6.06987	6.43895	Hmga2_IP_R1_peak_20075		10	intron (Bard1, intron 4 of 10)	-intron (Bard1, intron 4 of 10)	34261	Bard1	NM_007525	Bard1
chr5	40567158	40567328	171	11.19	10.3162	6.61081	6.44918	Hmga2_IP_R1_peak_25784		13	intron (Bard1, intron 3 of 10)	-intron (Bard1, intron 3 of 10)	15583	Bard1	NM_007525	Bard1
chr11	100517158	100517336	179	14.02	10.3126	5.96604	6.60013	Hmga2_IP_R1_peak_6209		10	intron (Bard1, intron 1 of 10)	-intron (Bard1, intron 1 of 10)	10019	Bard1	NM_007525	Bard1
chr18	88245831	88246372	542	11.07	10.3095	6.48573	6.57537	Hmga2_IP_R1_peak_17137		23	Intergenic	Intergenic	-124398	Bard1	NM_007525	Bard1
chr12	13870005	13870178	174	12.59	10.308	6.30606	6.47422	Hmga2_IP_R1_peak_6560		12	Intergenic	Intergenic	-30901	Abca12	NM_175210	Abca12
chr15	89176606	89176808	203	11.95	10.3072	6.45099	6.45199	Hmga2_IP_R1_peak_12960		17	Intergenic	Intergenic	-58767	Abca12	NM_175210	Abca12
chr10	109351375	109351515	141	11.28	10.3038	6.65999	6.38101	Hmga2_IP_R1_peak_4698		14	intron (Fn1, intron 12 of 45)	-intron (Fn1, intron 12 of 44)	20386	Fn1	NM_001276409	Fn1
chr11	103563679	103563889	211	11.13	10.3014	6.57813	6.46394	Hmga2_IP_R1_peak_6249		20	intron (Apol7d, intron 2 of 3)	-intron (Apol7d, intron 2 of 3)	6160	Apol7d	NR_040308	Apol7d
chr4	14848029	14848273	245	13.29	10.2997	6.14781	6.51253	Hmga2_IP_R1_peak_23408		11	Intergenic	Intergenic	112998	Apol7d	NR_040308	Apol7d
chr17	77380367	77380554	188	11.66	10.2982	6.51371	6.45635	Hmga2_IP_R1_peak_15672		10	Intergenic	Intergenic	-31123	Gm8883	NR_027659	Gm8883
chr1	161358823	161358995	173	11.27	10.2978	6.55788	6.47672	Hmga2_IP_R1_peak_2497		12	Intergenic	Intergenic	36455	Gm8883	NR_027659	Gm8883
chrX	116523797	116523970	174	11.17	10.2969	6.59655	6.44174	Hmga2_IP_R1_peak_34384		14	intron (4933417E11Rik, intron 1 of 2)	-intron (4933417E11Rik, intron 1 of 2)	11669	4933417E11Rik	NR_040454	4933417E11Rik
chr5	12087804	12088018	215	11.47	10.2947	6.51506	6.47625	Hmga2_IP_R1_peak_25424		11	Intergenic	Intergenic	-16011	4933417E11Rik	NR_040454	4933417E11Rik
chr5	57496215	57496411	197	11.16	10.2947	6.59425	6.43707	Hmga2_IP_R1_peak_26070		46	Intergenic	Intergenic	91135	Mreg	NM_001005423	Mreg
chr3	76680820	76680970	151	11.24	10.2946	6.63544	6.39534	Hmga2_IP_R1_peak_21835		38	Intergenic	Intergenic	72125	Mreg	NM_001005423	Mreg
chr10	61081035	61081206	172	11.2	10.2936	6.59878	6.43777	Hmga2_IP_R1_peak_3967		59	intron (Mreg, intron 2 of 4)	-intron (Mreg, intron 2 of 4)	27529	Mreg	NM_001005423	Mreg
chr13	13854562	13854764	203	11.15	10.2908	6.58898	6.44139	Hmga2_IP_R1_peak_8139		20	intron (Mreg, intron 1 of 4)	-intron (Mreg, intron 1 of 4)	5946	Mreg	NM_001005423	Mreg
chr10	59803156	59803357	202	11.24	10.2905	6.58454	6.44178	Hmga2_IP_R1_peak_3961		10	intron (Xrcc5, intron 7 of 20)	-intron (Xrcc5, intron 7 of 20)	18434	Xrcc5	NM_009533	Xrcc5
chr6	27192647	27192818	172	11.19	10.2902	6.60705	6.40945	Hmga2_IP_R1_peak_27756		11	Intergenic	Intergenic	-18076	Smarcal1	NM_018817	Smarcal1
chr2	9639270	9639474	205	11.14	10.2842	6.58024	6.42003	Hmga2_IP_R1_peak_17860		11	intron (Smarcal1, intron 9 of 16)	-intron (Smarcal1, intron 9 of 16)	22123	Smarcal1	NM_018817	Smarcal1
chr1	113276418	113276567	150	15.18	10.2817	5.84776	6.46539	Hmga2_IP_R1_peak_1693		10	intron (Ankar, intron 21 of 23)	-intron (Ankar, intron 21 of 23)	51261	Ankar	NM_176980	Ankar
chr3	16031088	16031283	196	11.1	10.2814	6.56151	6.46268	Hmga2_IP_R1_peak_20743		17	intron (Ankar, intron 13 of 23)	-intron (Ankar, intron 13 of 23)	38721	Ankar	NM_176980	Ankar
chr7	19998797	19998981	185	11.4	10.2797	6.51263	6.48157	Hmga2_IP_R1_peak_29367		10	Intergenic	Intergenic	16191	Rpl37a	NM_009084	Rpl37a
chr7	75850613	75850802	190	11.84	10.2794	6.41211	6.48623	Hmga2_IP_R1_peak_29689		48	intron (Igfbp2, intron 1 of 3)	-intron (Igfbp2, intron 1 of 3)	21230	Igfbp2	NM_008342	Igfbp2
chr15	81033688	81033895	208	12.61	10.2706	6.27547	6.44787	Hmga2_IP_R1_peak_12920		14	Intergenic	Intergenic	-13697	Igfbp5	NM_010518	Igfbp5
chr2	83717521	83717706	186	11.18	10.2706	6.60529	6.38847	Hmga2_IP_R1_peak_19197		21	Intergenic	Intergenic	-66539	Igfbp5	NM_010518	Igfbp5
chr15	26596336	26596554	219	11.17	10.27	6.58484	6.40332	Hmga2_IP_R1_peak_12119		19	Intergenic	Intergenic	50321	Tnp1	NM_009407	Tnp1
chr15	92934155	92934326	172	12.79	10.2689	6.24037	6.45815	Hmga2_IP_R1_peak_13003		42	Intergenic	Intergenic	72119	1700027A15Rik	NR_038001	1700027A15Rik
chr6	128211239	128211419	181	11.5	10.2683	6.51522	6.45204	Hmga2_IP_R1_peak_29027		59	Intergenic	Intergenic	110280	1700027A15Rik	NR_038001	1700027A15Rik
chr19	49302495	49302634	140	17.71	10.2672	5.48787	6.51754	Hmga2_IP_R1_peak_17673		24	Intergenic	Intergenic	-158089	D530049I02Rik	NR_040605	D530049I02Rik
chr8	111602972	111603154	183	11.63	10.2666	6.48342	6.50015	Hmga2_IP_R1_peak_32421		12	Intergenic	Intergenic	-66341	D530049I02Rik	NR_040605	D530049I02Rik
chr2	96847089	96847260	172	11.4	10.2664	6.54861	6.41564	Hmga2_IP_R1_peak_19481		16	Intergenic	Intergenic	-63453	D530049I02Rik	NR_040605	D530049I02Rik
chr10	46525822	46526040	219	11.07	10.2599	6.54579	6.43937	Hmga2_IP_R1_peak_3681		13	Intergenic	Intergenic	-48677	D530049I02Rik	NR_040605	D530049I02Rik
chr12	97785113	97785428	316	11.13	10.2597	6.57718	6.42306	Hmga2_IP_R1_peak_7791		22	Intergenic	Intergenic	-30669	Pinc	NR_003202	Pinc
chr11	40357432	40357623	192	11.1	10.2571	6.55282	6.42482	Hmga2_IP_R1_peak_5568		17	intron (6030407O03Rik, intron 6 of 8)	-intron (6030407O03Rik, intron 6 of 8)	104254	Mir6351	NR_105769	Mir6351
chr10	100852582	100853156	575	10.87	10.2503	6.43424	6.55021	Hmga2_IP_R1_peak_4445		11	intron (6030407O03Rik, intron 6 of 8)	-intron (6030407O03Rik, intron 6 of 8)	80746	Mir6351	NR_105769	Mir6351
chr14	91026154	91026325	172	11.25	10.2502	6.55921	6.41212	Hmga2_IP_R1_peak_10616		19	intron (6030407O03Rik, intron 6 of 8)	-intron (6030407O03Rik, intron 6 of 8)	79536	Mir6351	NR_105769	Mir6351
chr2	18416951	18417168	218	11.04	10.2457	6.52857	6.44863	Hmga2_IP_R1_peak_17999		21	intron (6030407O03Rik, intron 6 of 8)	-intron (6030407O03Rik, intron 6 of 8)	76973	Mir6351	NR_105769	Mir6351
chr18	67251196	67251411	216	11.74	10.2435	6.43649	6.48686	Hmga2_IP_R1_peak_16860		22	intron (6030407O03Rik, intron 6 of 8)	-intron (6030407O03Rik, intron 6 of 8)	30172	Mir6351	NR_105769	Mir6351
chr16	23071129	23071320	192	11.53	10.2396	6.43759	6.51483	Hmga2_IP_R1_peak_13257		75	Intergenic	Intergenic	20044	Cxcr2	NM_009909	Cxcr2
chr6	27614097	27614261	165	11.39	10.2396	6.54532	6.39399	Hmga2_IP_R1_peak_27769		58	Intergenic	Intergenic	8083	Cxcr1	NM_178241	Cxcr1
chr14	78680280	78680510	231	12.46	10.2362	6.29821	6.39944	Hmga2_IP_R1_peak_10230		11	Intergenic	Intergenic	4677	Mir1928	NR_035449	Mir1928
chr5	99228503	99228881	379	11.34	10.2361	6.47482	6.48077	Hmga2_IP_R1_peak_26923		61	Intergenic	Intergenic	-10501	Arpc2	NM_029711	Arpc2
chr13	96982072	96982280	209	11.11	10.2349	6.56369	6.38351	Hmga2_IP_R1_peak_9227		18	intron (Tmbim1, intron 1 of 11)	-intron (Pnkd, intron 2 of 9)	1032	Tmbim1	NM_027154	Tmbim1
chr6	108716599	108716862	264	12.71	10.2247	6.27027	6.42302	Hmga2_IP_R1_peak_28853		116	promoter-TSS (Catip)	#NAME?	-403	Catip	NM_001033345	Catip
chr12	60926857	60927393	537	10.9	10.2187	6.44979	6.49488	Hmga2_IP_R1_peak_7163		33	intron (Usp37, intron 18 of 25)	-intron (Usp37, intron 18 of 25)	46845	Vil1	NM_009509	Vil1
chr4	68138792	68138960	169	11.13	10.2132	6.57676	6.34492	Hmga2_IP_R1_peak_24311		10	intron (Rqcd1, intron 3 of 7)	-intron (Rqcd1, intron 3 of 7)	13668	Rqcd1	NM_021383	Rqcd1
chr6	60242909	60243089	181	11.05	10.2131	6.53314	6.40014	Hmga2_IP_R1_peak_28173		26	intron (Plcd4, intron 9 of 17)	-intron (Plcd4, intron 9 of 16)	14497	Plcd4	NM_001081456	Plcd4
chr16	68316347	68316514	168	11.11	10.2123	6.56427	6.36103	Hmga2_IP_R1_peak_14134		22	Intergenic	Intergenic	-21894	Ttll4	NM_001014974	Ttll4
chr7	61356642	61356813	172	12.23	10.2102	6.35419	6.36993	Hmga2_IP_R1_peak_29558		76	intron (Cyp27a1, intron 1 of 8)	-intron (Cyp27a1, intron 1 of 8)	7132	Cyp27a1	NM_024264	Cyp27a1
chr8	44253923	44254142	220	13.72	10.2062	5.92724	6.48911	Hmga2_IP_R1_peak_31116		10	intron (Cyp27a1, intron 1 of 8)	-intron (Cyp27a1, intron 1 of 8)	17503	Prkag3	NM_153744	Prkag3
chr6	104920043	104920258	216	11.08	10.2057	6.55136	6.34671	Hmga2_IP_R1_peak_28808		11	intron (Abcb6, intron 1 of 18)	-intron (Abcb6, intron 1 of 18)	921	Abcb6	NM_023732	Abcb6
chr10	72339736	72339938	203	13.22	10.2049	6.06585	6.46348	Hmga2_IP_R1_peak_4123		13	Intergenic	Intergenic	-375011	Gm17751	NR_038013	Gm17751
chr10	8919089	8919270	182	11.08	10.2047	6.55087	6.34467	Hmga2_IP_R1_peak_2994		35	Intergenic	Intergenic	-322960	Gm17751	NR_038013	Gm17751
chr18	63418337	63418528	192	12.33	10.2041	6.27969	6.43181	Hmga2_IP_R1_peak_16816		23	Intergenic	Intergenic	-232063	Gm17751	NR_038013	Gm17751
chr4	41597928	41598168	241	11.86	10.2005	6.31818	6.47945	Hmga2_IP_R1_peak_24013		10	Intergenic	Intergenic	-212575	Gm17751	NR_038013	Gm17751
chr15	85379906	85380054	149	11.16	10.1977	6.59351	6.31031	Hmga2_IP_R1_peak_12946		68	Intergenic	Intergenic	-186380	Gm17751	NR_038013	Gm17751
chr2	48507174	48507339	166	11.14	10.197	6.57333	6.3175	Hmga2_IP_R1_peak_18444		14	Intergenic	Intergenic	-94434	Gm17751	NR_038013	Gm17751
chr12	50499479	50499675	197	11.1	10.1954	6.50091	6.4417	Hmga2_IP_R1_peak_6987		38	Intergenic	Intergenic	-86418	Gm17751	NR_038013	Gm17751
chr12	118893436	118894009	574	11.35	10.1927	6.3652	6.47626	Hmga2_IP_R1_peak_7975		40	Intergenic	Intergenic	-34250	Gm17751	NR_038013	Gm17751
chr1	37098604	37098827	224	14.46	10.1914	5.86357	6.38365	Hmga2_IP_R1_peak_478		56	Intergenic	Intergenic	-18974	Gm17751	NR_038013	Gm17751
chr5	79491415	79491585	171	11.56	10.1858	6.45293	6.34335	Hmga2_IP_R1_peak_26517		34	promoter-TSS (Gm17751)	#NAME?	-509	Gm17751	NR_038013	Gm17751
chr1	157758864	157759025	162	11.13	10.1843	6.57646	6.31286	Hmga2_IP_R1_peak_2451		39	Intergenic	Intergenic	202540	Mir6343	NR_105761	Mir6343
chr11	65405647	65405792	146	11.19	10.1825	6.58686	6.28086	Hmga2_IP_R1_peak_5798		14	Intergenic	Intergenic	304175	Mir6343	NR_105761	Mir6343
chr4	30214247	30214462	216	11.79	10.1825	6.38601	6.39708	Hmga2_IP_R1_peak_23819		71	Intergenic	Intergenic	485269	Mir6352	NR_105770	Mir6352
chr8	39138802	39139007	206	11.64	10.1821	6.40967	6.4174	Hmga2_IP_R1_peak_30996		25	Intergenic	Intergenic	445899	Mir6352	NR_105770	Mir6352
chr14	98267250	98267463	214	13.27	10.1782	6.02292	6.4057	Hmga2_IP_R1_peak_10977		54	Intergenic	Intergenic	373576	Mir6352	NR_105770	Mir6352
chr17	21150816	21151033	218	12.23	10.1773	6.26126	6.39088	Hmga2_IP_R1_peak_14963		14	Intergenic	Intergenic	279498	Mir6352	NR_105770	Mir6352
chr3	150597435	150597630	196	11.07	10.1747	6.54214	6.32448	Hmga2_IP_R1_peak_23086		49	TTS (Epha4)	#NAME?	129961	Mir6352	NR_105770	Mir6352
chr10	114954915	114955112	198	11.62	10.1709	6.40946	6.3564	Hmga2_IP_R1_peak_4815		25	Intergenic	Intergenic	-223554	Epha4	NM_007936	Epha4
chr13	119807324	119807474	151	11.11	10.1653	6.56722	6.28523	Hmga2_IP_R1_peak_9599		10	Intergenic	Intergenic	-325604	Epha4	NM_007936	Epha4
chr3	72397161	72397351	191	11.03	10.1636	6.52321	6.34754	Hmga2_IP_R1_peak_21719		22	Intergenic	Intergenic	-326520	Epha4	NM_007936	Epha4
chr16	33033022	33033223	202	12.37	10.1581	6.24887	6.37587	Hmga2_IP_R1_peak_13383		11	Intergenic	Intergenic	-337187	Epha4	NM_007936	Epha4
chr14	85738956	85739137	182	11.02	10.1524	6.51512	6.32653	Hmga2_IP_R1_peak_10436		25	Intergenic	Intergenic	159705	Pax3	NM_001159520	Pax3
chr5	135947240	135947464	225	11.03	10.1512	6.52305	6.30714	Hmga2_IP_R1_peak_27189		90	intron (Pax3, intron 4 of 7)	-intron (Pax3, intron 4 of 8)	40835	Pax3	NM_001159520	Pax3
chr6	118083187	118083360	174	11.5	10.1494	6.41607	6.348	Hmga2_IP_R1_peak_28948		34	intron (Pax3, intron 4 of 7)	-intron (Pax3, intron 4 of 8)	39797	Pax3	NM_001159520	Pax3
chr5	147703312	147703793	482	10.94	10.1492	6.26987	6.59561	Hmga2_IP_R1_peak_27247		20	Intergenic	Intergenic	-32880	Sgpp2	NM_001004173	Sgpp2
chr12	99022687	99022847	161	11.96	10.1487	6.39887	6.29319	Hmga2_IP_R1_peak_7822		13	Intergenic	Intergenic	34809	Mogat1	NM_026713	Mogat1
chr14	98353300	98353497	198	15.41	10.1469	5.59484	6.31744	Hmga2_IP_R1_peak_10983		17	intron (Acsl3, intron 2 of 15)	-intron (Acsl3, intron 1 of 14)	18303	Utp14b	NM_001136226	Utp14b
chr16	63317981	63318311	331	12.1	10.144	6.15912	6.4331	Hmga2_IP_R1_peak_13942		69	Intergenic	Intergenic	79167	Utp14b	NM_001136226	Utp14b
chr9	13577503	13577723	221	11.43	10.139	6.39029	6.42746	Hmga2_IP_R1_peak_32795		21	Intergenic	Intergenic	86290	Kcne4	NM_021342	Kcne4
chr11	31779017	31779328	312	12.43	10.137	6.05603	6.52769	Hmga2_IP_R1_peak_5461		16	Intergenic	Intergenic	258984	Kcne4	NM_021342	Kcne4
chr14	105485569	105485751	183	13.07	10.1351	6.07463	6.35346	Hmga2_IP_R1_peak_11125		17	Intergenic	Intergenic	263874	Kcne4	NM_021342	Kcne4
chr10	129168314	129168476	163	11.04	10.1349	6.52614	6.30131	Hmga2_IP_R1_peak_5029		11	Intergenic	Intergenic	264791	Kcne4	NM_021342	Kcne4
chr7	143579073	143579219	147	12.29	10.1316	6.32594	6.27216	Hmga2_IP_R1_peak_30487		31	Intergenic	Intergenic	241270	Scg2	NM_009129	Scg2
chr1	55065193	55065532	340	11.47	10.1314	6.19291	6.54432	Hmga2_IP_R1_peak_801		77	Intergenic	Intergenic	240377	Scg2	NM_009129	Scg2
chr17	43213939	43214154	216	11.61	10.1307	6.40678	6.34508	Hmga2_IP_R1_peak_15194		10	Intergenic	Intergenic	135291	Scg2	NM_009129	Scg2
chr16	68802252	68802444	193	11.88	10.1282	6.37432	6.29319	Hmga2_IP_R1_peak_14157		13	Intergenic	Intergenic	120135	Scg2	NM_009129	Scg2
chr17	43896228	43896447	220	11.04	10.1244	6.51041	6.29772	Hmga2_IP_R1_peak_15201		25	Intergenic	Intergenic	-3458	Scg2	NM_009129	Scg2
chr17	60275997	60276272	276	13.56	10.1197	5.90854	6.32942	Hmga2_IP_R1_peak_15394		14	Intergenic	Intergenic	-33200	Scg2	NM_009129	Scg2
chr1	112456326	112456831	506	11.14	10.1165	6.43115	6.35588	Hmga2_IP_R1_peak_1660		44	Intergenic	Intergenic	68657	Ap1s3	NM_183027	Ap1s3
chr10	91605113	91605416	304	11.36	10.1157	6.36603	6.36614	Hmga2_IP_R1_peak_4285		15	intron (Mrpl44, intron 1 of 3)	-intron (Mrpl44, intron 1 of 3)	1195	Mrpl44	NM_001081210	Mrpl44
chr6	92409102	92409260	159	11.26	10.1154	6.5217	6.30278	Hmga2_IP_R1_peak_28658		12	intron (Serpine2, intron 1 of 8)	-intron (Serpine2, intron 1 of 8)	32873	Serpine2	NM_009255	Serpine2
chr2	57053867	57054090	224	10.93	10.1152	6.46987	6.34066	Hmga2_IP_R1_peak_18635		17	Intergenic	Intergenic	-76569	Serpine2	NM_009255	Serpine2
chr8	70053565	70053714	150	11.11	10.113	6.56763	6.21538	Hmga2_IP_R1_peak_31808		45	Intergenic	Intergenic	-159032	Serpine2	NM_009255	Serpine2
chr4	25602829	25603006	178	11.2	10.1123	6.49265	6.26608	Hmga2_IP_R1_peak_23634		65	Intergenic	Intergenic	-171435	Serpine2	NM_009255	Serpine2
chr11	23418362	23418604	243	13.13	10.1114	5.99865	6.38647	Hmga2_IP_R1_peak_5318		12	Intergenic	Intergenic	23588	Fam124b	NM_173425	Fam124b
chr10	99099100	99099310	211	11.23	10.1083	6.45548	6.3126	Hmga2_IP_R1_peak_4404		16	intron (Cul3, intron 12 of 15)	-intron (Cul3, intron 12 of 15)	-62902	Fam124b	NM_173425	Fam124b
chr4	65774094	65774333	240	11.09	10.108	6.43184	6.31328	Hmga2_IP_R1_peak_24276		19	Intergenic	Intergenic	-52733	1700016L21Rik	NR_040460	1700016L21Rik
chr14	43382222	43382377	156	11.04	10.1067	6.53051	6.24792	Hmga2_IP_R1_peak_9919		13	Intergenic	Intergenic	-13474	1700016L21Rik	NR_040460	1700016L21Rik
chr8	25161112	25161279	168	13.26	10.1065	6.0588	6.30716	Hmga2_IP_R1_peak_30788		12	intron (1700016L21Rik, intron 2 of 2)	-intron (1700016L21Rik, intron 2 of 2)	17100	1700016L21Rik	NR_040460	1700016L21Rik
chr1	143032752	143032919	168	11.05	10.1025	6.532	6.24478	Hmga2_IP_R1_peak_2070		13	Intergenic	Intergenic	39314	1700016L21Rik	NR_040460	1700016L21Rik
chr15	15395415	15395601	187	11.06	10.1006	6.51469	6.25738	Hmga2_IP_R1_peak_11773		16	intron (Dock10, intron 53 of 55)	-intron (Dock10, intron 53 of 55)	61683	1700016L21Rik	NR_040460	1700016L21Rik
chr5	148602694	148602889	196	13.82	10.0994	5.91976	6.33274	Hmga2_IP_R1_peak_27261		30	intron (Dock10, intron 19 of 55)	-intron (Dock10, intron 19 of 55)	125620	1700016L21Rik	NR_040460	1700016L21Rik
chrX	125161011	125161180	170	11.06	10.0945	6.51513	6.24875	Hmga2_IP_R1_peak_34448		56	intron (Dock10, intron 1 of 55)	-intron (Dock10, intron 1 of 55)	17489	Dock10	NM_175291	Dock10
chr15	48877155	48877393	239	11.15	10.0894	6.47465	6.24565	Hmga2_IP_R1_peak_12568		20	Intergenic	Intergenic	-143634	Nyap2	NM_172849	Nyap2
chr4	110402776	110402954	179	11.88	10.0876	6.30746	6.30526	Hmga2_IP_R1_peak_24998		12	Intergenic	Intergenic	-122829	Nyap2	NM_172849	Nyap2
chr7	105399132	105399347	216	10.88	10.0868	6.44031	6.34453	Hmga2_IP_R1_peak_30124		12	Intergenic	Intergenic	-66615	Nyap2	NM_172849	Nyap2
chr10	69355534	69355792	259	13.17	10.0836	6.0681	6.31567	Hmga2_IP_R1_peak_4083		11	Intergenic	Intergenic	-34481	Nyap2	NM_172849	Nyap2
chr9	69859519	69859691	173	14.18	10.0812	5.8479	6.31275	Hmga2_IP_R1_peak_33377		31	Intergenic	Intergenic	-9261	Nyap2	NM_172849	Nyap2
chr9	42909643	42909845	203	12.85	10.0775	6.07545	6.35309	Hmga2_IP_R1_peak_33110		12	intron (Nyap2, intron 2 of 4)	-intron (Nyap2, intron 2 of 4)	20533	Nyap2	NM_172849	Nyap2
chr7	39020841	39021018	178	11.01	10.069	6.49064	6.23226	Hmga2_IP_R1_peak_29448		19	intron (Nyap2, intron 3 of 4)	-intron (Nyap2, intron 3 of 4)	139234	Nyap2	NM_172849	Nyap2
chr11	18401029	18401228	200	12.77	10.0642	6.11914	6.31249	Hmga2_IP_R1_peak_5246		24	intron (Nyap2, intron 3 of 4)	-intron (Nyap2, intron 3 of 4)	156807	Nyap2	NM_172849	Nyap2
chr10	67937460	67937679	220	11.01	10.0595	6.51358	6.1862	Hmga2_IP_R1_peak_4063		21	Intergenic	Intergenic	274772	Nyap2	NM_172849	Nyap2
chr4	64919950	64920116	167	11.1	10.0587	6.47677	6.23824	Hmga2_IP_R1_peak_24268		17	Intergenic	Intergenic	280880	Nyap2	NM_172849	Nyap2
chr6	110449761	110449964	204	10.94	10.0586	6.47163	6.23616	Hmga2_IP_R1_peak_28881		16	Intergenic	Intergenic	291376	Nyap2	NM_172849	Nyap2
chr1	98119445	98119608	164	10.98	10.0558	6.49626	6.21426	Hmga2_IP_R1_peak_1392		95	Intergenic	Intergenic	303549	Nyap2	NM_172849	Nyap2
chr7	25743239	25743426	188	10.95	10.0553	6.47734	6.23914	Hmga2_IP_R1_peak_29379		17	Intergenic	Intergenic	311349	Nyap2	NM_172849	Nyap2
chr6	47585433	47585624	192	12.83	10.0529	6.10581	6.27659	Hmga2_IP_R1_peak_28033		10	Intergenic	Intergenic	397006	Nyap2	NM_172849	Nyap2
chr2	129048716	129048929	214	10.93	10.0528	6.46818	6.22948	Hmga2_IP_R1_peak_20019		10	Intergenic	Intergenic	503970	Nyap2	NM_172849	Nyap2
chr3	13896583	13896758	176	11.11	10.0523	6.48687	6.2465	Hmga2_IP_R1_peak_20710		10	Intergenic	Intergenic	-467284	Mir6344	NR_105762	Mir6344
chr18	19583700	19583940	241	11.1	10.0522	6.43743	6.23519	Hmga2_IP_R1_peak_16188		14	Intergenic	Intergenic	-359499	Mir6344	NR_105762	Mir6344
chr18	56464373	56464859	487	12.47	10.0506	6.00677	6.36195	Hmga2_IP_R1_peak_16723		10	Intergenic	Intergenic	-355762	Mir6344	NR_105762	Mir6344
chr2	107481270	107481476	207	10.95	10.0483	6.47999	6.22159	Hmga2_IP_R1_peak_19666		11	Intergenic	Intergenic	-353425	Mir6344	NR_105762	Mir6344
chr12	99833002	99833162	161	11.17	10.0468	6.47309	6.19285	Hmga2_IP_R1_peak_7825		12	Intergenic	Intergenic	-334823	Mir6344	NR_105762	Mir6344
chr5	56102288	56102483	196	11.33	10.045	6.38474	6.28644	Hmga2_IP_R1_peak_26028		16	Intergenic	Intergenic	-279679	Mir6344	NR_105762	Mir6344
chr18	89460555	89460753	199	10.9	10.0445	6.45442	6.2621	Hmga2_IP_R1_peak_17166		10	Intergenic	Intergenic	-264016	Mir6344	NR_105762	Mir6344
chr14	104472482	104472639	158	11.79	10.0442	6.35349	6.24566	Hmga2_IP_R1_peak_11113		10	Intergenic	Intergenic	-211128	Mir6344	NR_105762	Mir6344
chr14	32442346	32442502	157	11.17	10.0368	6.47693	6.2114	Hmga2_IP_R1_peak_9823		16	Intergenic	Intergenic	-209093	Mir6344	NR_105762	Mir6344
chr11	112618946	112619364	419	12.56	10.0358	5.98088	6.42475	Hmga2_IP_R1_peak_6388		15	Intergenic	Intergenic	-199189	Mir6344	NR_105762	Mir6344
chr5	34203223	34203411	189	12.29	10.0354	6.19373	6.29733	Hmga2_IP_R1_peak_25746		10	Intergenic	Intergenic	-160536	Mir6344	NR_105762	Mir6344
chr13	113917355	113917605	251	11.11	10.027	6.41799	6.25566	Hmga2_IP_R1_peak_9483		12	Intergenic	Intergenic	-140290	Mir6344	NR_105762	Mir6344
chr1	110157440	110157642	203	11.16	10.0256	6.43708	6.17026	Hmga2_IP_R1_peak_1575		15	Intergenic	Intergenic	-129175	Mir6344	NR_105762	Mir6344
chr10	129105447	129105626	180	10.92	10.0213	6.45246	6.22511	Hmga2_IP_R1_peak_5027		10	Intergenic	Intergenic	-125115	Mir6344	NR_105762	Mir6344
chr19	5737791	5738217	427	12.27	10.0171	6.1015	6.35682	Hmga2_IP_R1_peak_17219		14	Intergenic	Intergenic	-85910	Mir6344	NR_105762	Mir6344
chr5	143737569	143737754	186	11.5	10.0144	6.33221	6.27038	Hmga2_IP_R1_peak_27224		19	Intergenic	Intergenic	-36644	Mir6344	NR_105762	Mir6344
chr1	134239636	134239803	168	13.05	10.0125	6.03229	6.26688	Hmga2_IP_R1_peak_1938		41	intron (Irs1, intron 1 of 1)	-intron (Irs1, intron 1 of 1)	9267	Irs1	NM_010570	Irs1
chr11	23693867	23694103	237	11.24	10.0124	6.36389	6.29366	Hmga2_IP_R1_peak_5323		16	intron (Rhbdd1, intron 1 of 6)	-intron (Rhbdd1, intron 1 of 6)	7909	Rhbdd1	NM_029777	Rhbdd1
chr15	71072306	71072554	249	10.94	10.0111	6.4757	6.16466	Hmga2_IP_R1_peak_12864		12	intron (Rhbdd1, intron 3 of 6)	-intron (Rhbdd1, intron 3 of 6)	38860	Rhbdd1	NM_029777	Rhbdd1
chr17	30592025	30592198	174	19.95	10.0101	4.68561	6.24545	Hmga2_IP_R1_peak_15049		18	intron (Col4a4, intron 20 of 47)	-intron (Col4a4, intron 20 of 47)	76803	Col4a4	NM_007735	Col4a4
chr5	124117410	124117558	149	12.83	10.0099	6.14427	6.15947	Hmga2_IP_R1_peak_27121		45	intron (Col4a4, intron 7 of 47)	-intron (Col4a4, intron 7 of 47)	48487	Col4a4	NM_007735	Col4a4
chr9	14185765	14185947	183	15.37	10.0067	5.52368	6.23737	Hmga2_IP_R1_peak_32797		11	intron (Col4a4, intron 1 of 47)	-intron (Col4a4, intron 1 of 47)	14786	Col4a4	NM_007735	Col4a4
chr3	107811061	107811268	208	10.83	10.0053	6.41495	6.23791	Hmga2_IP_R1_peak_22270		44	intron (Col4a3, intron 3 of 51)	-intron (Col4a3, intron 3 of 51)	58689	Col4a3	NM_007734	Col4a3
chr17	3274023	3274246	224	16.99	10.0047	5.20437	6.24259	Hmga2_IP_R1_peak_14800		15	intron (Col4a3, intron 40 of 51)	-intron (Col4a3, intron 40 of 51)	-27669	Mff	NM_029409	Mff
chr1	12453946	12454113	168	10.92	10.0015	6.46423	6.18352	Hmga2_IP_R1_peak_139		10	Intergenic	Intergenic	71292	Agfg1	NM_010472	Agfg1
chr4	66472268	66472561	294	10.79	9.99909	6.39265	6.2515	Hmga2_IP_R1_peak_24286		14	intron (Sphkap, intron 1 of 10)	-intron (Sphkap, intron 1 of 10)	19966	Sphkap	NM_172430	Sphkap
chr4	59619158	59619370	213	11.13	9.99893	6.43103	6.19626	Hmga2_IP_R1_peak_24219		18	Intergenic	Intergenic	-48593	Sphkap	NM_172430	Sphkap
chr11	99319930	99320144	215	11.46	9.99739	6.3179	6.26315	Hmga2_IP_R1_peak_6194		24	Intergenic	Intergenic	-137842	Sphkap	NM_172430	Sphkap
chr3	79381085	79381265	181	12.19	9.98882	6.1988	6.19804	Hmga2_IP_R1_peak_21878		12	Intergenic	Intergenic	-354562	Sphkap	NM_172430	Sphkap
chr3	127606540	127606853	314	10.99	9.98794	6.32304	6.29221	Hmga2_IP_R1_peak_22693		16	Intergenic	Intergenic	-364123	Sphkap	NM_172430	Sphkap
chr11	84835007	84835169	163	11.09	9.98726	6.44122	6.2289	Hmga2_IP_R1_peak_5998		22	Intergenic	Intergenic	388690	Mir6353	NR_105771	Mir6353
chr10	115296510	115296749	240	11.58	9.98702	6.34461	6.21581	Hmga2_IP_R1_peak_4822		11	Intergenic	Intergenic	326576	Mir6353	NR_105771	Mir6353
chr1	74272531	74272715	185	10.9	9.98653	6.4505	6.17908	Hmga2_IP_R1_peak_1143		13	Intergenic	Intergenic	321496	Mir6353	NR_105771	Mir6353
chr4	59573879	59574101	223	11.04	9.98568	6.39132	6.25314	Hmga2_IP_R1_peak_24217		10	Intergenic	Intergenic	268054	Mir6353	NR_105771	Mir6353
chr16	93378334	93378482	149	11.83	9.98309	6.32192	6.14272	Hmga2_IP_R1_peak_14766		35	Intergenic	Intergenic	261432	Mir6353	NR_105771	Mir6353
chr4	122952970	122953159	190	10.99	9.97783	6.4128	6.20603	Hmga2_IP_R1_peak_25097		22	Intergenic	Intergenic	246148	Mir6353	NR_105771	Mir6353
chr3	40642476	40642662	187	11.25	9.97597	6.3625	6.26272	Hmga2_IP_R1_peak_21055		12	Intergenic	Intergenic	211719	Mir6353	NR_105771	Mir6353
chr19	4233621	4233754	134	12.02	9.9738	6.35416	6.09848	Hmga2_IP_R1_peak_17201		22	intron (Pid1, intron 2 of 2)	-intron (Pid1, intron 2 of 2)	153715	Mir6353	NR_105771	Mir6353
chr2	112725908	112726397	490	10.93	9.9728	6.30079	6.30812	Hmga2_IP_R1_peak_19813		187	intron (Pid1, intron 2 of 2)	-intron (Pid1, intron 2 of 2)	81544	Mir6353	NR_105771	Mir6353
chr3	89874495	89874675	181	12.5	9.97008	6.10446	6.25701	Hmga2_IP_R1_peak_22052		21	intron (Pid1, intron 1 of 2)	-intron (Pid1, intron 1 of 2)	16678	Mir6353	NR_105771	Mir6353
chr1	4653920	4654104	185	10.85	9.96834	6.42412	6.19497	Hmga2_IP_R1_peak_23		22	Intergenic	Intergenic	-54791	Pid1	NM_001003948	Pid1
chr9	6184195	6184374	180	10.89	9.96134	6.44594	6.151	Hmga2_IP_R1_peak_32677		28	intron (Dner, intron 8 of 12)	-intron (Dner, intron 8 of 12)	-134810	Pid1	NM_001003948	Pid1
chr2	115445975	115446180	206	10.94	9.95809	6.42907	6.19127	Hmga2_IP_R1_peak_19865		52	intron (Trip12, intron 25 of 40)	-intron (Trip12, intron 25 of 40)	-50748	Dner	NM_152915	Dner
chr17	30948797	30949016	220	12.5	9.95726	6.16645	6.12639	Hmga2_IP_R1_peak_15057		21	intron (Trip12, intron 10 of 40)	-intron (Trip12, intron 10 of 40)	-69551	Dner	NM_152915	Dner
chr7	138869100	138869328	229	10.86	9.95611	6.40743	6.20679	Hmga2_IP_R1_peak_30455		19	intron (Trip12, intron 7 of 40)	-intron (Trip12, intron 7 of 40)	69159	Trip12	NM_133975	Trip12
chr15	42471822	42472080	259	10.85	9.95282	6.3957	6.18264	Hmga2_IP_R1_peak_12363		12	intron (Trip12, intron 7 of 40)	-intron (Trip12, intron 7 of 40)	65711	Trip12	NM_133975	Trip12
chr3	11889075	11889249	175	10.89	9.95125	6.44422	6.13663	Hmga2_IP_R1_peak_20667		13	intron (Trip12, intron 7 of 40)	-intron (Trip12, intron 7 of 40)	64924	Trip12	NM_133975	Trip12
chr7	145011940	145012130	191	11.3	9.94984	6.32841	6.14143	Hmga2_IP_R1_peak_30496		30	intron (Trip12, intron 2 of 40)	-intron (Trip12, intron 2 of 40)	32090	Trip12	NM_133975	Trip12
chr10	77870751	77870914	164	11.69	9.94831	6.33114	6.11514	Hmga2_IP_R1_peak_4171		20	intron (Trip12, intron 2 of 40)	-intron (Trip12, intron 2 of 40)	28897	Trip12	NM_133975	Trip12
chr3	47337757	47337936	180	11.41	9.94542	6.35207	6.14748	Hmga2_IP_R1_peak_21229		11	intron (Trip12, intron 2 of 40)	-intron (Trip12, intron 2 of 40)	27082	Trip12	NM_133975	Trip12
chr8	48850455	48850687	233	11.57	9.94268	6.28611	6.19625	Hmga2_IP_R1_peak_31194		17	intron (Fbxo36, intron 1 of 3)	-intron (Fbxo36, intron 1 of 3)	33729	Fbxo36	NM_025386	Fbxo36
chr3	53617734	53617943	210	10.8	9.94004	6.3967	6.17911	Hmga2_IP_R1_peak_21353		43	TTS (Fbxo36)	#NAME?	33694	Slc16a14	NM_027921	Slc16a14
chr4	138925034	138925229	196	10.84	9.93982	6.42043	6.13331	Hmga2_IP_R1_peak_25236		13	Intergenic	Intergenic	31247	C130026I21Rik	NM_001037909	C130026I21Rik
chr6	83655022	83655157	136	12.49	9.93793	6.17059	6.14372	Hmga2_IP_R1_peak_28582		13	Intergenic	Intergenic	4215	Mir8096	NR_106172	Mir8096
chrX	121280496	121280977	482	27.2	9.93507	3.81375	6.262	Hmga2_IP_R1_peak_34415		14	intron (Cab39, intron 1 of 8)	-intron (Cab39, intron 1 of 8)	18210	Cab39	NM_133781	Cab39
chr13	49087413	49087656	244	13.05	9.93399	5.92258	6.17686	Hmga2_IP_R1_peak_8548		12	intron (Cab39, intron 3 of 8)	-intron (Cab39, intron 3 of 8)	43708	Cab39	NM_133781	Cab39
chr1	187319217	187319423	207	10.84	9.93054	6.41975	6.11893	Hmga2_IP_R1_peak_2839		30	Intergenic	Intergenic	-40869	Itm2c	NM_022417	Itm2c
chr10	94409539	94409711	173	11.87	9.93023	6.26012	6.16008	Hmga2_IP_R1_peak_4315		17	intron (Armc9, intron 17 of 24)	-intron (Armc9, intron 17 of 20)	51664	Armc9	NM_030184	Armc9
chr8	108637295	108637468	174	13.06	9.92748	5.97482	6.17575	Hmga2_IP_R1_peak_32378		38	Intergenic	Intergenic	9151	B3gnt7	NM_145222	B3gnt7
chr10	113447327	113447466	140	11.5	9.92407	6.38235	6.05989	Hmga2_IP_R1_peak_4792		55	Intergenic	Intergenic	13253	B3gnt7	NM_145222	B3gnt7
chr10	72702284	72702449	166	10.87	9.92362	6.43759	6.09807	Hmga2_IP_R1_peak_4128		50	Intergenic	Intergenic	28371	1700019O17Rik	NM_027966	1700019O17Rik
chr9	112435216	112435367	152	10.92	9.92306	6.46338	6.07428	Hmga2_IP_R1_peak_34011		19	Intergenic	Intergenic	33610	Cops7b	NM_172974	Cops7b
chr18	66739138	66739427	290	10.85	9.92058	6.42392	6.10573	Hmga2_IP_R1_peak_16856		27	Intergenic	Intergenic	24443	Nppc	NM_010933	Nppc
chr5	93619356	93619500	145	13.85	9.91865	5.88047	6.09739	Hmga2_IP_R1_peak_26886		45	Intergenic	Intergenic	-16022	Nppc	NM_010933	Nppc
chr8	6708396	6708578	183	10.81	9.91792	6.40545	6.13899	Hmga2_IP_R1_peak_30618		10	intron (Dis3l2, intron 3 of 20)	-intron (Dis3l2, intron 3 of 21)	48837	Dis3l2	NM_153530	Dis3l2
chr3	107061175	107061357	183	10.87	9.91574	6.43508	6.07869	Hmga2_IP_R1_peak_22260		13	intron (Dis3l2, intron 6 of 20)	-intron (Dis3l2, intron 7 of 21)	121988	Dis3l2	NM_153530	Dis3l2
chr7	110274800	110274967	168	10.86	9.91388	6.43195	6.08903	Hmga2_IP_R1_peak_30169		66	intron (Dis3l2, intron 6 of 20)	-intron (Dis3l2, intron 7 of 21)	145503	Dis3l2	NM_153530	Dis3l2
chr4	150101667	150101808	142	11.1	9.91007	6.45461	6.07691	Hmga2_IP_R1_peak_25300		11	intron (Chrnd, intron 11 of 11)	-intron (Chrnd, intron 11 of 11)	7489	Chrnd	NM_021600	Chrnd
chr4	6926667	6926846	180	10.86	9.90971	6.43088	6.08623	Hmga2_IP_R1_peak_23289		12	TTS (Eif4e2)	#NAME?	-23817	Efhd1	NM_028889	Efhd1
chr4	102020767	102020977	211	11.32	9.90005	6.27254	6.20139	Hmga2_IP_R1_peak_24878		17	intron (Gigyf2, intron 2 of 28)	-intron (Gigyf2, intron 2 of 28)	18953	Gigyf2	NM_146112	Gigyf2
chr10	70579799	70579969	171	11.47	9.89588	6.321	6.09431	Hmga2_IP_R1_peak_4098		12	intron (Gigyf2, intron 5 of 28)	-intron (Gigyf2, intron 5 of 28)	28732	Kcnj13	NM_001110227	Kcnj13
chr3	47540849	47541036	188	11.31	9.89389	6.33211	6.098	Hmga2_IP_R1_peak_21238		10	intron (Gigyf2, intron 16 of 28)	-intron (Gigyf2, intron 16 of 28)	-25483	Kcnj13	NM_001110227	Kcnj13
chr8	38503001	38503229	229	12.4	9.89385	6.05396	6.07478	Hmga2_IP_R1_peak_30969		70	intron (Gigyf2, intron 18 of 28)	-intron (Gigyf2, intron 18 of 28)	-27321	Kcnj13	NM_001110227	Kcnj13
chr11	90888200	90888427	228	10.81	9.89208	6.40155	6.08853	Hmga2_IP_R1_peak_6072		46	intron (Gigyf2, intron 28 of 28)	-intron (Gigyf2, intron 28 of 28)	-23188	3110079O15Rik	NM_028473	3110079O15Rik
chr9	93865475	93865647	173	10.8	9.88807	6.39963	6.09722	Hmga2_IP_R1_peak_33845		17	intron (Inpp5d, intron 11 of 27)	-intron (Inpp5d, intron 11 of 26)	-59700	Atg16l1	NM_001205391	Atg16l1
chr3	55820638	55820922	285	10.76	9.88529	6.37682	6.10982	Hmga2_IP_R1_peak_21383		10	intron (Sag, intron 6 of 15)	-intron (Sag, intron 6 of 15)	15463	Sag	NM_009118	Sag
chr15	75537799	75537978	180	11.5	9.88323	6.25379	6.14343	Hmga2_IP_R1_peak_12883		82	intron (Sag, intron 14 of 15)	-intron (Sag, intron 14 of 15)	-10990	Dgkd	NM_177646	Dgkd
chr9	80742982	80743180	199	11.54	9.87948	6.28574	6.08813	Hmga2_IP_R1_peak_33606		20	intron (Dgkd, intron 3 of 29)	-intron (Dgkd, intron 3 of 29)	35432	Dgkd	NM_177646	Dgkd
chr8	88117167	88117356	190	11.11	9.87706	6.37261	6.09901	Hmga2_IP_R1_peak_32054		26	intron (Usp40, intron 24 of 31)	-intron (Usp40, intron 20 of 27)	49301	Usp40	NM_001033291	Usp40
chr16	86499765	86500156	392	10.76	9.87673	6.26362	6.28785	Hmga2_IP_R1_peak_14688		19	intron (Usp40, intron 18 of 31)	-intron (Usp40, intron 18 of 27)	37110	Usp40	NM_001033291	Usp40
chr14	103806631	103806791	161	10.86	9.8754	6.43209	6.03993	Hmga2_IP_R1_peak_11102		10	Intergenic	Intergenic	-4352	Mroh2a	NM_001281466	Mroh2a
chr11	61727025	61727266	242	11.33	9.87414	6.23943	6.19334	Hmga2_IP_R1_peak_5766		13	intron (Trpm8, intron 25 of 26)	-intron (Trpm8, intron 25 of 26)	-24829	Spp2	NM_029269	Spp2
chr10	72055638	72055880	243	11.18	9.87069	6.28618	6.11946	Hmga2_IP_R1_peak_4119		23	Intergenic	Intergenic	40061	Spp2	NM_029269	Spp2
chr13	86109804	86109978	175	12.1	9.86802	6.17144	6.11142	Hmga2_IP_R1_peak_8966		22	Intergenic	Intergenic	-20254	Gm19589	NR_037971	Gm19589
chr8	3581520	3581711	192	10.94	9.8675	6.3496	6.1154	Hmga2_IP_R1_peak_30534		21	intron (1700067G17Rik, intron 2 of 2)	-intron (1700067G17Rik, intron 2 of 2)	3475	1700067G17Rik	NR_040471	1700067G17Rik
chr3	121035543	121035694	152	10.98	9.86516	6.40339	6.10493	Hmga2_IP_R1_peak_22555		11	Intergenic	Intergenic	18473	1700067G17Rik	NR_040471	1700067G17Rik
chr7	118990519	118990685	167	10.81	9.86388	6.40229	6.06128	Hmga2_IP_R1_peak_30277		38	Intergenic	Intergenic	-18863	Sh3bp4	NM_133816	Sh3bp4
chr10	129512848	129513056	209	10.99	9.86381	6.35765	6.05253	Hmga2_IP_R1_peak_5046		22	intron (Sh3bp4, intron 2 of 5)	-intron (Sh3bp4, intron 2 of 5)	57484	Sh3bp4	NM_133816	Sh3bp4
chr9	53657091	53657268	178	11.47	9.86324	6.2853	6.09963	Hmga2_IP_R1_peak_33218		10	Intergenic	Intergenic	88435	Sh3bp4	NM_133816	Sh3bp4
chr12	68152332	68152520	189	10.79	9.86072	6.39284	6.08965	Hmga2_IP_R1_peak_7345		11	Intergenic	Intergenic	158073	C030007H22Rik	NR_040482	C030007H22Rik
chr2	77894657	77894920	264	11.69	9.85899	6.22144	6.09707	Hmga2_IP_R1_peak_19038		18	Intergenic	Intergenic	63960	C030007H22Rik	NR_040482	C030007H22Rik
chr6	56190449	56190666	218	29.72	9.85692	3.8197	6.172	Hmga2_IP_R1_peak_28104		18	intron (C030007H22Rik, intron 1 of 2)	-intron (C030007H22Rik, intron 1 of 2)	10035	C030007H22Rik	NR_040482	C030007H22Rik
chr10	8917136	8917374	239	13.82	9.85618	5.81199	6.09647	Hmga2_IP_R1_peak_2993		14	intron (Agap1, intron 11 of 16)	-intron (Agap1, intron 11 of 16)	-65835	4933400F21Rik	NR_015540	4933400F21Rik
chr16	37409453	37409613	161	10.81	9.85222	6.40515	6.03764	Hmga2_IP_R1_peak_13452		10	intron (Agap1, intron 12 of 17)	-intron (Agap1, intron 11 of 16)	-85311	4933400F21Rik	NR_015540	4933400F21Rik
chr7	76960181	76960387	207	11.99	9.85143	6.15648	6.1024	Hmga2_IP_R1_peak_29705		16	Intergenic	Intergenic	-4155	Gbx2	NM_010262	Gbx2
chr15	21091500	21091655	156	11.46	9.85107	6.29424	6.0424	Hmga2_IP_R1_peak_11974		26	intron (Iqca, intron 8 of 18)	-intron (Iqca, intron 8 of 18)	62499	Iqca	NM_029122	Iqca
chr17	80555807	80556025	219	10.68	9.84726	6.33288	6.14216	Hmga2_IP_R1_peak_15726		11	Intergenic	Intergenic	-126700	Cops8	NM_133805	Cops8
chr17	84048417	84048578	162	10.84	9.84563	6.41696	6.02906	Hmga2_IP_R1_peak_15793		16	intron (Ube2f, intron 3 of 9)	-intron (Ube2f, intron 3 of 9)	12115	Ube2f	NM_026454	Ube2f
chr2	92032539	92032696	158	13.08	9.84372	5.95004	6.07382	Hmga2_IP_R1_peak_19416		10	intron (Ube2f, intron 4 of 9)	-intron (Ube2f, intron 4 of 9)	22977	Ube2f	NM_026454	Ube2f
chr14	27874427	27874598	172	13.7	9.84086	5.82976	6.07248	Hmga2_IP_R1_peak_9782		16	Intergenic	Intergenic	-8126	Twist2	NM_007855	Twist2
chr12	103695771	103695933	163	12.89	9.84084	5.99794	6.07312	Hmga2_IP_R1_peak_7867		10	intron (Hdac4, intron 3 of 25)	-intron (Hdac4, intron 3 of 25)	128318	Hdac4	NM_207225	Hdac4
chr10	95927862	95928158	297	10.78	9.83445	6.3211	6.10867	Hmga2_IP_R1_peak_4332		29	Intergenic	Intergenic	-145810	Hdac4	NM_207225	Hdac4
chr1	16142395	16142615	221	11.51	9.83191	6.20543	6.10637	Hmga2_IP_R1_peak_172		17	Intergenic	Intergenic	-1299	Olfr1414	NM_147039	Olfr1414
chr13	46149642	46149799	158	11.18	9.83189	6.36479	6.00976	Hmga2_IP_R1_peak_8521		25	Intergenic	Intergenic	-20482	Gpc1	NM_016696	Gpc1
chr19	60250311	60250524	214	11.41	9.82925	6.2433	6.08739	Hmga2_IP_R1_peak_17778		121	Intergenic	Intergenic	-13466	Gpc1	NM_016696	Gpc1
chr10	27116966	27117179	214	11.1	9.82918	6.32885	6.05342	Hmga2_IP_R1_peak_3317		20	intron (Sned1, intron 1 of 30)	-intron (Sned1, intron 1 of 30)	18358	Sned1	NM_172463	Sned1
chr14	93048287	93048463	177	10.8	9.82891	6.38722	6.027	Hmga2_IP_R1_peak_10721		13	intron (Hdlbp, intron 1 of 27)	-intron (Hdlbp, intron 1 of 27)	6700	Hdlbp	NM_133808	Hdlbp
chr4	59197062	59197276	215	13.04	9.82891	5.91225	6.08526	Hmga2_IP_R1_peak_24206		23	intron (Farp2, intron 2 of 26)	-intron (Farp2, intron 2 of 26)	21695	Farp2	NM_145519	Farp2
chr19	28052045	28052338	294	11.12	9.82796	6.15814	6.1557	Hmga2_IP_R1_peak_17423		52	intron (Farp2, intron 2 of 26)	-intron (Farp2, intron 2 of 26)	26774	Farp2	NM_145519	Farp2
chr14	111045004	111045209	206	10.82	9.8245	6.36579	6.02562	Hmga2_IP_R1_peak_11327		15	Intergenic	Intergenic	-66360	Pdcd1	NM_008798	Pdcd1
chr8	45444536	45444704	169	11.34	9.82416	6.26858	6.07213	Hmga2_IP_R1_peak_31141		80	Intergenic	Intergenic	-358915	Pdcd1	NM_008798	Pdcd1
chr8	98440731	98440898	168	12.54	9.8167	6.04616	6.04564	Hmga2_IP_R1_peak_32139		11	Intergenic	Intergenic	-341867	4930440C22Rik	NR_040473	4930440C22Rik
chr11	24209401	24209575	175	11.94	9.81333	6.15539	6.05249	Hmga2_IP_R1_peak_5329		14	Intergenic	Intergenic	-211176	4930440C22Rik	NR_040473	4930440C22Rik
chr5	17273035	17273187	153	11.37	9.81284	6.30674	6.0319	Hmga2_IP_R1_peak_25582		25	Intergenic	Intergenic	-206465	4930440C22Rik	NR_040473	4930440C22Rik
chr7	90422349	90422586	238	10.76	9.80858	6.37633	6.00264	Hmga2_IP_R1_peak_29875		18	Intergenic	Intergenic	-153637	4930440C22Rik	NR_040473	4930440C22Rik
chr4	109631866	109632069	204	10.73	9.80843	6.35735	6.04699	Hmga2_IP_R1_peak_24984		13	Intergenic	Intergenic	-89930	4930440C22Rik	NR_040473	4930440C22Rik
chr7	64788414	64788566	153	10.82	9.80835	6.4105	5.97813	Hmga2_IP_R1_peak_29599		28	Intergenic	Intergenic	-64684	4930440C22Rik	NR_040473	4930440C22Rik
chr10	59760288	59760494	207	12.32	9.80262	5.98228	6.09651	Hmga2_IP_R1_peak_3960		28	Intergenic	Intergenic	-62440	4930440C22Rik	NR_040473	4930440C22Rik
chr15	94161017	94161210	194	11.48	9.80056	6.20397	6.07004	Hmga2_IP_R1_peak_13018		20	Intergenic	Intergenic	-59804	4930440C22Rik	NR_040473	4930440C22Rik
chr7	53103233	53103548	316	10.88	9.7971	6.33818	6.00724	Hmga2_IP_R1_peak_29494		12	Intergenic	Intergenic	-5011	4930440C22Rik	NR_040473	4930440C22Rik
chr8	6275144	6275291	148	10.83	9.79479	6.4146	5.9446	Hmga2_IP_R1_peak_30592		23	Intergenic	Intergenic	25100	4930440C22Rik	NR_040473	4930440C22Rik
chr1	41252375	41252587	213	10.71	9.79077	6.35091	6.00834	Hmga2_IP_R1_peak_510		58	Intergenic	Intergenic	60365	4930440C22Rik	NR_040473	4930440C22Rik
chr7	38285594	38285768	175	10.73	9.78831	6.35747	6.00789	Hmga2_IP_R1_peak_29442		10	Intergenic	Intergenic	87098	4930440C22Rik	NR_040473	4930440C22Rik
chr6	72517146	72517376	231	10.72	9.7859	6.35362	5.99398	Hmga2_IP_R1_peak_28392		21	Intergenic	Intergenic	109189	4930440C22Rik	NR_040473	4930440C22Rik
chr14	108307672	108307861	190	12.22	9.78515	6.0443	6.04159	Hmga2_IP_R1_peak_11206		10	Intergenic	Intergenic	138379	4930440C22Rik	NR_040473	4930440C22Rik
chr14	82938802	82939045	244	10.73	9.78475	6.36021	5.99802	Hmga2_IP_R1_peak_10325		13	Intergenic	Intergenic	155654	4930440C22Rik	NR_040473	4930440C22Rik
chr11	97720065	97720443	379	10.56	9.78462	6.23859	6.16111	Hmga2_IP_R1_peak_6176		23	Intergenic	Intergenic	163464	4930440C22Rik	NR_040473	4930440C22Rik
chr10	60247914	60248056	143	11.57	9.77894	6.26388	6.00252	Hmga2_IP_R1_peak_3962		25	Intergenic	Intergenic	191025	4930440C22Rik	NR_040473	4930440C22Rik
chr16	42904591	42904827	237	11.12	9.77793	6.25135	6.08492	Hmga2_IP_R1_peak_13524		12	Intergenic	Intergenic	208225	4930440C22Rik	NR_040473	4930440C22Rik
chr3	156127176	156127463	288	11.28	9.77769	6.18063	6.12151	Hmga2_IP_R1_peak_23186		29	Intergenic	Intergenic	218549	4930440C22Rik	NR_040473	4930440C22Rik
chr5	59059102	59059306	205	10.68	9.77518	6.33427	6.02372	Hmga2_IP_R1_peak_26127		20	Intergenic	Intergenic	223415	4930440C22Rik	NR_040473	4930440C22Rik
chr8	67833509	67833676	168	10.77	9.77217	6.38032	5.95342	Hmga2_IP_R1_peak_31744		10	Intergenic	Intergenic	240026	4930440C22Rik	NR_040473	4930440C22Rik
chr7	86513134	86513332	199	11.38	9.77183	6.19029	6.08848	Hmga2_IP_R1_peak_29823		16	Intergenic	Intergenic	-118688	Fam174a	NM_026321	Fam174a
chr8	119272447	119272847	401	10.92	9.76971	6.32696	6.01112	Hmga2_IP_R1_peak_32520		13	Intergenic	Intergenic	-102487	Fam174a	NM_026321	Fam174a
chr2	23962158	23962307	150	10.82	9.7679	6.40793	5.91739	Hmga2_IP_R1_peak_18070		75	Intergenic	Intergenic	-57911	Fam174a	NM_026321	Fam174a
chr3	118493824	118493974	151	10.8	9.76436	6.39846	5.92311	Hmga2_IP_R1_peak_22518		22	Intergenic	Intergenic	-12315	Fam174a	NM_026321	Fam174a
chr5	132274889	132275089	201	10.82	9.76225	6.3382	5.97368	Hmga2_IP_R1_peak_27159		14	intron (Fam174a, intron 2 of 2)	-intron (Fam174a, intron 2 of 2)	20147	Fam174a	NM_026321	Fam174a
chr18	21355145	21355315	171	10.74	9.7606	6.36667	5.96089	Hmga2_IP_R1_peak_16215		22	Intergenic	Intergenic	100317	Fam174a	NM_026321	Fam174a
chr4	64662958	64663117	160	12.34	9.76006	6.04078	6.02929	Hmga2_IP_R1_peak_24262		19	Intergenic	Intergenic	102411	Fam174a	NM_026321	Fam174a
chr19	16832529	16832768	240	11.11	9.75967	6.28168	5.94448	Hmga2_IP_R1_peak_17315		22	Intergenic	Intergenic	130425	Fam174a	NM_026321	Fam174a
chr10	52675003	52675227	225	11.78	9.75966	6.1538	6.01614	Hmga2_IP_R1_peak_3844		10	Intergenic	Intergenic	138522	Fam174a	NM_026321	Fam174a
chr14	92930257	92930415	159	11.67	9.75694	6.20563	5.96624	Hmga2_IP_R1_peak_10715		27	Intergenic	Intergenic	143401	Fam174a	NM_026321	Fam174a
chr4	149583901	149584424	524	10.95	9.75458	6.18273	6.1293	Hmga2_IP_R1_peak_25294		14	Intergenic	Intergenic	158212	Fam174a	NM_026321	Fam174a
chr14	51455195	51455365	171	11.6	9.75419	6.17829	6.00434	Hmga2_IP_R1_peak_9990		12	Intergenic	Intergenic	168147	Fam174a	NM_026321	Fam174a
chr16	4492712	4492882	171	11.23	9.75396	6.2518	5.96197	Hmga2_IP_R1_peak_13109		45	Intergenic	Intergenic	157485	St8sia4	NM_009183	St8sia4
chr10	23167979	23168211	233	10.64	9.75183	6.29514	6.03892	Hmga2_IP_R1_peak_3259		11	Intergenic	Intergenic	132313	St8sia4	NM_009183	St8sia4
chr1	73181330	73181551	222	10.72	9.74957	6.30282	5.98986	Hmga2_IP_R1_peak_1129		19	intron (St8sia4, intron 4 of 4)	-intron (St8sia4, intron 4 of 4)	58005	St8sia4	NM_009183	St8sia4
chr1	17200011	17200175	165	10.73	9.74895	6.34761	5.97442	Hmga2_IP_R1_peak_182		11	intron (St8sia4, intron 4 of 4)	-intron (St8sia4, intron 4 of 4)	54894	St8sia4	NM_009183	St8sia4
chr2	126365282	126365465	184	11.62	9.74876	6.18823	5.95116	Hmga2_IP_R1_peak_19987		18	Intergenic	Intergenic	-6380	St8sia4	NM_009183	St8sia4
chr6	51129534	51129762	229	12.79	9.74495	5.85185	6.09082	Hmga2_IP_R1_peak_28067		25	Intergenic	Intergenic	-2636	4930598F16Rik	NR_040479	4930598F16Rik
chr2	75982046	75982233	188	10.64	9.7424	6.31296	6.00438	Hmga2_IP_R1_peak_19014		23	Intergenic	Intergenic	-17647	4930598F16Rik	NR_040479	4930598F16Rik
chr14	36884865	36885078	214	10.8	9.73774	6.31024	5.9888	Hmga2_IP_R1_peak_9856		13	Intergenic	Intergenic	-25364	4930598F16Rik	NR_040479	4930598F16Rik
chr10	97573897	97574163	267	11.11	9.73731	6.23805	6.03415	Hmga2_IP_R1_peak_4377		11	Intergenic	Intergenic	-26362	4930598F16Rik	NR_040479	4930598F16Rik
chr19	11486990	11487251	262	10.61	9.73674	6.29303	6.01072	Hmga2_IP_R1_peak_17258		10	Intergenic	Intergenic	-36260	4930598F16Rik	NR_040479	4930598F16Rik
chr1	123205781	123206082	302	10.68	9.731	6.33268	5.96958	Hmga2_IP_R1_peak_1823		16	Intergenic	Intergenic	-118751	4930598F16Rik	NR_040479	4930598F16Rik
chr11	8305951	8306123	173	14.08	9.72335	5.64425	5.97361	Hmga2_IP_R1_peak_5091		14	Intergenic	Intergenic	106878	1700063A18Rik	NR_040467	1700063A18Rik
chr2	15419113	15419493	381	11.47	9.72324	6.14121	6.04012	Hmga2_IP_R1_peak_17940		12	Intergenic	Intergenic	100549	1700063A18Rik	NR_040467	1700063A18Rik
chr16	63019044	63019240	197	10.7	9.72181	6.3438	5.92511	Hmga2_IP_R1_peak_13931		15	Intergenic	Intergenic	70798	1700063A18Rik	NR_040467	1700063A18Rik
chr2	129792957	129793166	210	10.83	9.72181	6.29771	5.98575	Hmga2_IP_R1_peak_20029		11	Intergenic	Intergenic	69367	1700063A18Rik	NR_040467	1700063A18Rik
chr6	14418358	14418566	209	10.68	9.7217	6.33497	5.94413	Hmga2_IP_R1_peak_27511		10	Intergenic	Intergenic	59273	1700063A18Rik	NR_040467	1700063A18Rik
chr18	29619509	29619663	155	10.72	9.71719	6.35227	5.91534	Hmga2_IP_R1_peak_16326		18	intron (1700063A18Rik, intron 2 of 2)	-intron (1700063A18Rik, intron 2 of 2)	30569	1700063A18Rik	NR_040467	1700063A18Rik
chr8	39010608	39010757	150	12.17	9.71713	6.08866	5.95074	Hmga2_IP_R1_peak_30988		17	intron (1700063A18Rik, intron 1 of 2)	-intron (1700063A18Rik, intron 1 of 2)	26040	1700063A18Rik	NR_040467	1700063A18Rik
chr2	146748277	146748628	352	11.43	9.71553	6.06748	6.05519	Hmga2_IP_R1_peak_20272		11	Intergenic	Intergenic	-5114	1700063A18Rik	NR_040467	1700063A18Rik
chr8	107150997	107151196	200	12.2	9.7152	5.99753	6.04837	Hmga2_IP_R1_peak_32359		13	Intergenic	Intergenic	-11926	1700063A18Rik	NR_040467	1700063A18Rik
chr8	65686020	65686235	216	10.63	9.71518	6.30788	5.94637	Hmga2_IP_R1_peak_31688		28	Intergenic	Intergenic	-59884	1700063A18Rik	NR_040467	1700063A18Rik
chr4	71201412	71201612	201	10.98	9.71322	6.26923	5.92252	Hmga2_IP_R1_peak_24357		16	Intergenic	Intergenic	-68008	1700063A18Rik	NR_040467	1700063A18Rik
chr13	94060062	94060237	176	10.72	9.71291	6.32911	5.93369	Hmga2_IP_R1_peak_9187		12	Intergenic	Intergenic	-102339	1700063A18Rik	NR_040467	1700063A18Rik
chr16	74313211	74313389	179	12.15	9.70936	6.04487	5.97823	Hmga2_IP_R1_peak_14326		14	Intergenic	Intergenic	-142931	1700063A18Rik	NR_040467	1700063A18Rik
chr11	96182656	96182839	184	13.12	9.70843	5.81656	5.98493	Hmga2_IP_R1_peak_6149		16	Intergenic	Intergenic	-147876	1700063A18Rik	NR_040467	1700063A18Rik
chr5	123862826	123863007	182	11.81	9.70637	6.08727	5.9389	Hmga2_IP_R1_peak_27118		13	Intergenic	Intergenic	-163041	1700063A18Rik	NR_040467	1700063A18Rik
chr6	95414874	95415008	135	10.81	9.70604	6.40176	5.82583	Hmga2_IP_R1_peak_28689		16	Intergenic	Intergenic	-176389	1700063A18Rik	NR_040467	1700063A18Rik
chr13	37510758	37510949	192	11.67	9.70543	6.17514	5.95993	Hmga2_IP_R1_peak_8436		62	Intergenic	Intergenic	-201191	1700063A18Rik	NR_040467	1700063A18Rik
chr9	112446931	112447087	157	10.71	9.70521	6.34733	5.90978	Hmga2_IP_R1_peak_34012		54	Intergenic	Intergenic	-209332	1700063A18Rik	NR_040467	1700063A18Rik
chr10	75419365	75419535	171	10.68	9.70507	6.3318	5.92306	Hmga2_IP_R1_peak_4153		13	Intergenic	Intergenic	-214414	1700063A18Rik	NR_040467	1700063A18Rik
chr2	81767791	81767961	171	10.71	9.70437	6.34765	5.90385	Hmga2_IP_R1_peak_19132		28	Intergenic	Intergenic	-268807	1700063A18Rik	NR_040467	1700063A18Rik
chr19	44989656	44989833	178	17.39	9.7042	4.95753	5.95326	Hmga2_IP_R1_peak_17640		19	Intergenic	Intergenic	-275660	1700063A18Rik	NR_040467	1700063A18Rik
chr16	33402415	33402603	189	13.04	9.70295	5.81765	6.01297	Hmga2_IP_R1_peak_13392		17	Intergenic	Intergenic	-280390	1700063A18Rik	NR_040467	1700063A18Rik
chr14	91067470	91067642	173	10.7	9.69962	6.34321	5.89916	Hmga2_IP_R1_peak_10622		14	Intergenic	Intergenic	-283072	1700063A18Rik	NR_040467	1700063A18Rik
chr8	53300189	53300372	184	10.64	9.69955	6.3117	5.93134	Hmga2_IP_R1_peak_31355		29	Intergenic	Intergenic	-319181	1700063A18Rik	NR_040467	1700063A18Rik
chr1	72231278	72231427	150	11.21	9.69874	6.26668	5.93018	Hmga2_IP_R1_peak_1116		44	Intergenic	Intergenic	248931	4930533P14Rik	NR_040478	4930533P14Rik
chr11	17207953	17208130	178	10.64	9.69514	6.31124	5.92017	Hmga2_IP_R1_peak_5230		10	Intergenic	Intergenic	247858	4930533P14Rik	NR_040478	4930533P14Rik
chr12	50595293	50595482	190	14.29	9.69397	5.61854	5.91041	Hmga2_IP_R1_peak_6990		11	Intergenic	Intergenic	239222	4930533P14Rik	NR_040478	4930533P14Rik
chr14	17761313	17761476	164	11.23	9.6892	6.23875	5.93309	Hmga2_IP_R1_peak_9693		15	Intergenic	Intergenic	192234	4930533P14Rik	NR_040478	4930533P14Rik
chr5	149772943	149773103	161	12.45	9.68764	5.98044	5.94214	Hmga2_IP_R1_peak_27266		10	Intergenic	Intergenic	170392	4930533P14Rik	NR_040478	4930533P14Rik
chr3	126281031	126281190	160	10.97	9.68396	6.32108	5.8808	Hmga2_IP_R1_peak_22675		12	Intergenic	Intergenic	162702	4930533P14Rik	NR_040478	4930533P14Rik
chrX	114535684	114535830	147	10.73	9.67924	6.35865	5.84783	Hmga2_IP_R1_peak_34373		14	Intergenic	Intergenic	113745	4930533P14Rik	NR_040478	4930533P14Rik
chr1	96754270	96754498	229	11.33	9.67512	6.19345	5.89337	Hmga2_IP_R1_peak_1342		25	Intergenic	Intergenic	75611	4930533P14Rik	NR_040478	4930533P14Rik
chr2	61198757	61198945	189	12.4	9.67124	5.95257	5.96172	Hmga2_IP_R1_peak_18681		10	Intergenic	Intergenic	73821	4930533P14Rik	NR_040478	4930533P14Rik
chr15	98020739	98020929	191	10.99	9.6699	6.22341	5.89936	Hmga2_IP_R1_peak_13056		14	intron (4930533P14Rik, intron 1 of 2)	-intron (4930533P14Rik, intron 1 of 2)	41364	4930533P14Rik	NR_040478	4930533P14Rik
chr14	63101839	63101986	148	11.47	9.66926	6.22255	5.83253	Hmga2_IP_R1_peak_10107		23	intron (4930533P14Rik, intron 1 of 2)	-intron (4930533P14Rik, intron 1 of 2)	3474	4930533P14Rik	NR_040478	4930533P14Rik
chr9	92894291	92894476	186	13.27	9.66895	5.77536	5.9332	Hmga2_IP_R1_peak_33832		13	Intergenic	Intergenic	-22625	4930533P14Rik	NR_040478	4930533P14Rik
chr17	57780682	57780881	200	11.53	9.66817	6.12777	5.94195	Hmga2_IP_R1_peak_15339		14	Intergenic	Intergenic	-30198	4930533P14Rik	NR_040478	4930533P14Rik
chr2	58156661	58156853	193	10.63	9.66391	6.30673	5.88305	Hmga2_IP_R1_peak_18645		15	Intergenic	Intergenic	-97175	4930533P14Rik	NR_040478	4930533P14Rik
chrX	115927559	115927756	198	10.63	9.65805	6.30629	5.8629	Hmga2_IP_R1_peak_34378		17	Intergenic	Intergenic	-54755	Panct2	NR_131964	Panct2
chr10	5692024	5692181	158	10.78	9.658	6.30756	5.88255	Hmga2_IP_R1_peak_2957		29	intron (Slco6b1, intron 9 of 14)	-intron (Slco6b1, intron 9 of 14)	58625	Slco6b1	NR_120500	Slco6b1
chr5	133324761	133324978	218	10.57	9.65616	6.27488	5.92295	Hmga2_IP_R1_peak_27169		21	intron (Slco6b1, intron 8 of 14)	-intron (Slco6b1, intron 8 of 14)	54080	Slco6b1	NR_120500	Slco6b1
chr13	12578807	12578989	183	10.61	9.65477	6.29533	5.89139	Hmga2_IP_R1_peak_8119		13	intron (Slco6b1, intron 2 of 14)	-intron (Slco6b1, intron 2 of 14)	5854	Slco6b1	NR_120500	Slco6b1
chr16	64513053	64513319	267	10.99	9.65266	6.25861	5.87732	Hmga2_IP_R1_peak_13986		13	intron (Slco6b1, intron 1 of 14)	-intron (Slco6b1, intron 1 of 14)	1578	Slco6b1	NR_120500	Slco6b1
chr4	146873966	146874235	270	13.35	9.6506	5.72007	5.97501	Hmga2_IP_R1_peak_25272		18	Intergenic	Intergenic	-8069	Slco6b1	NR_120500	Slco6b1
chr10	87889144	87889289	146	13.61	9.64593	5.76901	5.87224	Hmga2_IP_R1_peak_4235		40	Intergenic	Intergenic	-58372	Slco6b1	NR_120500	Slco6b1
chr15	63197318	63197531	214	10.61	9.64586	6.29336	5.87199	Hmga2_IP_R1_peak_12789		24	intron (Slco6c1, intron 9 of 13)	-intron (Slco6c1, intron 9 of 13)	54608	Slco6c1	NM_028942	Slco6c1
chr9	48410454	48410841	388	12.07	9.64522	5.83403	6.00054	Hmga2_IP_R1_peak_33152		10	Intergenic	Intergenic	-12307	Slco6c1	NM_028942	Slco6c1
chr19	28385676	28385845	170	10.66	9.64362	6.3212	5.84653	Hmga2_IP_R1_peak_17429		15	Intergenic	Intergenic	-218845	Slco6c1	NM_028942	Slco6c1
chr12	98914597	98914744	148	11.72	9.64252	6.13231	5.82421	Hmga2_IP_R1_peak_7820		23	Intergenic	Intergenic	230862	D1Ertd622e	NM_133825	D1Ertd622e
chr2	87329181	87329324	144	11.78	9.64026	6.13625	5.82962	Hmga2_IP_R1_peak_19310		20	Intergenic	Intergenic	226965	D1Ertd622e	NM_133825	D1Ertd622e
chr2	95351595	95351955	361	10.45	9.63802	6.209	5.98294	Hmga2_IP_R1_peak_19444		19	Intergenic	Intergenic	166648	D1Ertd622e	NM_133825	D1Ertd622e
chr4	29558128	29558308	181	12.79	9.63794	5.85876	5.87016	Hmga2_IP_R1_peak_23788		19	Intergenic	Intergenic	93888	D1Ertd622e	NM_133825	D1Ertd622e
chr13	34041650	34041841	192	10.77	9.63624	6.23882	5.94551	Hmga2_IP_R1_peak_8408		17	Intergenic	Intergenic	91281	D1Ertd622e	NM_133825	D1Ertd622e
chr11	79188887	79189073	187	12.39	9.63332	5.94469	5.88398	Hmga2_IP_R1_peak_5929		10	intron (Ppip5k2, intron 2 of 27)	-intron (Ppip5k2, intron 2 of 27)	8779	Ppip5k2	NM_173760	Ppip5k2
chr6	120386303	120386450	148	12.33	9.63254	6.00319	5.85524	Hmga2_IP_R1_peak_28972		145	Intergenic	Intergenic	33224	Gin1	NM_026250	Gin1
chr16	85356628	85356818	191	10.69	9.63199	6.22552	5.90953	Hmga2_IP_R1_peak_14655		11	TTS (Pam)	#NAME?	50841	Gin1	NM_026250	Gin1
chr7	31330242	31330414	173	14.61	9.63092	5.46886	5.89017	Hmga2_IP_R1_peak_29413		11	intron (Pam, intron 3 of 25)	-intron (Pam, intron 3 of 25)	89167	B230216N24Rik	NR_037993	B230216N24Rik
chr11	31875266	31875452	187	10.62	9.63085	6.30033	5.85031	Hmga2_IP_R1_peak_5464		43	Intergenic	Intergenic	41127	1810006J02Rik	NR_040439	1810006J02Rik
chr13	56339540	56339712	173	11.01	9.62926	6.24081	5.86006	Hmga2_IP_R1_peak_8600		11	Intergenic	Intergenic	60617	1810006J02Rik	NR_040439	1810006J02Rik
chr19	54065992	54066149	158	11.77	9.62731	6.08852	5.88017	Hmga2_IP_R1_peak_17731		22	Intergenic	Intergenic	86343	1810006J02Rik	NR_040439	1810006J02Rik
chr6	40999350	40999518	169	10.62	9.61981	6.29868	5.84024	Hmga2_IP_R1_peak_27937		19	Intergenic	Intergenic	135013	1810006J02Rik	NR_040439	1810006J02Rik
chr18	58882129	58882284	156	10.65	9.61963	6.3185	5.81422	Hmga2_IP_R1_peak_16764		43	Intergenic	Intergenic	-137708	Slco6d1	NM_001164233	Slco6d1
chr10	29210298	29210439	142	11.62	9.6195	6.16505	5.82375	Hmga2_IP_R1_peak_3368		56	Intergenic	Intergenic	-113195	Slco6d1	NM_001164233	Slco6d1
chr2	171395055	171395245	191	11.7	9.61892	6.084	5.87887	Hmga2_IP_R1_peak_20461		11	Intergenic	Intergenic	-67657	Slco6d1	NM_001164233	Slco6d1
chr11	37685185	37685335	151	12.36	9.61842	5.9778	5.88916	Hmga2_IP_R1_peak_5514		11	intron (Slco6d1, intron 1 of 13)	-intron (Slco6d1, intron 1 of 12)	1727	Slco6d1	NM_001164233	Slco6d1
chr16	4573661	4573856	196	12.37	9.61724	5.93376	5.93096	Hmga2_IP_R1_peak_13112		12	intron (Slco6d1, intron 4 of 13)	-intron (Slco6d1, intron 4 of 12)	12810	Slco6d1	NM_001164233	Slco6d1
chr4	38088756	38088918	163	10.9	9.61639	6.26749	5.84996	Hmga2_IP_R1_peak_23954		13	intron (Slco6d1, intron 5 of 13)	-intron (Slco6d1, intron 5 of 12)	22650	Slco6d1	NM_001164233	Slco6d1
chr4	107829113	107829321	209	10.88	9.6161	6.20585	5.86831	Hmga2_IP_R1_peak_24926		14	intron (Slco6d1, intron 6 of 13)	-intron (Slco6d1, intron 6 of 12)	25890	Slco6d1	NM_001164233	Slco6d1
chr11	96707701	96707853	153	11.97	9.61386	6.07305	5.84093	Hmga2_IP_R1_peak_6161		20	Intergenic	Intergenic	152554	Slco6d1	NM_001164233	Slco6d1
chr12	114137599	114137817	219	10.59	9.61319	6.26038	5.85035	Hmga2_IP_R1_peak_7934		13	Intergenic	Intergenic	324394	Slco6d1	NM_001164233	Slco6d1
chr4	97407177	97407360	184	12.61	9.60992	5.91146	5.88953	Hmga2_IP_R1_peak_24822		20	Intergenic	Intergenic	616969	Slco6d1	NM_001164233	Slco6d1
chr2	108707579	108707761	183	10.59	9.60868	6.28398	5.82888	Hmga2_IP_R1_peak_19702		13	Intergenic	Intergenic	-572153	Cntnap5b	NM_172851	Cntnap5b
chr1	156863906	156864076	171	10.61	9.60719	6.29476	5.82681	Hmga2_IP_R1_peak_2433		10	Intergenic	Intergenic	-536236	Cntnap5b	NM_172851	Cntnap5b
chr4	19257542	19257786	245	10.45	9.60614	6.20743	5.93604	Hmga2_IP_R1_peak_23518		73	Intergenic	Intergenic	-528712	Cntnap5b	NM_172851	Cntnap5b
chr9	79481882	79482031	150	10.64	9.60569	6.311	5.80109	Hmga2_IP_R1_peak_33570		33	Intergenic	Intergenic	-481037	Cntnap5b	NM_172851	Cntnap5b
chr3	74337810	74338034	225	10.6	9.60556	6.2869	5.82134	Hmga2_IP_R1_peak_21783		13	Intergenic	Intergenic	-381605	Cntnap5b	NM_172851	Cntnap5b
chr19	3938181	3938366	186	10.6	9.60382	6.29047	5.82461	Hmga2_IP_R1_peak_17198		14	Intergenic	Intergenic	-289204	Cntnap5b	NM_172851	Cntnap5b
chr15	100696421	100696601	181	10.55	9.60317	6.26055	5.85646	Hmga2_IP_R1_peak_13076		10	Intergenic	Intergenic	-251603	Cntnap5b	NM_172851	Cntnap5b
chr13	17934077	17934241	165	14.21	9.60179	5.57307	5.84927	Hmga2_IP_R1_peak_8209		11	Intergenic	Intergenic	-12125	Cntnap5b	NM_172851	Cntnap5b
chr1	25924502	25924691	190	11.03	9.59963	6.19358	5.85596	Hmga2_IP_R1_peak_292		15	intron (Cntnap5b, intron 1 of 23)	-intron (Cntnap5b, intron 1 of 23)	26920	Cntnap5b	NM_172851	Cntnap5b
chr1	23372352	23372544	193	10.55	9.5984	6.26459	5.8551	Hmga2_IP_R1_peak_262		16	intron (Cntnap5b, intron 2 of 23)	-intron (Cntnap5b, intron 2 of 23)	168852	Cntnap5b	NM_172851	Cntnap5b
chr19	34351481	34351699	219	10.54	9.59824	6.25613	5.86613	Hmga2_IP_R1_peak_17530		25	intron (Cntnap5b, intron 3 of 23)	-intron (Cntnap5b, intron 3 of 23)	213735	Cntnap5b	NM_172851	Cntnap5b
chr2	15294809	15295014	206	11.93	9.59478	5.99259	5.85967	Hmga2_IP_R1_peak_17938		10	intron (Cntnap5b, intron 4 of 23)	-intron (Cntnap5b, intron 4 of 23)	282842	Cntnap5b	NM_172851	Cntnap5b
chr12	8712459	8712694	236	12.2	9.59448	5.93642	5.9119	Hmga2_IP_R1_peak_6511		25	intron (Cntnap5b, intron 10 of 23)	-intron (Cntnap5b, intron 10 of 23)	397955	Cntnap5b	NM_172851	Cntnap5b
chr2	99928068	99928232	165	10.64	9.59246	6.31231	5.78058	Hmga2_IP_R1_peak_19572		11	intron (Cntnap5b, intron 11 of 23)	-intron (Cntnap5b, intron 11 of 23)	475173	Cntnap5b	NM_172851	Cntnap5b
chr16	18293568	18293714	147	11.46	9.59098	6.17083	5.83159	Hmga2_IP_R1_peak_13209		14	intron (Cntnap5b, intron 16 of 23)	-intron (Cntnap5b, intron 16 of 23)	599062	Cntnap5b	NM_172851	Cntnap5b
chr3	46938522	46938687	166	11.27	9.58906	6.14774	5.8051	Hmga2_IP_R1_peak_21215		10	intron (Cntnap5b, intron 21 of 23)	-intron (Cntnap5b, intron 21 of 23)	-685048	Gm20268	NR_037989	Gm20268
chr1	110543743	110543904	162	11.48	9.58252	6.14557	5.80198	Hmga2_IP_R1_peak_1584		10	intron (Cntnap5b, intron 21 of 23)	-intron (Cntnap5b, intron 21 of 23)	-681148	Gm20268	NR_037989	Gm20268
chr6	116005541	116005736	196	15.89	9.58196	5.15677	5.9254	Hmga2_IP_R1_peak_28932		28	Intergenic	Intergenic	-665924	Gm20268	NR_037989	Gm20268
chr5	140076645	140076873	229	10.47	9.57931	6.2183	5.88286	Hmga2_IP_R1_peak_27207		13	Intergenic	Intergenic	-628895	Gm20268	NR_037989	Gm20268
chr15	38184316	38184769	454	10.58	9.57827	6.27922	5.8144	Hmga2_IP_R1_peak_12269		10	Intergenic	Intergenic	-582931	Gm20268	NR_037989	Gm20268
chr11	50202213	50202448	236	12.35	9.57825	5.89684	5.89395	Hmga2_IP_R1_peak_5663		10	Intergenic	Intergenic	-573239	Gm20268	NR_037989	Gm20268
chr12	52387173	52387359	187	10.58	9.57462	6.28003	5.79042	Hmga2_IP_R1_peak_7029		11	Intergenic	Intergenic	-568242	Gm20268	NR_037989	Gm20268
chr2	111257512	111257753	242	10.57	9.56718	6.22245	5.82877	Hmga2_IP_R1_peak_19779		10	Intergenic	Intergenic	-529133	Gm20268	NR_037989	Gm20268
chr1	28340823	28341032	210	10.51	9.56649	6.24284	5.8297	Hmga2_IP_R1_peak_348		26	Intergenic	Intergenic	-513145	Gm20268	NR_037989	Gm20268
chr14	89708564	89708724	161	11.29	9.56329	6.17141	5.788	Hmga2_IP_R1_peak_10543		10	Intergenic	Intergenic	-438137	Gm20268	NR_037989	Gm20268
chr14	92277161	92277335	175	10.79	9.56276	6.23241	5.80049	Hmga2_IP_R1_peak_10678		12	Intergenic	Intergenic	-415525	Gm20268	NR_037989	Gm20268
chr11	75787928	75788148	221	10.52	9.56192	6.24858	5.80028	Hmga2_IP_R1_peak_5892		10	Intergenic	Intergenic	-299619	Gm20268	NR_037989	Gm20268
chr8	29178196	29178353	158	10.59	9.56123	6.28656	5.77242	Hmga2_IP_R1_peak_30850		12	Intergenic	Intergenic	-298784	Gm20268	NR_037989	Gm20268
chr6	19039821	19039970	150	10.99	9.56018	6.22991	5.74408	Hmga2_IP_R1_peak_27604		39	Intergenic	Intergenic	-239010	Gm20268	NR_037989	Gm20268
chr3	158763171	158763318	148	10.62	9.55819	6.30103	5.74496	Hmga2_IP_R1_peak_23240		16	Intergenic	Intergenic	-223799	Gm20268	NR_037989	Gm20268
chr2	174751803	174751986	184	12.38	9.55606	5.89933	5.85131	Hmga2_IP_R1_peak_20480		41	Intergenic	Intergenic	-179682	Gm20268	NR_037989	Gm20268
chr15	34108745	34108938	194	10.66	9.55576	6.22351	5.84073	Hmga2_IP_R1_peak_12212		13	Intergenic	Intergenic	-42184	Gm20268	NR_037989	Gm20268
chr2	129117365	129117569	205	10.6	9.55473	6.25922	5.78134	Hmga2_IP_R1_peak_20021		11	Intergenic	Intergenic	35732	Gm20268	NR_037989	Gm20268
chr12	71261380	71261582	203	10.51	9.55147	6.24177	5.79582	Hmga2_IP_R1_peak_7396		25	Intergenic	Intergenic	39621	Gm20268	NR_037989	Gm20268
chr5	142879937	142880131	195	11.67	9.55078	6.05399	5.81634	Hmga2_IP_R1_peak_27223		33	Intergenic	Intergenic	75256	Gm20268	NR_037989	Gm20268
chr10	91624089	91624289	201	11.34	9.55032	6.06516	5.87936	Hmga2_IP_R1_peak_4286		20	Intergenic	Intergenic	160564	Gm20268	NR_037989	Gm20268
chr1	74233040	74233204	165	11.13	9.55005	6.14776	5.85164	Hmga2_IP_R1_peak_1141		13	Intergenic	Intergenic	271486	Gm20268	NR_037989	Gm20268
chr14	62726029	62726212	184	10.54	9.54847	6.25572	5.78037	Hmga2_IP_R1_peak_10102		15	Intergenic	Intergenic	347382	Gm20268	NR_037989	Gm20268
chr14	19002552	19002747	196	12.29	9.54687	5.86338	5.82154	Hmga2_IP_R1_peak_9702		18	Intergenic	Intergenic	362262	Gm20268	NR_037989	Gm20268
chr6	15420955	15421100	146	11.77	9.5466	6.08485	5.78175	Hmga2_IP_R1_peak_27532		10	Intergenic	Intergenic	479462	Gm20268	NR_037989	Gm20268
chr16	26277342	26277497	156	10.97	9.54578	6.22333	5.81596	Hmga2_IP_R1_peak_13296		33	Intergenic	Intergenic	519500	Gm20268	NR_037989	Gm20268
chr16	96658229	96658371	143	10.83	9.54496	6.26843	5.74026	Hmga2_IP_R1_peak_14790		33	Intergenic	Intergenic	527862	Gm20268	NR_037989	Gm20268
chr10	124475769	124475982	214	10.5	9.54271	6.23509	5.81536	Hmga2_IP_R1_peak_4955		18	Intergenic	Intergenic	529800	Gm20268	NR_037989	Gm20268
chr6	24849979	24850161	183	10.61	9.5394	6.22727	5.80299	Hmga2_IP_R1_peak_27719		13	Intergenic	Intergenic	533294	Gm20268	NR_037989	Gm20268
chr3	127333528	127333746	219	11.91	9.53679	5.91655	5.87211	Hmga2_IP_R1_peak_22686		40	Intergenic	Intergenic	561463	Gm20268	NR_037989	Gm20268
chr14	111436477	111436680	204	12.05	9.53493	5.91968	5.85109	Hmga2_IP_R1_peak_11343		13	Intergenic	Intergenic	688866	Gm20268	NR_037989	Gm20268
chr14	49666865	49667273	409	10.5	9.53421	6.19509	5.86745	Hmga2_IP_R1_peak_9966		20	Intergenic	Intergenic	727498	Gm20268	NR_037989	Gm20268
chr3	141812088	141812292	205	13.56	9.53196	5.62678	5.82778	Hmga2_IP_R1_peak_22953		19	Intergenic	Intergenic	952195	Gm20268	NR_037989	Gm20268
chr14	17408358	17408593	236	11.79	9.53151	5.96108	5.89447	Hmga2_IP_R1_peak_9686		12	Intergenic	Intergenic	1155826	Gm20268	NR_037989	Gm20268
chr8	88572430	88572636	207	10.73	9.5297	6.20219	5.8149	Hmga2_IP_R1_peak_32066		20	Intergenic	Intergenic	1170171	Gm20268	NR_037989	Gm20268
chr2	60200828	60201025	198	11.21	9.52893	6.12697	5.79165	Hmga2_IP_R1_peak_18666		24	Intergenic	Intergenic	1287303	Gm20268	NR_037989	Gm20268
chr17	82407226	82407379	154	10.73	9.52548	6.26442	5.72831	Hmga2_IP_R1_peak_15755		11	Intergenic	Intergenic	1339335	Gm20268	NR_037989	Gm20268
chr15	92984629	92984880	252	14.44	9.52492	5.43204	5.79412	Hmga2_IP_R1_peak_13004		11	Intergenic	Intergenic	1340118	Gm20268	NR_037989	Gm20268
chr12	107951483	107951669	187	11.3	9.52132	6.10865	5.7904	Hmga2_IP_R1_peak_7891		14	Intergenic	Intergenic	1397708	Gm20268	NR_037989	Gm20268
chr12	114085532	114085686	155	11.92	9.52112	6.01283	5.78028	Hmga2_IP_R1_peak_7933		15	Intergenic	Intergenic	1454485	Gm20268	NR_037989	Gm20268
chr16	80878444	80878883	440	10.38	9.51638	6.16548	5.85923	Hmga2_IP_R1_peak_14526		12	Intergenic	Intergenic	1455471	Gm20268	NR_037989	Gm20268
chr16	79829043	79829224	182	10.53	9.51217	6.25296	5.72754	Hmga2_IP_R1_peak_14476		21	Intergenic	Intergenic	1493081	Gm20268	NR_037989	Gm20268
chr3	135547415	135547597	183	10.97	9.51024	6.10528	5.8545	Hmga2_IP_R1_peak_22834		10	Intergenic	Intergenic	1495769	Gm20268	NR_037989	Gm20268
chr16	11303762	11303906	145	10.59	9.50979	6.28183	5.69345	Hmga2_IP_R1_peak_13144		16	Intergenic	Intergenic	1532312	Gm20268	NR_037989	Gm20268
chr8	101477690	101477883	194	10.45	9.50832	6.20714	5.7889	Hmga2_IP_R1_peak_32210		10	Intergenic	Intergenic	1536335	Gm20268	NR_037989	Gm20268
chr2	46785401	46785594	194	10.68	9.508	6.19667	5.77891	Hmga2_IP_R1_peak_18394		16	Intergenic	Intergenic	1582178	Gm20268	NR_037989	Gm20268
chr11	33911097	33911331	235	10.4	9.50771	6.17892	5.83703	Hmga2_IP_R1_peak_5486		38	Intergenic	Intergenic	1736068	Gm20268	NR_037989	Gm20268
chr5	99379495	99379826	332	11.14	9.50718	6.08944	5.85348	Hmga2_IP_R1_peak_26926		27	Intergenic	Intergenic	1763236	Gm20268	NR_037989	Gm20268
chr2	16537030	16537206	177	11.52	9.50702	6.02743	5.81455	Hmga2_IP_R1_peak_17965		24	Intergenic	Intergenic	1764337	Gm20268	NR_037989	Gm20268
chr11	68739077	68739288	212	10.44	9.50595	6.20184	5.79414	Hmga2_IP_R1_peak_5833		10	Intergenic	Intergenic	1781719	Gm20268	NR_037989	Gm20268
chr3	56889749	56889913	165	10.53	9.49944	6.25316	5.71906	Hmga2_IP_R1_peak_21405		19	Intergenic	Intergenic	-1691446	Cdh20	NM_011800	Cdh20
chr12	117738079	117738221	143	10.59	9.49831	6.28628	5.67333	Hmga2_IP_R1_peak_7965		19	Intergenic	Intergenic	-1517202	Cdh20	NM_011800	Cdh20
chr12	92387774	92388009	236	10.45	9.49552	6.20825	5.77885	Hmga2_IP_R1_peak_7634		12	Intergenic	Intergenic	-1425040	Cdh20	NM_011800	Cdh20
chr8	63965716	63965879	164	11.92	9.49468	5.99741	5.75002	Hmga2_IP_R1_peak_31639		10	Intergenic	Intergenic	-1410281	Cdh20	NM_011800	Cdh20
chr11	63977721	63977913	193	10.46	9.4887	6.21121	5.7439	Hmga2_IP_R1_peak_5785		29	Intergenic	Intergenic	-1313650	Cdh20	NM_011800	Cdh20
chr5	80644494	80644940	447	12.08	9.48468	5.8813	5.81807	Hmga2_IP_R1_peak_26557		20	Intergenic	Intergenic	-1213261	Cdh20	NM_011800	Cdh20
chrX	18147671	18147809	139	10.6	9.48391	6.28775	5.64778	Hmga2_IP_R1_peak_34113		14	Intergenic	Intergenic	-1198037	Cdh20	NM_011800	Cdh20
chr7	25115584	25115730	147	11.97	9.48219	5.99173	5.72811	Hmga2_IP_R1_peak_29372		42	Intergenic	Intergenic	-1168309	Cdh20	NM_011800	Cdh20
chr13	117987236	117987369	134	13.9	9.478	5.6181	5.7017	Hmga2_IP_R1_peak_9553		20	Intergenic	Intergenic	-1152022	Cdh20	NM_011800	Cdh20
chr15	53863421	53863623	203	10.48	9.47777	6.22307	5.71785	Hmga2_IP_R1_peak_12666		13	Intergenic	Intergenic	-1099658	Cdh20	NM_011800	Cdh20
chr4	136262960	136263118	159	11.56	9.47562	6.05003	5.73925	Hmga2_IP_R1_peak_25207		12	Intergenic	Intergenic	-1075404	Cdh20	NM_011800	Cdh20
chr3	46066958	46067119	162	10.51	9.47546	6.23844	5.69457	Hmga2_IP_R1_peak_21174		13	Intergenic	Intergenic	-1000737	Cdh20	NM_011800	Cdh20
chr18	10603495	10603703	209	13.16	9.46954	5.65741	5.81835	Hmga2_IP_R1_peak_16062		10	Intergenic	Intergenic	-966129	Cdh20	NM_011800	Cdh20
chr6	31443642	31443811	170	11.35	9.46952	6.07619	5.74209	Hmga2_IP_R1_peak_27814		12	Intergenic	Intergenic	-932034	Cdh20	NM_011800	Cdh20
chr11	91767499	91767683	185	11.22	9.46809	6.06909	5.72929	Hmga2_IP_R1_peak_6091		36	Intergenic	Intergenic	-915630	Cdh20	NM_011800	Cdh20
chr8	66515900	66516053	154	11.53	9.46608	6.06961	5.70291	Hmga2_IP_R1_peak_31723		44	Intergenic	Intergenic	-859288	Cdh20	NM_011800	Cdh20
chr9	36309373	36309537	165	10.47	9.46518	6.2203	5.70651	Hmga2_IP_R1_peak_33017		18	Intergenic	Intergenic	-826560	Cdh20	NM_011800	Cdh20
chr8	61150625	61150822	198	13.68	9.46108	5.61144	5.73536	Hmga2_IP_R1_peak_31545		20	Intergenic	Intergenic	-817594	Cdh20	NM_011800	Cdh20
chr1	36022552	36022702	151	10.52	9.45886	6.24407	5.67319	Hmga2_IP_R1_peak_465		12	Intergenic	Intergenic	-816473	Cdh20	NM_011800	Cdh20
chr1	144317880	144318082	203	10.45	9.45643	6.20705	5.69317	Hmga2_IP_R1_peak_2130		13	Intergenic	Intergenic	-810521	Cdh20	NM_011800	Cdh20
chr8	44885634	44885810	177	10.46	9.4539	6.21212	5.69585	Hmga2_IP_R1_peak_31130		10	Intergenic	Intergenic	-762327	Cdh20	NM_011800	Cdh20
chr10	11159707	11159863	157	10.81	9.45265	6.20118	5.66415	Hmga2_IP_R1_peak_3030		20	Intergenic	Intergenic	-722708	Cdh20	NM_011800	Cdh20
chr14	90998197	90998355	159	11.62	9.45109	6.05022	5.67473	Hmga2_IP_R1_peak_10614		10	Intergenic	Intergenic	-689458	Cdh20	NM_011800	Cdh20
chr16	5447907	5448092	186	12.2	9.45099	5.8816	5.72495	Hmga2_IP_R1_peak_13121		27	Intergenic	Intergenic	-650958	Cdh20	NM_011800	Cdh20
chr1	132459965	132460198	234	10.42	9.44892	6.19286	5.7292	Hmga2_IP_R1_peak_1922		18	Intergenic	Intergenic	-613198	Cdh20	NM_011800	Cdh20
chr7	97040546	97040721	176	13.35	9.44426	5.58824	5.80225	Hmga2_IP_R1_peak_30004		19	Intergenic	Intergenic	-441928	Cdh20	NM_011800	Cdh20
chr17	61803549	61803728	180	10.46	9.4432	6.21099	5.69483	Hmga2_IP_R1_peak_15465		30	Intergenic	Intergenic	-183992	Cdh20	NM_011800	Cdh20
chr5	57901996	57902141	146	10.53	9.44303	6.25366	5.63819	Hmga2_IP_R1_peak_26088		15	Intergenic	Intergenic	-81092	Cdh20	NM_011800	Cdh20
chr16	75404805	75405078	274	10.4	9.44279	6.16712	5.73638	Hmga2_IP_R1_peak_14376		16	Intergenic	Intergenic	-79613	Cdh20	NM_011800	Cdh20
chr3	77875222	77875424	203	10.44	9.44172	6.2017	5.70598	Hmga2_IP_R1_peak_21859		12	Intergenic	Intergenic	281609	Cdh20	NM_011800	Cdh20
chr1	144630100	144630308	209	10.4	9.43753	6.17932	5.7307	Hmga2_IP_R1_peak_2141		118	Intergenic	Intergenic	111328	Rnf152	NM_178779	Rnf152
chr11	37577010	37577172	163	10.46	9.43715	6.21347	5.68393	Hmga2_IP_R1_peak_5509		25	Intergenic	Intergenic	-91989	Rnf152	NM_178779	Rnf152
chr1	140903609	140903758	150	10.83	9.43633	6.19398	5.70111	Hmga2_IP_R1_peak_2014		10	Intergenic	Intergenic	-102987	Rnf152	NM_178779	Rnf152
chr12	8627391	8627794	404	11.76	9.43145	5.86004	5.79915	Hmga2_IP_R1_peak_6505		23	intron (Pign, intron 28 of 30)	-intron (Pign, intron 28 of 30)	111910	Pign	NM_013784	Pign
chr2	62764660	62764806	147	10.81	9.42907	6.17415	5.67551	Hmga2_IP_R1_peak_18718		10	intron (Pign, intron 17 of 30)	-intron (Pign, intron 17 of 30)	73921	Pign	NM_013784	Pign
chr6	101223586	101224308	723	11.19	9.42876	5.94204	5.82658	Hmga2_IP_R1_peak_28737		10	intron (Pign, intron 16 of 30)	-intron (Pign, intron 16 of 30)	70366	Pign	NM_013784	Pign
chr6	126933887	126934058	172	11.92	9.42869	5.92915	5.66265	Hmga2_IP_R1_peak_29022		15	intron (2310035C23Rik, intron 1 of 28)	-intron (2310035C23Rik, intron 1 of 27)	4601	2310035C23Rik	NM_029349	2310035C23Rik
chr8	61970194	61970360	167	11.51	9.42528	6.01533	5.66984	Hmga2_IP_R1_peak_31589		22	intron (2310035C23Rik, intron 11 of 28)	-intron (2310035C23Rik, intron 10 of 27)	42936	2310035C23Rik	NM_029349	2310035C23Rik
chr16	62000939	62001086	148	12.02	9.42136	5.94982	5.6637	Hmga2_IP_R1_peak_13912		19	intron (2310035C23Rik, intron 11 of 28)	-intron (2310035C23Rik, intron 10 of 27)	47585	2310035C23Rik	NM_029349	2310035C23Rik
chr13	35088412	35088608	197	11.02	9.42072	6.10106	5.72779	Hmga2_IP_R1_peak_8414		23	intron (2310035C23Rik, intron 16 of 28)	-intron (2310035C23Rik, intron 15 of 27)	-55514	Tnfrsf11a	NM_009399	Tnfrsf11a
chr3	127129492	127129666	175	11.79	9.42045	5.93562	5.68095	Hmga2_IP_R1_peak_22685		12	Intergenic	Intergenic	-39297	Zcchc2	NM_001122676	Zcchc2
chr4	27761082	27761255	174	11.6	9.42009	5.99679	5.66217	Hmga2_IP_R1_peak_23713		13	intron (Phlpp1, intron 4 of 16)	-intron (Phlpp1, intron 4 of 16)	162048	Phlpp1	NM_133821	Phlpp1
chr16	28934944	28935156	213	10.45	9.41958	6.18112	5.71363	Hmga2_IP_R1_peak_13333		24	intron (Phlpp1, intron 14 of 16)	-intron (Phlpp1, intron 14 of 16)	162586	Mir3473f	NR_106164	Mir3473f
chr5	66355414	66355554	141	10.52	9.41945	6.24855	5.60542	Hmga2_IP_R1_peak_26336		14	exon (Kdsr, exon 10 of 10)	-exon (Kdsr, exon 10 of 10)	-8749	Bcl2	NM_009741	Bcl2
chr12	94771222	94771381	160	10.68	9.41936	6.17716	5.71014	Hmga2_IP_R1_peak_7670		19	Intergenic	Intergenic	35657	Serpinb3a	NM_009126	Serpinb3a
chr1	47611669	47611892	224	10.38	9.41882	6.16823	5.70342	Hmga2_IP_R1_peak_638		17	Intergenic	Intergenic	12241	Serpinb3d	NM_201376	Serpinb3d
chr13	11009956	11010122	167	10.44	9.41807	6.20425	5.66725	Hmga2_IP_R1_peak_8108		28	Intergenic	Intergenic	50283	Serpinb3c	NM_201363	Serpinb3c
chr4	143454340	143454548	209	10.44	9.41791	6.20007	5.6454	Hmga2_IP_R1_peak_25258		14	Intergenic	Intergenic	-40098	Serpinb2	NM_011111	Serpinb2
chr9	84528496	84528664	169	10.59	9.41739	6.19758	5.64841	Hmga2_IP_R1_peak_33692		13	intron (Serpinb2, intron 2 of 7)	-intron (Serpinb2, intron 2 of 7)	7769	Serpinb2	NM_011111	Serpinb2
chr13	114643193	114643354	162	12.55	9.41723	5.77783	5.72405	Hmga2_IP_R1_peak_9489		36	intron (Serpinb10, intron 7 of 7)	-intron (Serpinb10, intron 6 of 6)	15508	Serpinb10	NM_001160307	Serpinb10
chr16	78106765	78107057	293	10.27	9.41689	6.11013	5.78101	Hmga2_IP_R1_peak_14438		14	Intergenic	Intergenic	23242	Serpinb8	NM_011459	Serpinb8
chr19	28673752	28673979	228	10.58	9.41347	6.17178	5.65812	Hmga2_IP_R1_peak_17433		18	Intergenic	Intergenic	124017	Serpinb8	NM_011459	Serpinb8
chrX	40326562	40326758	197	10.95	9.41089	6.05936	5.67863	Hmga2_IP_R1_peak_34149		11	Intergenic	Intergenic	35415	D830032E09Rik	NR_102307	D830032E09Rik
chr12	65515553	65516207	655	10.64	9.4093	6.058	5.71096	Hmga2_IP_R1_peak_7284		12	Intergenic	Intergenic	163318	D830032E09Rik	NR_102307	D830032E09Rik
chr6	24483549	24483803	255	12.52	9.40483	5.75704	5.75315	Hmga2_IP_R1_peak_27714		34	Intergenic	Intergenic	177917	D830032E09Rik	NR_102307	D830032E09Rik
chr4	106438841	106438981	141	10.52	9.40183	6.24855	5.57723	Hmga2_IP_R1_peak_24917		16	Intergenic	Intergenic	214372	D830032E09Rik	NR_102307	D830032E09Rik
chr12	37476391	37476613	223	10.61	9.40085	6.10249	5.77213	Hmga2_IP_R1_peak_6718		47	Intergenic	Intergenic	258317	D830032E09Rik	NR_102307	D830032E09Rik
chr6	16383618	16383794	177	10.41	9.40003	6.18761	5.65214	Hmga2_IP_R1_peak_27560		11	Intergenic	Intergenic	285984	D830032E09Rik	NR_102307	D830032E09Rik
chr7	6987999	6988156	158	10.45	9.39146	6.20764	5.62185	Hmga2_IP_R1_peak_29311		12	Intergenic	Intergenic	293639	D830032E09Rik	NR_102307	D830032E09Rik
chr2	74974137	74974322	186	10.83	9.39025	6.11511	5.70769	Hmga2_IP_R1_peak_18985		11	Intergenic	Intergenic	300797	D830032E09Rik	NR_102307	D830032E09Rik
chr8	121017139	121017391	253	12.81	9.38971	5.73696	5.74612	Hmga2_IP_R1_peak_32533		18	Intergenic	Intergenic	309769	D830032E09Rik	NR_102307	D830032E09Rik
chr3	150844179	150844586	408	10.25	9.38708	6.10143	5.7427	Hmga2_IP_R1_peak_23098		20	Intergenic	Intergenic	313686	D830032E09Rik	NR_102307	D830032E09Rik
chr5	55729098	55729491	394	11.66	9.3867	5.82787	5.77844	Hmga2_IP_R1_peak_26013		77	Intergenic	Intergenic	336955	D830032E09Rik	NR_102307	D830032E09Rik
chr16	17387932	17388079	148	11.31	9.38451	6.04442	5.62409	Hmga2_IP_R1_peak_13201		61	Intergenic	Intergenic	343705	D830032E09Rik	NR_102307	D830032E09Rik
chr8	5040707	5040879	173	10.4	9.37396	6.18025	5.63609	Hmga2_IP_R1_peak_30549		12	Intergenic	Intergenic	522789	D830032E09Rik	NR_102307	D830032E09Rik
chr1	80737556	80737722	167	10.42	9.37321	6.19126	5.62216	Hmga2_IP_R1_peak_1205		44	Intergenic	Intergenic	542354	D830032E09Rik	NR_102307	D830032E09Rik
chr1	100204410	100204602	193	10.39	9.37214	6.17469	5.63334	Hmga2_IP_R1_peak_1438		10	Intergenic	Intergenic	545540	D830032E09Rik	NR_102307	D830032E09Rik
chr13	91041470	91041650	181	14.75	9.37211	5.2776	5.65653	Hmga2_IP_R1_peak_9145		15	Intergenic	Intergenic	556872	D830032E09Rik	NR_102307	D830032E09Rik
chr1	76466632	76466836	205	11.61	9.36768	5.93564	5.62885	Hmga2_IP_R1_peak_1161		10	Intergenic	Intergenic	575952	D830032E09Rik	NR_102307	D830032E09Rik
chr18	62629450	62629594	145	10.48	9.36664	6.222	5.5622	Hmga2_IP_R1_peak_16805		17	Intergenic	Intergenic	583064	D830032E09Rik	NR_102307	D830032E09Rik
chr1	111762620	111762796	177	10.42	9.36465	6.19067	5.59914	Hmga2_IP_R1_peak_1634		14	Intergenic	Intergenic	688418	D830032E09Rik	NR_102307	D830032E09Rik
chr2	79415764	79415971	208	10.41	9.35811	6.15421	5.61422	Hmga2_IP_R1_peak_19066		16	Intergenic	Intergenic	727233	D830032E09Rik	NR_102307	D830032E09Rik
chr1	7736336	7736494	159	10.4	9.35776	6.17883	5.61374	Hmga2_IP_R1_peak_62		58	Intergenic	Intergenic	729987	D830032E09Rik	NR_102307	D830032E09Rik
chr11	120014965	120015122	158	10.73	9.35575	6.13248	5.66763	Hmga2_IP_R1_peak_6436		10	Intergenic	Intergenic	764834	D830032E09Rik	NR_102307	D830032E09Rik
chr14	91380790	91380984	195	10.33	9.35534	6.14473	5.62941	Hmga2_IP_R1_peak_10636		12	Intergenic	Intergenic	766308	D830032E09Rik	NR_102307	D830032E09Rik
chr1	152175023	152175282	260	10.25	9.3525	6.1017	5.69767	Hmga2_IP_R1_peak_2358		24	Intergenic	Intergenic	768657	D830032E09Rik	NR_102307	D830032E09Rik
chr18	54762297	54762503	207	11.67	9.35229	5.89568	5.68918	Hmga2_IP_R1_peak_16691		24	Intergenic	Intergenic	787212	D830032E09Rik	NR_102307	D830032E09Rik
chr4	54520604	54520824	221	11.05	9.35154	6.02949	5.66868	Hmga2_IP_R1_peak_24154		11	Intergenic	Intergenic	836010	D830032E09Rik	NR_102307	D830032E09Rik
chr1	148407345	148407797	453	11.52	9.35015	5.86177	5.69822	Hmga2_IP_R1_peak_2243		18	Intergenic	Intergenic	846722	D830032E09Rik	NR_102307	D830032E09Rik
chr3	17620140	17620339	200	11.47	9.35005	5.95567	5.66076	Hmga2_IP_R1_peak_20772		10	Intergenic	Intergenic	848920	D830032E09Rik	NR_102307	D830032E09Rik
chr8	114207650	114207829	180	10.48	9.34816	6.12381	5.65355	Hmga2_IP_R1_peak_32457		50	Intergenic	Intergenic	857014	D830032E09Rik	NR_102307	D830032E09Rik
chr9	119285828	119285996	169	10.41	9.34399	6.18857	5.57907	Hmga2_IP_R1_peak_34059		45	Intergenic	Intergenic	904754	D830032E09Rik	NR_102307	D830032E09Rik
chr3	72173889	72174343	455	11.15	9.34393	5.89847	5.73909	Hmga2_IP_R1_peak_21706		20	Intergenic	Intergenic	913162	D830032E09Rik	NR_102307	D830032E09Rik
chr4	135705583	135705845	263	14.53	9.34226	5.25573	5.7104	Hmga2_IP_R1_peak_25199		15	Intergenic	Intergenic	955598	D830032E09Rik	NR_102307	D830032E09Rik
chr6	103808982	103809140	159	10.43	9.33843	6.19588	5.56136	Hmga2_IP_R1_peak_28779		22	Intergenic	Intergenic	971267	D830032E09Rik	NR_102307	D830032E09Rik
chr1	69776783	69777187	405	13.2	9.33694	5.43734	5.85008	Hmga2_IP_R1_peak_1073		67	Intergenic	Intergenic	1005014	D830032E09Rik	NR_102307	D830032E09Rik
chr17	32255921	32256075	155	13.48	9.3363	5.55511	5.641	Hmga2_IP_R1_peak_15067		10	Intergenic	Intergenic	-1009104	Cdh7	NM_172853	Cdh7
chr5	79967361	79967523	163	10.42	9.33577	6.19019	5.56024	Hmga2_IP_R1_peak_26533		14	Intergenic	Intergenic	-992595	Cdh7	NM_172853	Cdh7
chr5	90841178	90841400	223	10.36	9.3357	6.11284	5.65998	Hmga2_IP_R1_peak_26846		14	Intergenic	Intergenic	-990060	Cdh7	NM_172853	Cdh7
chr8	58534913	58535105	193	11.04	9.33362	6.01242	5.64865	Hmga2_IP_R1_peak_31485		10	Intergenic	Intergenic	-967910	Cdh7	NM_172853	Cdh7
chr5	50111752	50112029	278	11.43	9.33219	5.93658	5.73894	Hmga2_IP_R1_peak_25936		29	Intergenic	Intergenic	-961394	Cdh7	NM_172853	Cdh7
chr6	124714900	124715280	381	11.31	9.332	5.8676	5.66802	Hmga2_IP_R1_peak_29005		33	Intergenic	Intergenic	-960072	Cdh7	NM_172853	Cdh7
chr18	15225953	15226141	189	13.36	9.32908	5.57775	5.64621	Hmga2_IP_R1_peak_16101		15	Intergenic	Intergenic	-959561	Cdh7	NM_172853	Cdh7
chr14	82536103	82536269	167	10.41	9.32841	6.18477	5.55071	Hmga2_IP_R1_peak_10303		15	Intergenic	Intergenic	-941747	Cdh7	NM_172853	Cdh7
chr11	42369082	42369243	162	10.58	9.32729	6.152	5.58881	Hmga2_IP_R1_peak_5611		75	Intergenic	Intergenic	-937607	Cdh7	NM_172853	Cdh7
chr2	98698860	98699059	200	10.32	9.3265	6.1375	5.5994	Hmga2_IP_R1_peak_19535		18	Intergenic	Intergenic	-899954	Cdh7	NM_172853	Cdh7
chr5	135388388	135388550	163	10.37	9.32479	6.16358	5.58293	Hmga2_IP_R1_peak_27186		20	Intergenic	Intergenic	-895141	Cdh7	NM_172853	Cdh7
chr7	7063730	7063863	134	10.5	9.3219	6.23509	5.47086	Hmga2_IP_R1_peak_29312		27	Intergenic	Intergenic	-880380	Cdh7	NM_172853	Cdh7
chr2	7743692	7743842	151	11.58	9.32053	5.96497	5.55738	Hmga2_IP_R1_peak_17831		13	Intergenic	Intergenic	-828578	Cdh7	NM_172853	Cdh7
chr3	149426778	149427327	550	10.77	9.31896	5.84065	5.78012	Hmga2_IP_R1_peak_23047		21	Intergenic	Intergenic	-824795	Cdh7	NM_172853	Cdh7
chr3	133861689	133861900	212	10.62	9.31864	6.08326	5.6466	Hmga2_IP_R1_peak_22802		27	Intergenic	Intergenic	-822598	Cdh7	NM_172853	Cdh7
chr17	56215506	56215713	208	13.82	9.31758	5.42542	5.6784	Hmga2_IP_R1_peak_15332		13	Intergenic	Intergenic	-813418	Cdh7	NM_172853	Cdh7
chr7	25472216	25472393	178	10.35	9.31746	6.15285	5.57219	Hmga2_IP_R1_peak_29378		10	Intergenic	Intergenic	-793477	Cdh7	NM_172853	Cdh7
chr1	24813913	24814118	206	10.33	9.31709	6.1456	5.58824	Hmga2_IP_R1_peak_274		20	Intergenic	Intergenic	-761882	Cdh7	NM_172853	Cdh7
chr10	64038508	64038659	152	10.39	9.31501	6.17802	5.54789	Hmga2_IP_R1_peak_4007		17	Intergenic	Intergenic	-697055	Cdh7	NM_172853	Cdh7
chr6	94716059	94716471	413	10.64	9.31491	6.0276	5.73351	Hmga2_IP_R1_peak_28683		14	Intergenic	Intergenic	-685056	Cdh7	NM_172853	Cdh7
chr16	45059751	45059921	171	10.37	9.31473	6.16375	5.5637	Hmga2_IP_R1_peak_13566		17	Intergenic	Intergenic	-675967	Cdh7	NM_172853	Cdh7
chr7	79067029	79067198	170	10.37	9.30567	6.16493	5.55122	Hmga2_IP_R1_peak_29743		10	Intergenic	Intergenic	-622619	Cdh7	NM_172853	Cdh7
chr2	81697026	81697164	139	10.43	9.30049	6.19803	5.4912	Hmga2_IP_R1_peak_19129		37	Intergenic	Intergenic	-619785	Cdh7	NM_172853	Cdh7
chr1	46228625	46228874	250	10.35	9.29708	6.15268	5.5392	Hmga2_IP_R1_peak_609		11	Intergenic	Intergenic	-610875	Cdh7	NM_172853	Cdh7
chr18	86919240	86919622	383	10.53	9.29424	6.04864	5.64787	Hmga2_IP_R1_peak_17103		45	Intergenic	Intergenic	-558447	Cdh7	NM_172853	Cdh7
chr2	126515265	126515692	428	10.21	9.2936	6.07951	5.63566	Hmga2_IP_R1_peak_19988		34	Intergenic	Intergenic	-537533	Cdh7	NM_172853	Cdh7
chr7	124066874	124067140	267	10.24	9.28962	6.09599	5.61093	Hmga2_IP_R1_peak_30352		10	Intergenic	Intergenic	-461624	Cdh7	NM_172853	Cdh7
chr7	51094744	51094935	192	10.29	9.2868	6.12214	5.57968	Hmga2_IP_R1_peak_29482		10	Intergenic	Intergenic	-438855	Cdh7	NM_172853	Cdh7
chr1	64673529	64673671	143	11.08	9.28295	6.06452	5.52813	Hmga2_IP_R1_peak_973		12	Intergenic	Intergenic	-356321	Cdh7	NM_172853	Cdh7
chr14	85948908	85949086	179	10.8	9.28045	6.03691	5.56853	Hmga2_IP_R1_peak_10442		21	Intergenic	Intergenic	-355521	Cdh7	NM_172853	Cdh7
chr4	102840631	102840801	171	11.01	9.28026	6.02298	5.59047	Hmga2_IP_R1_peak_24891		24	Intergenic	Intergenic	-351942	Cdh7	NM_172853	Cdh7
chr7	111195554	111195692	139	10.4	9.27939	6.14597	5.52867	Hmga2_IP_R1_peak_30184		23	Intergenic	Intergenic	-270380	Cdh7	NM_172853	Cdh7
chr3	145868813	145868977	165	10.33	9.27878	6.14144	5.5437	Hmga2_IP_R1_peak_23003		31	Intergenic	Intergenic	-268308	Cdh7	NM_172853	Cdh7
chr3	107760687	107760907	221	10.67	9.27661	6.06405	5.61178	Hmga2_IP_R1_peak_22268		28	Intergenic	Intergenic	-247119	Cdh7	NM_172853	Cdh7
chr2	98865888	98866046	159	10.88	9.27503	6.03472	5.56612	Hmga2_IP_R1_peak_19539		13	Intergenic	Intergenic	-169827	Cdh7	NM_172853	Cdh7
chr16	4257929	4258095	167	10.32	9.27278	6.13932	5.5395	Hmga2_IP_R1_peak_13105		31	Intergenic	Intergenic	-167430	Cdh7	NM_172853	Cdh7
chr6	57628463	57628611	149	10.41	9.27141	6.17709	5.47993	Hmga2_IP_R1_peak_28126		55	Intergenic	Intergenic	-117606	Cdh7	NM_172853	Cdh7
chr7	104510211	104510797	587	11.39	9.2674	5.78561	5.70435	Hmga2_IP_R1_peak_30116		16	Intergenic	Intergenic	-50491	Cdh7	NM_172853	Cdh7
chr2	23199453	23199665	213	10.3	9.26617	6.12875	5.54607	Hmga2_IP_R1_peak_18056		10	Intergenic	Intergenic	-43801	Cdh7	NM_172853	Cdh7
chr2	143027920	143028666	747	10.43	9.26581	6.04602	5.59907	Hmga2_IP_R1_peak_20238		13	Intergenic	Intergenic	-14840	Cdh7	NM_172853	Cdh7
chr15	10061085	10061299	215	10.42	9.26557	6.06348	5.63675	Hmga2_IP_R1_peak_11689		12	intron (Cdh7, intron 1 of 11)	-intron (Cdh7, intron 1 of 11)	3098	Cdh7	NM_172853	Cdh7
chr16	42480716	42480897	182	10.31	9.26553	6.10206	5.58582	Hmga2_IP_R1_peak_13515		30	intron (Cdh7, intron 2 of 11)	-intron (Cdh7, intron 2 of 11)	34320	Cdh7	NM_172853	Cdh7
chr3	44019604	44019758	155	10.43	9.26516	6.13129	5.5168	Hmga2_IP_R1_peak_21108		16	intron (Cdh7, intron 2 of 11)	-intron (Cdh7, intron 2 of 11)	40227	Cdh7	NM_172853	Cdh7
chr3	147259640	147260154	515	10.67	9.26389	6.03061	5.58058	Hmga2_IP_R1_peak_23014		10	intron (Cdh7, intron 2 of 11)	-intron (Cdh7, intron 2 of 11)	63859	Cdh7	NM_172853	Cdh7
chr4	43885325	43885572	248	10.54	9.26331	6.02245	5.68759	Hmga2_IP_R1_peak_24024		14	intron (Cdh7, intron 4 of 11)	-intron (Cdh7, intron 4 of 11)	75529	Cdh7	NM_172853	Cdh7
chr13	22561041	22561260	220	10.27	9.26249	6.09979	5.57553	Hmga2_IP_R1_peak_8257		21	intron (Cdh7, intron 6 of 11)	-intron (Cdh7, intron 6 of 11)	98102	Cdh7	NM_172853	Cdh7
chr1	50251429	50251567	139	10.4	9.26089	6.18243	5.4549	Hmga2_IP_R1_peak_720		15	intron (Cdh7, intron 11 of 11)	-intron (Cdh7, intron 11 of 11)	141467	Cdh7	NM_172853	Cdh7
chr7	88929281	88929467	187	12.35	9.25923	5.71403	5.59676	Hmga2_IP_R1_peak_29856		31	Intergenic	Intergenic	181059	Cdh7	NM_172853	Cdh7
chr12	76439339	76439479	141	11.14	9.25702	6.03301	5.48309	Hmga2_IP_R1_peak_7453		10	Intergenic	Intergenic	229585	Cdh7	NM_172853	Cdh7
chr2	140026743	140026914	172	10.34	9.25483	6.14998	5.49295	Hmga2_IP_R1_peak_20186		10	Intergenic	Intergenic	278129	Cdh7	NM_172853	Cdh7
chr18	47640049	47640202	154	10.37	9.25126	6.13092	5.51446	Hmga2_IP_R1_peak_16542		20	Intergenic	Intergenic	279808	Cdh7	NM_172853	Cdh7
chr16	57224952	57225107	156	10.38	9.25004	6.14119	5.49465	Hmga2_IP_R1_peak_13810		23	Intergenic	Intergenic	300583	Cdh7	NM_172853	Cdh7
chr3	28309137	28309358	222	10.46	9.24843	6.08029	5.5389	Hmga2_IP_R1_peak_20923		10	Intergenic	Intergenic	353336	Cdh7	NM_172853	Cdh7
chr10	124037704	124037874	171	10.32	9.24544	6.13522	5.49779	Hmga2_IP_R1_peak_4944		16	Intergenic	Intergenic	357062	Cdh7	NM_172853	Cdh7
chr14	115065810	115066004	195	10.25	9.24506	6.10103	5.5543	Hmga2_IP_R1_peak_11452		13	Intergenic	Intergenic	372316	Cdh7	NM_172853	Cdh7
chr16	79838784	79839035	252	11.38	9.24331	5.85371	5.63526	Hmga2_IP_R1_peak_14477		12	Intergenic	Intergenic	372868	Cdh7	NM_172853	Cdh7
chr13	77333044	77333383	340	12.84	9.23725	5.59513	5.61022	Hmga2_IP_R1_peak_8742		28	Intergenic	Intergenic	374641	Cdh7	NM_172853	Cdh7
chr12	64460155	64460302	148	10.36	9.23604	6.1546	5.45941	Hmga2_IP_R1_peak_7251		12	Intergenic	Intergenic	383521	Cdh7	NM_172853	Cdh7
chr7	76441203	76441351	149	10.36	9.2345	6.1605	5.44663	Hmga2_IP_R1_peak_29695		10	Intergenic	Intergenic	388629	Cdh7	NM_172853	Cdh7
chr10	42301090	42301234	145	11.78	9.23298	5.88325	5.50752	Hmga2_IP_R1_peak_3608		20	Intergenic	Intergenic	431479	Cdh7	NM_172853	Cdh7
chr11	26899025	26899166	142	10.37	9.22872	6.16636	5.42763	Hmga2_IP_R1_peak_5375		79	Intergenic	Intergenic	451985	Cdh7	NM_172853	Cdh7
chr5	28380231	28380386	156	13.24	9.22711	5.59425	5.52133	Hmga2_IP_R1_peak_25701		10	Intergenic	Intergenic	484031	Cdh19	NM_001081386	Cdh19
chr11	19175418	19175569	152	12.49	9.22543	5.70676	5.54058	Hmga2_IP_R1_peak_5262		63	Intergenic	Intergenic	417371	Cdh19	NM_001081386	Cdh19
chr4	118419735	118419942	208	10.26	9.22373	6.10737	5.50438	Hmga2_IP_R1_peak_25071		18	Intergenic	Intergenic	409824	Cdh19	NM_001081386	Cdh19
chr6	75926301	75926486	186	10.27	9.22327	6.11266	5.50629	Hmga2_IP_R1_peak_28468		13	Intergenic	Intergenic	265853	Cdh19	NM_001081386	Cdh19
chr15	4484925	4485082	158	12.45	9.21878	5.71577	5.52071	Hmga2_IP_R1_peak_11615		10	Intergenic	Intergenic	256204	Cdh19	NM_001081386	Cdh19
chr14	89629436	89629646	211	10.96	9.21793	5.97243	5.46892	Hmga2_IP_R1_peak_10537		13	Intergenic	Intergenic	246278	Cdh19	NM_001081386	Cdh19
chr11	63421612	63421922	311	10.33	9.21763	6.0782	5.52047	Hmga2_IP_R1_peak_5783		11	Intergenic	Intergenic	238522	Cdh19	NM_001081386	Cdh19
chr8	53255106	53255333	228	10.29	9.2167	6.12332	5.45882	Hmga2_IP_R1_peak_31353		13	Intergenic	Intergenic	236698	Cdh19	NM_001081386	Cdh19
chr2	89301368	89301507	140	11.08	9.21492	6.02778	5.4459	Hmga2_IP_R1_peak_19376		26	Intergenic	Intergenic	220274	Cdh19	NM_001081386	Cdh19
chr7	111833986	111834268	283	11.25	9.21489	5.83704	5.57482	Hmga2_IP_R1_peak_30197		16	Intergenic	Intergenic	210675	Cdh19	NM_001081386	Cdh19
chr15	52794472	52794681	210	11.08	9.2148	5.95058	5.54557	Hmga2_IP_R1_peak_12655		24	Intergenic	Intergenic	143042	Cdh19	NM_001081386	Cdh19
chr6	112035263	112035494	232	10.35	9.2148	6.00205	5.58959	Hmga2_IP_R1_peak_28899		17	Intergenic	Intergenic	93125	Cdh19	NM_001081386	Cdh19
chr17	81394690	81394859	170	10.74	9.21326	6.0407	5.5138	Hmga2_IP_R1_peak_15741		13	Intergenic	Intergenic	91187	Cdh19	NM_001081386	Cdh19
chr15	39361192	39361368	177	10.28	9.21166	6.11716	5.47616	Hmga2_IP_R1_peak_12297		14	intron (Cdh19, intron 9 of 11)	-intron (Cdh19, intron 9 of 11)	75006	Cdh19	NM_001081386	Cdh19
chr4	116353538	116353688	151	11.41	9.20777	5.94716	5.47156	Hmga2_IP_R1_peak_25061		17	intron (Cdh19, intron 9 of 11)	-intron (Cdh19, intron 9 of 11)	69514	Cdh19	NM_001081386	Cdh19
chr6	50498664	50498819	156	10.3	9.20466	6.12735	5.4497	Hmga2_IP_R1_peak_28058		12	intron (Cdh19, intron 8 of 11)	-intron (Cdh19, intron 8 of 11)	61681	Cdh19	NM_001081386	Cdh19
chr8	129084814	129085002	189	15.5	9.20235	5.09736	5.56542	Hmga2_IP_R1_peak_32581		18	intron (Cdh19, intron 8 of 11)	-intron (Cdh19, intron 8 of 11)	60072	Cdh19	NM_001081386	Cdh19
chr7	6655729	6656148	420	10.27	9.20079	6.10971	5.46568	Hmga2_IP_R1_peak_29310		20	intron (Cdh19, intron 7 of 11)	-intron (Cdh19, intron 7 of 11)	56070	Cdh19	NM_001081386	Cdh19
chr1	88212859	88213239	381	12.05	9.19825	5.74399	5.52242	Hmga2_IP_R1_peak_1280		10	intron (Cdh19, intron 1 of 11)	-intron (Cdh19, intron 1 of 11)	20688	Cdh19	NM_001081386	Cdh19
chr6	68897604	68897789	186	10.21	9.19784	6.07768	5.51302	Hmga2_IP_R1_peak_28364		30	intron (Cdh19, intron 1 of 11)	-intron (Cdh19, intron 1 of 11)	3586	Cdh19	NM_001081386	Cdh19
chr2	32522370	32522569	200	10.52	9.19568	6.06291	5.52974	Hmga2_IP_R1_peak_18129		10	intron (Cdh19, intron 1 of 11)	-intron (Cdh19, intron 1 of 11)	814	Cdh19	NM_001081386	Cdh19
chr10	113095210	113095556	347	11.14	9.19376	5.92799	5.56876	Hmga2_IP_R1_peak_4773		17	Intergenic	Intergenic	-1235	Cdh19	NM_001081386	Cdh19
chr2	145993404	145993571	168	10.23	9.1895	6.08986	5.4769	Hmga2_IP_R1_peak_20258		40	Intergenic	Intergenic	-10198	Cdh19	NM_001081386	Cdh19
chr12	109562356	109562828	473	11.46	9.18813	5.91604	5.48249	Hmga2_IP_R1_peak_7898		23	Intergenic	Intergenic	-39985	Cdh19	NM_001081386	Cdh19
chr9	7146559	7146723	165	10.6	9.18789	6.03843	5.48892	Hmga2_IP_R1_peak_32687		10	Intergenic	Intergenic	-75192	Cdh19	NM_001081386	Cdh19
chr1	77119682	77119852	171	10.68	9.18398	6.05197	5.46151	Hmga2_IP_R1_peak_1167		38	Intergenic	Intergenic	-93526	Cdh19	NM_001081386	Cdh19
chr18	56606071	56606229	159	10.28	9.18152	6.11745	5.42469	Hmga2_IP_R1_peak_16724		33	Intergenic	Intergenic	-175765	Cdh19	NM_001081386	Cdh19
chr5	15337438	15337672	235	10.24	9.18107	6.0932	5.43691	Hmga2_IP_R1_peak_25528		14	Intergenic	Intergenic	-181191	Cdh19	NM_001081386	Cdh19
chr17	80036891	80037124	234	11.53	9.1804	5.82187	5.5733	Hmga2_IP_R1_peak_15716		25	Intergenic	Intergenic	-182354	Cdh19	NM_001081386	Cdh19
chr5	18370115	18370305	191	10.2	9.17943	6.07187	5.47831	Hmga2_IP_R1_peak_25611		36	Intergenic	Intergenic	-233977	Cdh19	NM_001081386	Cdh19
chr4	82506121	82506318	198	13.25	9.17242	5.48274	5.50352	Hmga2_IP_R1_peak_24581		12	Intergenic	Intergenic	-265348	Cdh19	NM_001081386	Cdh19
chr10	33210872	33211025	154	11.97	9.17196	5.77499	5.46107	Hmga2_IP_R1_peak_3440		19	Intergenic	Intergenic	-303686	Cdh19	NM_001081386	Cdh19
chr14	69744527	69744668	142	11.96	9.17103	5.81114	5.40647	Hmga2_IP_R1_peak_10158		13	Intergenic	Intergenic	-347237	Cdh19	NM_001081386	Cdh19
chr11	16983330	16983540	211	11.01	9.17082	5.91873	5.4805	Hmga2_IP_R1_peak_5227		24	Intergenic	Intergenic	-382942	Cdh19	NM_001081386	Cdh19
chr1	138656133	138656318	186	12.43	9.16995	5.6788	5.46538	Hmga2_IP_R1_peak_1973		64	Intergenic	Intergenic	-402543	Cdh19	NM_001081386	Cdh19
chr6	49516654	49516807	154	10.29	9.16887	6.12243	5.40186	Hmga2_IP_R1_peak_28050		12	Intergenic	Intergenic	-438967	Cdh19	NM_001081386	Cdh19
chr7	106667350	106667519	170	11.87	9.16803	5.76485	5.5255	Hmga2_IP_R1_peak_30140		12	Intergenic	Intergenic	438651	Dsel	NM_001081316	Dsel
chr14	68500529	68500777	249	10.2	9.16465	6.07505	5.45329	Hmga2_IP_R1_peak_10140		13	Intergenic	Intergenic	418076	Dsel	NM_001081316	Dsel
chr14	94780319	94780535	217	10.21	9.16457	6.07643	5.45615	Hmga2_IP_R1_peak_10798		14	Intergenic	Intergenic	390575	Dsel	NM_001081316	Dsel
chr17	90837023	90837169	147	11.11	9.16445	5.98463	5.40193	Hmga2_IP_R1_peak_15872		11	Intergenic	Intergenic	379476	Dsel	NM_001081316	Dsel
chr7	25055665	25055819	155	13.03	9.16438	5.5533	5.4753	Hmga2_IP_R1_peak_29370		26	Intergenic	Intergenic	341839	Dsel	NM_001081316	Dsel
chr9	91307725	91307884	160	10.63	9.15961	6.05053	5.48107	Hmga2_IP_R1_peak_33790		13	Intergenic	Intergenic	339558	Dsel	NM_001081316	Dsel
chr2	151502326	151502508	183	11.28	9.15879	5.85611	5.52425	Hmga2_IP_R1_peak_20312		10	Intergenic	Intergenic	260266	Dsel	NM_001081316	Dsel
chr14	88740221	88740402	182	10.24	9.15829	6.0921	5.42535	Hmga2_IP_R1_peak_10504		10	Intergenic	Intergenic	245568	Dsel	NM_001081316	Dsel
chr14	99672547	99672689	143	11.28	9.15032	5.93493	5.43046	Hmga2_IP_R1_peak_11021		24	Intergenic	Intergenic	204292	Dsel	NM_001081316	Dsel
chr3	34973360	34973700	341	10.61	9.14665	5.80267	5.58114	Hmga2_IP_R1_peak_20988		11	Intergenic	Intergenic	128164	Dsel	NM_001081316	Dsel
chr14	92899058	92899581	524	10.73	9.14568	5.83611	5.57841	Hmga2_IP_R1_peak_10713		52	Intergenic	Intergenic	94006	Dsel	NM_001081316	Dsel
chr7	72938617	72938813	197	11.2	9.14538	5.83848	5.49759	Hmga2_IP_R1_peak_29659		32	Intergenic	Intergenic	68066	Dsel	NM_001081316	Dsel
chr6	4491552	4492138	587	10.45	9.14479	5.88832	5.66291	Hmga2_IP_R1_peak_27326		16	Intergenic	Intergenic	34461	Dsel	NM_001081316	Dsel
chr19	46867818	46867994	177	10.2	9.14475	6.07121	5.43523	Hmga2_IP_R1_peak_17654		18	Intergenic	Intergenic	22376	Dsel	NM_001081316	Dsel
chr5	24870893	24871056	164	10.25	9.14467	6.09955	5.39713	Hmga2_IP_R1_peak_25689		10	Intergenic	Intergenic	10839	Dsel	NM_001081316	Dsel
chr6	97024475	97024634	160	10.24	9.14362	6.09277	5.4108	Hmga2_IP_R1_peak_28706		17	Intergenic	Intergenic	-46397	Dsel	NM_001081316	Dsel
chr3	55669736	55669894	159	10.84	9.14194	5.96874	5.43226	Hmga2_IP_R1_peak_21377		13	Intergenic	Intergenic	-240406	Dsel	NM_001081316	Dsel
chr19	47647692	47647834	143	10.29	9.14052	6.12324	5.35489	Hmga2_IP_R1_peak_17661		15	Intergenic	Intergenic	-278612	Dsel	NM_001081316	Dsel
chr14	87422649	87422834	186	11.45	9.13911	5.83237	5.47472	Hmga2_IP_R1_peak_10474		17	Intergenic	Intergenic	-292777	Dsel	NM_001081316	Dsel
chr3	109575756	109576146	391	11.11	9.13836	5.8423	5.50739	Hmga2_IP_R1_peak_22291		34	Intergenic	Intergenic	-361156	Dsel	NM_001081316	Dsel
chrX	146891332	146891534	203	10.32	9.13765	6.03437	5.45792	Hmga2_IP_R1_peak_34501		19	Intergenic	Intergenic	-382236	Dsel	NM_001081316	Dsel
chr8	52091815	52091962	148	10.29	9.13757	6.09906	5.39834	Hmga2_IP_R1_peak_31286		23	Intergenic	Intergenic	-386205	Dsel	NM_001081316	Dsel
chr15	18750769	18751173	405	11.73	9.13601	5.65298	5.61575	Hmga2_IP_R1_peak_11903		26	Intergenic	Intergenic	-435837	Dsel	NM_001081316	Dsel
chr13	119410924	119411087	164	10.24	9.13531	6.09624	5.38799	Hmga2_IP_R1_peak_9591		11	Intergenic	Intergenic	-463571	Dsel	NM_001081316	Dsel
chrY	2867905	2868858	954	54.95	9.132	2.46583	5.52356	Hmga2_IP_R1_peak_34588		10	Intergenic	Intergenic	-468588	Dsel	NM_001081316	Dsel
chr16	34961836	34962063	228	11.55	9.13121	5.79757	5.47887	Hmga2_IP_R1_peak_13409		20	Intergenic	Intergenic	-469667	Dsel	NM_001081316	Dsel
chr4	130207874	130208059	186	11.18	9.13079	5.87936	5.47278	Hmga2_IP_R1_peak_25157		17	Intergenic	Intergenic	-475373	Dsel	NM_001081316	Dsel
chr3	62743632	62743805	174	10.32	9.12995	6.04687	5.44856	Hmga2_IP_R1_peak_21532		26	Intergenic	Intergenic	-643520	Dsel	NM_001081316	Dsel
chr10	13033918	13034068	151	10.79	9.12961	5.98606	5.46372	Hmga2_IP_R1_peak_3059		15	Intergenic	Intergenic	-652609	Dsel	NM_001081316	Dsel
chr14	92382895	92383133	239	12.4	9.12693	5.59322	5.47965	Hmga2_IP_R1_peak_10683		10	Intergenic	Intergenic	-774947	Dsel	NM_001081316	Dsel
chr8	6379080	6379421	342	10.12	9.12458	6.01329	5.50241	Hmga2_IP_R1_peak_30602		21	Intergenic	Intergenic	-858824	Dsel	NM_001081316	Dsel
chr3	139806410	139806669	260	10.05	9.12361	5.99241	5.52982	Hmga2_IP_R1_peak_22905		10	Intergenic	Intergenic	-1062983	Dsel	NM_001081316	Dsel
chr2	30379569	30379795	227	10.24	9.12241	6.09298	5.35385	Hmga2_IP_R1_peak_18109		35	Intergenic	Intergenic	-1146884	Dsel	NM_001081316	Dsel
chr7	80737659	80737832	174	12.05	9.11908	5.72826	5.44985	Hmga2_IP_R1_peak_29766		22	Intergenic	Intergenic	-1302465	Dsel	NM_001081316	Dsel
chr2	49709956	49710093	138	10.29	9.11903	6.12115	5.32287	Hmga2_IP_R1_peak_18469		27	Intergenic	Intergenic	-1400128	Dsel	NM_001081316	Dsel
chr8	116636888	116637053	166	10.19	9.11715	6.06852	5.39798	Hmga2_IP_R1_peak_32496		22	Intergenic	Intergenic	-1422524	Dsel	NM_001081316	Dsel
chr7	56566095	56566275	181	10.15	9.1101	6.04488	5.4216	Hmga2_IP_R1_peak_29507		17	Intergenic	Intergenic	-1569901	Dsel	NM_001081316	Dsel
chr1	68214360	68214747	388	10.94	9.10916	5.71852	5.66183	Hmga2_IP_R1_peak_1014		38	Intergenic	Intergenic	-1687564	Dsel	NM_001081316	Dsel
chr12	14783328	14783705	378	10.26	9.109	5.98174	5.43963	Hmga2_IP_R1_peak_6569		36	Intergenic	Intergenic	-1705849	Dsel	NM_001081316	Dsel
chr2	169927681	169927823	143	10.25	9.10691	6.10049	5.33595	Hmga2_IP_R1_peak_20449		23	Intergenic	Intergenic	-1826870	Dsel	NM_001081316	Dsel
chr5	102683170	102683407	238	11.35	9.10486	5.7761	5.50694	Hmga2_IP_R1_peak_26958		39	Intergenic	Intergenic	-1734199	Cntnap5a	NM_001077425	Cntnap5a
chr5	66141913	66142075	163	10.21	9.10032	6.08042	5.35955	Hmga2_IP_R1_peak_26334		36	Intergenic	Intergenic	-1707805	Cntnap5a	NM_001077425	Cntnap5a
chr12	74295083	74295281	199	10.13	9.09806	6.03211	5.4016	Hmga2_IP_R1_peak_7427		14	Intergenic	Intergenic	-1672746	Cntnap5a	NM_001077425	Cntnap5a
chr7	57977722	57977889	168	10.17	9.09677	6.05759	5.37643	Hmga2_IP_R1_peak_29518		15	Intergenic	Intergenic	-1663229	Cntnap5a	NM_001077425	Cntnap5a
chr14	26600983	26601166	184	11.23	9.09069	5.84656	5.45569	Hmga2_IP_R1_peak_9770		10	Intergenic	Intergenic	-1635105	Cntnap5a	NM_001077425	Cntnap5a
chr4	18792007	18792266	260	10.08	9.08923	5.99507	5.45453	Hmga2_IP_R1_peak_23509		15	Intergenic	Intergenic	-1607478	Cntnap5a	NM_001077425	Cntnap5a
chr7	115958331	115958512	182	11.57	9.08853	5.81471	5.40311	Hmga2_IP_R1_peak_30245		37	Intergenic	Intergenic	-1606716	Cntnap5a	NM_001077425	Cntnap5a
chr9	44009615	44009771	157	10.18	9.08603	6.06069	5.36478	Hmga2_IP_R1_peak_33120		28	Intergenic	Intergenic	-1541452	Cntnap5a	NM_001077425	Cntnap5a
chr4	115465254	115465402	149	10.21	9.08578	6.06268	5.35316	Hmga2_IP_R1_peak_25043		28	Intergenic	Intergenic	-1395533	Cntnap5a	NM_001077425	Cntnap5a
chr8	28893973	28894135	163	12.04	9.08245	5.69918	5.46063	Hmga2_IP_R1_peak_30846		26	Intergenic	Intergenic	-1319173	Cntnap5a	NM_001077425	Cntnap5a
chr18	40176688	40176866	179	10.22	9.0818	6.04714	5.36864	Hmga2_IP_R1_peak_16441		40	Intergenic	Intergenic	-1270674	Cntnap5a	NM_001077425	Cntnap5a
chr2	148642940	148643140	201	10.06	9.08144	5.99637	5.4502	Hmga2_IP_R1_peak_20292		12	Intergenic	Intergenic	-1176215	Cntnap5a	NM_001077425	Cntnap5a
chr8	44411935	44412084	150	10.19	9.08045	6.06882	5.33655	Hmga2_IP_R1_peak_31120		34	Intergenic	Intergenic	-1154109	Cntnap5a	NM_001077425	Cntnap5a
chr7	50705529	50705692	164	10.15	9.06967	6.04334	5.35936	Hmga2_IP_R1_peak_29478		12	Intergenic	Intergenic	-1141711	Cntnap5a	NM_001077425	Cntnap5a
chr11	19833493	19833659	167	10.73	9.06958	5.94463	5.41698	Hmga2_IP_R1_peak_5269		48	Intergenic	Intergenic	-1015625	Cntnap5a	NM_001077425	Cntnap5a
chr14	94016387	94016623	237	11.42	9.0677	5.76672	5.38279	Hmga2_IP_R1_peak_10764		30	Intergenic	Intergenic	-943246	Cntnap5a	NM_001077425	Cntnap5a
chr5	129364643	129364788	146	10.21	9.06545	6.07912	5.3013	Hmga2_IP_R1_peak_27142		12	Intergenic	Intergenic	-848853	Cntnap5a	NM_001077425	Cntnap5a
chr17	35318394	35318619	226	10.82	9.0601	5.90005	5.41461	Hmga2_IP_R1_peak_15098		25	Intergenic	Intergenic	-833820	Cntnap5a	NM_001077425	Cntnap5a
chr2	139666273	139666429	157	10.42	9.05991	6.03312	5.34766	Hmga2_IP_R1_peak_20176		15	Intergenic	Intergenic	-803679	Cntnap5a	NM_001077425	Cntnap5a
chr10	62889029	62889211	183	11.33	9.05989	5.83539	5.37618	Hmga2_IP_R1_peak_3993		10	Intergenic	Intergenic	-769257	Cntnap5a	NM_001077425	Cntnap5a
chr7	143321785	143321924	140	10.21	9.05951	6.08018	5.28744	Hmga2_IP_R1_peak_30486		22	Intergenic	Intergenic	-741510	Cntnap5a	NM_001077425	Cntnap5a
chr15	35412341	35412559	219	10.67	9.05856	5.99278	5.32439	Hmga2_IP_R1_peak_12236		11	Intergenic	Intergenic	-677253	Cntnap5a	NM_001077425	Cntnap5a
chr10	16082317	16082511	195	10.77	9.05709	5.91218	5.38233	Hmga2_IP_R1_peak_3134		10	Intergenic	Intergenic	-660287	Cntnap5a	NM_001077425	Cntnap5a
chr11	38737932	38738151	220	10.1	9.05264	6.01822	5.35914	Hmga2_IP_R1_peak_5536		13	Intergenic	Intergenic	-644948	Cntnap5a	NM_001077425	Cntnap5a
chr18	49163178	49163336	159	10.28	9.05195	6.0326	5.32169	Hmga2_IP_R1_peak_16577		16	Intergenic	Intergenic	-611474	Cntnap5a	NM_001077425	Cntnap5a
chr14	120868159	120868349	191	11.13	9.05161	5.7972	5.48032	Hmga2_IP_R1_peak_11542		10	Intergenic	Intergenic	-596309	Cntnap5a	NM_001077425	Cntnap5a
chr3	62508624	62508778	155	10.35	9.04964	6.0198	5.32024	Hmga2_IP_R1_peak_21526		10	Intergenic	Intergenic	-587809	Cntnap5a	NM_001077425	Cntnap5a
chr8	67877322	67877532	211	10.16	9.04732	6.00433	5.37955	Hmga2_IP_R1_peak_31745		16	Intergenic	Intergenic	-521391	Cntnap5a	NM_001077425	Cntnap5a
chr7	92973872	92974058	187	10.17	9.04649	6.03357	5.33435	Hmga2_IP_R1_peak_29903		15	Intergenic	Intergenic	-510875	Cntnap5a	NM_001077425	Cntnap5a
chr6	92985106	92985288	183	10.09	9.04513	6.0114	5.36288	Hmga2_IP_R1_peak_28663		23	Intergenic	Intergenic	-501895	Cntnap5a	NM_001077425	Cntnap5a
chr17	34754914	34755148	235	12.57	9.04399	5.53366	5.35356	Hmga2_IP_R1_peak_15096		15	Intergenic	Intergenic	-487474	Cntnap5a	NM_001077425	Cntnap5a
chr2	141953620	141953898	279	11.54	9.04359	5.77923	5.40669	Hmga2_IP_R1_peak_20229		43	Intergenic	Intergenic	-435555	Cntnap5a	NM_001077425	Cntnap5a
chr14	91494682	91494965	284	13.26	9.04264	5.29044	5.53635	Hmga2_IP_R1_peak_10641		15	Intergenic	Intergenic	-281692	Cntnap5a	NM_001077425	Cntnap5a
chr15	51923246	51923440	195	10.87	9.04049	5.87716	5.38524	Hmga2_IP_R1_peak_12648		19	Intergenic	Intergenic	-247511	Cntnap5a	NM_001077425	Cntnap5a
chr19	46806854	46807062	209	10.14	9.03996	6.04182	5.31306	Hmga2_IP_R1_peak_17652		18	Intergenic	Intergenic	-211765	Cntnap5a	NM_001077425	Cntnap5a
chr18	9883896	9884081	186	12.99	9.0394	5.4687	5.38422	Hmga2_IP_R1_peak_16052		14	Intergenic	Intergenic	-179188	Cntnap5a	NM_001077425	Cntnap5a
chr11	84817553	84817762	210	10.8	9.03938	5.85375	5.36319	Hmga2_IP_R1_peak_5997		15	Intergenic	Intergenic	-127092	Cntnap5a	NM_001077425	Cntnap5a
chrX	149935974	149936124	151	10.19	9.03714	6.06813	5.27247	Hmga2_IP_R1_peak_34511		13	Intergenic	Intergenic	-125984	Cntnap5a	NM_001077425	Cntnap5a
chr16	86786853	86787059	207	10.06	9.03677	5.99805	5.36107	Hmga2_IP_R1_peak_14694		34	Intergenic	Intergenic	-70174	Cntnap5a	NM_001077425	Cntnap5a
chr7	18746199	18746340	142	10.19	9.03497	6.06709	5.27086	Hmga2_IP_R1_peak_29362		11	Intergenic	Intergenic	-39370	Cntnap5a	NM_001077425	Cntnap5a
chr3	119196453	119196622	170	11.58	9.03191	5.7335	5.3845	Hmga2_IP_R1_peak_22537		15	Intergenic	Intergenic	-38285	Cntnap5a	NM_001077425	Cntnap5a
chr13	26939410	26939898	489	12.04	9.03142	5.5717	5.49344	Hmga2_IP_R1_peak_8316		11	Intergenic	Intergenic	-7748	Cntnap5a	NM_001077425	Cntnap5a
chr8	3425870	3426049	180	11.16	9.031	5.83257	5.40132	Hmga2_IP_R1_peak_30531		73	intron (Cntnap5a, intron 1 of 23)	-intron (Cntnap5a, intron 1 of 23)	3229	Cntnap5a	NM_001077425	Cntnap5a
chr4	16758981	16759192	212	10.06	9.02816	5.99725	5.35302	Hmga2_IP_R1_peak_23436		25	intron (Cntnap5a, intron 1 of 23)	-intron (Cntnap5a, intron 1 of 23)	129647	Cntnap5a	NM_001077425	Cntnap5a
chr8	48830780	48830924	145	12.49	9.02731	5.61305	5.33144	Hmga2_IP_R1_peak_31193		10	intron (Cntnap5a, intron 3 of 23)	-intron (Cntnap5a, intron 3 of 23)	325834	Cntnap5a	NM_001077425	Cntnap5a
chr4	24660345	24660569	225	12.52	9.02699	5.51793	5.33738	Hmga2_IP_R1_peak_23617		16	intron (Cntnap5a, intron 4 of 23)	-intron (Cntnap5a, intron 4 of 23)	390655	Cntnap5a	NM_001077425	Cntnap5a
chr5	146068038	146068231	194	13.09	9.02487	5.45172	5.41474	Hmga2_IP_R1_peak_27234		15	intron (Cntnap5a, intron 10 of 23)	-intron (Cntnap5a, intron 10 of 23)	522416	Cntnap5a	NM_001077425	Cntnap5a
chr11	53723556	53723718	163	14.52	9.02437	5.16436	5.36716	Hmga2_IP_R1_peak_5700		16	intron (Cntnap5a, intron 13 of 23)	-intron (Cntnap5a, intron 13 of 23)	638533	Cntnap5a	NM_001077425	Cntnap5a
chr6	129526482	129526650	169	10.1	9.02249	6.01854	5.32351	Hmga2_IP_R1_peak_29045		12	intron (Cntnap5a, intron 13 of 23)	-intron (Cntnap5a, intron 13 of 23)	661270	Cntnap5a	NM_001077425	Cntnap5a
chr2	108317333	108317506	174	10.72	9.02198	5.91231	5.35196	Hmga2_IP_R1_peak_19692		14	intron (Cntnap5a, intron 13 of 23)	-intron (Cntnap5a, intron 13 of 23)	724461	Cntnap5a	NM_001077425	Cntnap5a
chr15	75682342	75682520	179	11.22	9.01995	5.79576	5.38159	Hmga2_IP_R1_peak_12886		14	intron (Cntnap5a, intron 16 of 23)	-intron (Cntnap5a, intron 16 of 23)	745004	Cntnap5a	NM_001077425	Cntnap5a
chr18	42662054	42662261	208	10.1	9.01893	6.01874	5.31329	Hmga2_IP_R1_peak_16470		41	intron (Cntnap5a, intron 21 of 23)	-intron (Cntnap5a, intron 21 of 23)	882178	Cntnap5a	NM_001077425	Cntnap5a
chr14	52103629	52104030	402	11.84	9.0181	5.64692	5.41694	Hmga2_IP_R1_peak_10000		13	intron (Cntnap5a, intron 22 of 23)	-intron (Cntnap5a, intron 22 of 23)	887286	Cntnap5a	NM_001077425	Cntnap5a
chr5	82270624	82270862	239	10.73	9.01729	5.84925	5.3924	Hmga2_IP_R1_peak_26617		18	intron (Cntnap5a, intron 22 of 23)	-intron (Cntnap5a, intron 22 of 23)	891026	Cntnap5a	NM_001077425	Cntnap5a
chr12	14746280	14746454	175	11.07	9.01714	5.824	5.34842	Hmga2_IP_R1_peak_6568		15	Intergenic	Intergenic	1095432	Cntnap5a	NM_001077425	Cntnap5a
chr5	147010954	147011166	213	10.07	9.01686	5.99964	5.33259	Hmga2_IP_R1_peak_27239		26	Intergenic	Intergenic	1103490	Cntnap5a	NM_001077425	Cntnap5a
chr2	22052503	22052678	176	10.96	9.01534	5.85223	5.39157	Hmga2_IP_R1_peak_18045		12	Intergenic	Intergenic	1158797	Cntnap5a	NM_001077425	Cntnap5a
chr2	32194359	32194504	146	10.72	9.01404	5.91671	5.34756	Hmga2_IP_R1_peak_18126		12	Intergenic	Intergenic	1237506	Cntnap5a	NM_001077425	Cntnap5a
chr1	98127373	98127962	590	10.01	9.01257	5.86743	5.44459	Hmga2_IP_R1_peak_1393		10	Intergenic	Intergenic	1288601	Tsn	NM_011650	Tsn
chr16	4662025	4662214	190	11.06	9.0101	5.83886	5.36762	Hmga2_IP_R1_peak_13114		16	Intergenic	Intergenic	1201243	Tsn	NM_011650	Tsn
chr11	92424627	92424890	264	9.99	9.00982	5.95989	5.38154	Hmga2_IP_R1_peak_6105		10	Intergenic	Intergenic	1197630	Tsn	NM_011650	Tsn
chr1	95435374	95435537	164	10.1	9.00902	6.0169	5.29685	Hmga2_IP_R1_peak_1329		19	Intergenic	Intergenic	1192055	Tsn	NM_011650	Tsn
chr2	96614006	96614173	168	10.49	9.00628	5.96371	5.32941	Hmga2_IP_R1_peak_19471		13	Intergenic	Intergenic	1165784	Tsn	NM_011650	Tsn
chr1	145156994	145157165	172	10.1	9.0052	6.01595	5.30028	Hmga2_IP_R1_peak_2155		23	Intergenic	Intergenic	1043382	Tsn	NM_011650	Tsn
chr5	106117547	106117727	181	10.19	9.00438	6.0058	5.3086	Hmga2_IP_R1_peak_26999		33	Intergenic	Intergenic	883519	Tsn	NM_011650	Tsn
chr1	186353981	186354198	218	13.41	9.00232	5.30031	5.36054	Hmga2_IP_R1_peak_2828		10	Intergenic	Intergenic	833121	Tsn	NM_011650	Tsn
chr6	9729353	9729532	180	10.08	9.00042	6.00617	5.29931	Hmga2_IP_R1_peak_27404		19	Intergenic	Intergenic	765117	Tsn	NM_011650	Tsn
chr8	64333170	64333313	144	10.28	8.99955	6.03215	5.31164	Hmga2_IP_R1_peak_31644		46	Intergenic	Intergenic	739109	Tsn	NM_011650	Tsn
chr15	83087491	83087690	200	12.8	8.99898	5.4266	5.31147	Hmga2_IP_R1_peak_12935		10	Intergenic	Intergenic	547236	Tsn	NM_011650	Tsn
chr5	123799766	123799988	223	10.49	8.99681	5.91331	5.40945	Hmga2_IP_R1_peak_27116		16	Intergenic	Intergenic	262391	Tsn	NM_011650	Tsn
chr18	20306617	20307023	407	10	8.99637	5.96135	5.3616	Hmga2_IP_R1_peak_16200		14	intron (Clasp1, intron 1 of 36)	-intron (Clasp1, intron 1 of 40)	23149	Clasp1	NM_001293301	Clasp1
chr15	40474936	40475232	297	9.89	8.99614	5.90193	5.4361	Hmga2_IP_R1_peak_12317		11	intron (Clasp1, intron 8 of 36)	-intron (Clasp1, intron 8 of 40)	-21323	2900060B14Rik	NR_027901	2900060B14Rik
chr5	49039887	49040032	146	10.14	8.99598	6.04199	5.25155	Hmga2_IP_R1_peak_25918		15	Intergenic	Intergenic	-27835	Inhbb	NM_008381	Inhbb
chr6	68685002	68685176	175	10.24	8.9948	5.98758	5.29838	Hmga2_IP_R1_peak_28360		17	intron (Epb4.1l5, intron 13 of 24)	-intron (Epb4.1l5, intron 13 of 16)	41919	Epb4.1l5	NM_145506	Epb4.1l5
chr5	64980417	64980558	142	10.19	8.98863	6.0301	5.2725	Hmga2_IP_R1_peak_26312		26	intron (Ptpn4, intron 10 of 26)	-intron (Ptpn4, intron 10 of 26)	-88638	Epb4.1l5	NM_145506	Epb4.1l5
chr14	18801581	18801802	222	10.01	8.98838	5.96909	5.34773	Hmga2_IP_R1_peak_9699		22	intron (Ptpn4, intron 1 of 26)	-intron (Ptpn4, intron 1 of 26)	32503	Ptpn4	NM_019933	Ptpn4
chr8	77991496	77991708	213	10.01	8.98735	5.94985	5.36445	Hmga2_IP_R1_peak_31891		28	intron (Cfap221, intron 14 of 22)	-intron (Cfap221, intron 14 of 22)	-25681	Tmem177	NM_175106	Tmem177
chr6	18443995	18444191	197	11.24	8.98725	5.76584	5.35188	Hmga2_IP_R1_peak_27594		18	intron (3110009E18Rik, intron 1 of 4)	-intron (3110009E18Rik, intron 1 of 4)	14591	3110009E18Rik	NM_001172074	3110009E18Rik
chr9	70043995	70044183	189	12.72	8.98681	5.47315	5.34786	Hmga2_IP_R1_peak_33380		11	Intergenic	Intergenic	23784	En1	NM_010133	En1
chr2	38687759	38687947	189	14.04	8.98567	5.26921	5.29466	Hmga2_IP_R1_peak_18189		12	Intergenic	Intergenic	24428	En1	NM_010133	En1
chr2	108292104	108292271	168	11.24	8.98362	5.79054	5.33284	Hmga2_IP_R1_peak_19691		48	Intergenic	Intergenic	25164	En1	NM_010133	En1
chr4	126532572	126532730	159	12.02	8.98355	5.63541	5.33976	Hmga2_IP_R1_peak_25130		17	Intergenic	Intergenic	154121	En1	NM_010133	En1
chr13	115835214	115835376	163	10.1	8.98289	6.01722	5.2634	Hmga2_IP_R1_peak_9506		25	Intergenic	Intergenic	206695	En1	NM_010133	En1
chr16	37810087	37810299	213	11.39	8.98166	5.74818	5.30424	Hmga2_IP_R1_peak_13458		19	Intergenic	Intergenic	233581	En1	NM_010133	En1
chr2	129119980	129120154	175	10.19	8.98068	5.99046	5.33889	Hmga2_IP_R1_peak_20022		88	Intergenic	Intergenic	237329	En1	NM_010133	En1
chr2	135659955	135660181	227	10.68	8.97734	5.84465	5.38795	Hmga2_IP_R1_peak_20103		21	Intergenic	Intergenic	-177767	Celrr	NR_110450	Celrr
chr8	90617055	90617239	185	11.1	8.97648	5.78316	5.36964	Hmga2_IP_R1_peak_32077		10	Intergenic	Intergenic	-106347	Celrr	NR_110450	Celrr
chr13	41639889	41640068	180	12.44	8.97581	5.54519	5.32057	Hmga2_IP_R1_peak_8478		19	Intergenic	Intergenic	-38327	Celrr	NR_110450	Celrr
chr7	112016718	112016918	201	10.03	8.97347	5.98288	5.29583	Hmga2_IP_R1_peak_30201		59	intron (Insig2, intron 3 of 5)	-intron (Insig2, intron 3 of 5)	23235	Insig2	NM_178082	Insig2
chr10	75087050	75087368	319	11.23	8.97185	5.79639	5.27413	Hmga2_IP_R1_peak_4152		16	Intergenic	Intergenic	-16500	Ccdc93	NM_001025156	Ccdc93
chr14	110046386	110047286	901	9.81	8.96902	5.85973	5.44868	Hmga2_IP_R1_peak_11298		27	intron (Ccdc93, intron 17 of 23)	-intron (Ccdc93, intron 17 of 23)	43183	Htr5b	NM_010483	Htr5b
chr7	27407559	27407904	346	9.98	8.96853	5.9546	5.31742	Hmga2_IP_R1_peak_29389		18	Intergenic	Intergenic	-190552	Ddx18	NM_025860	Ddx18
chr5	97307467	97307642	176	13.06	8.96637	5.4307	5.31968	Hmga2_IP_R1_peak_26897		24	Intergenic	Intergenic	-289847	Ddx18	NM_025860	Ddx18
chr16	55949768	55950142	375	10.73	8.96579	5.90049	5.30844	Hmga2_IP_R1_peak_13790		18	Intergenic	Intergenic	-651398	Ddx18	NM_025860	Ddx18
chr2	96614563	96614947	385	9.87	8.96472	5.89286	5.40616	Hmga2_IP_R1_peak_19472		52	Intergenic	Intergenic	-702914	Ddx18	NM_025860	Ddx18
chr15	64153789	64153998	210	10.92	8.96466	5.79655	5.27823	Hmga2_IP_R1_peak_12802		13	Intergenic	Intergenic	-762893	Ddx18	NM_025860	Ddx18
chr8	90517514	90517704	191	11.79	8.96362	5.62757	5.36446	Hmga2_IP_R1_peak_32075		19	Intergenic	Intergenic	-785605	Ddx18	NM_025860	Ddx18
chr13	117775458	117775660	203	10.02	8.96331	5.97518	5.30946	Hmga2_IP_R1_peak_9547		12	Intergenic	Intergenic	-1092454	Ddx18	NM_025860	Ddx18
chr10	127863075	127863307	233	10.53	8.96252	5.87091	5.35783	Hmga2_IP_R1_peak_4993		13	Intergenic	Intergenic	-1136490	Ddx18	NM_025860	Ddx18
chr14	110695067	110695284	218	10.53	8.95904	5.89842	5.27369	Hmga2_IP_R1_peak_11320		11	Intergenic	Intergenic	-1223230	Ddx18	NM_025860	Ddx18
chr14	101576514	101576704	191	10.12	8.95886	5.98817	5.26881	Hmga2_IP_R1_peak_11063		35	Intergenic	Intergenic	1186860	Dpp10	NM_199021	Dpp10
chr5	24995659	24996136	478	9.92	8.95656	5.91805	5.35761	Hmga2_IP_R1_peak_25696		15	Intergenic	Intergenic	1117412	Dpp10	NM_199021	Dpp10
chr15	21986667	21986881	215	10.03	8.95304	5.98165	5.25775	Hmga2_IP_R1_peak_12008		12	Intergenic	Intergenic	1026781	Dpp10	NM_199021	Dpp10
chr12	97700860	97701077	218	10.03	8.95302	5.97892	5.24692	Hmga2_IP_R1_peak_7788		17	Intergenic	Intergenic	1023029	Dpp10	NM_199021	Dpp10
chr2	110212915	110213419	505	14.47	8.95172	5.04875	5.39995	Hmga2_IP_R1_peak_19741		11	Intergenic	Intergenic	916053	Dpp10	NM_199021	Dpp10
chr4	109120562	109120706	145	10.11	8.9516	6.02383	5.20777	Hmga2_IP_R1_peak_24961		16	Intergenic	Intergenic	914350	Dpp10	NM_199021	Dpp10
chr11	96664271	96664458	188	12.02	8.95039	5.56543	5.31317	Hmga2_IP_R1_peak_6159		11	Intergenic	Intergenic	839550	Dpp10	NM_199021	Dpp10
chr1	124167398	124167545	148	10.1	8.9497	6.01895	5.21012	Hmga2_IP_R1_peak_1829		19	Intergenic	Intergenic	822920	Dpp10	NM_199021	Dpp10
chr17	24176653	24176820	168	10.05	8.94834	5.99305	5.24079	Hmga2_IP_R1_peak_14990		46	intron (Dpp10, intron 13 of 25)	-intron (Dpp10, intron 13 of 25)	653201	Dpp10	NM_199021	Dpp10
chr15	36632165	36632354	190	10	8.94609	5.96052	5.27323	Hmga2_IP_R1_peak_12255		14	intron (Dpp10, intron 4 of 25)	-intron (Dpp10, intron 4 of 25)	375217	Dpp10	NM_199021	Dpp10
chr5	107725033	107725206	174	11.08	8.94364	5.80082	5.27802	Hmga2_IP_R1_peak_27012		14	intron (Dpp10, intron 3 of 25)	-intron (Dpp10, intron 3 of 25)	356161	Dpp10	NM_199021	Dpp10
chr7	98853516	98853705	190	10.03	8.94329	5.97873	5.26805	Hmga2_IP_R1_peak_30040		42	intron (Dpp10, intron 3 of 25)	-intron (Dpp10, intron 3 of 25)	287768	Dpp10	NM_199021	Dpp10
chr16	4245986	4246161	176	10.19	8.94248	5.96202	5.2577	Hmga2_IP_R1_peak_13104		29	intron (Dpp10, intron 3 of 25)	-intron (Dpp10, intron 3 of 25)	269273	Dpp10	NM_199021	Dpp10
chr2	66306109	66306276	168	10.04	8.94121	5.98336	5.25295	Hmga2_IP_R1_peak_18814		12	intron (Dpp10, intron 3 of 25)	-intron (Dpp10, intron 3 of 25)	224497	Dpp10	NM_199021	Dpp10
chr9	80580967	80581378	412	10.64	8.93941	5.71462	5.36977	Hmga2_IP_R1_peak_33597		14	intron (Dpp10, intron 1 of 25)	-intron (Dpp10, intron 1 of 25)	130152	Dpp10	NM_199021	Dpp10
chr11	99705028	99705221	194	10.13	8.93675	5.95202	5.26067	Hmga2_IP_R1_peak_6197		65	Intergenic	Intergenic	-77826	Dpp10	NM_199021	Dpp10
chr4	78432255	78432529	275	9.93	8.93342	5.92496	5.31821	Hmga2_IP_R1_peak_24482		12	Intergenic	Intergenic	-146234	Dpp10	NM_199021	Dpp10
chr14	117939037	117939448	412	9.94	8.93313	5.92049	5.31995	Hmga2_IP_R1_peak_11514		10	Intergenic	Intergenic	-164375	Dpp10	NM_199021	Dpp10
chr16	81627758	81627918	161	10.29	8.93298	5.98775	5.20199	Hmga2_IP_R1_peak_14553		28	Intergenic	Intergenic	-170458	Dpp10	NM_199021	Dpp10
chr16	82815978	82816181	204	10.04	8.93242	5.98346	5.23694	Hmga2_IP_R1_peak_14591		14	Intergenic	Intergenic	-172946	Dpp10	NM_199021	Dpp10
chr6	34797766	34797972	207	9.97	8.93077	5.94821	5.28478	Hmga2_IP_R1_peak_27856		17	Intergenic	Intergenic	-174094	Dpp10	NM_199021	Dpp10
chr18	84543098	84543257	160	10.08	8.92681	6.00805	5.19387	Hmga2_IP_R1_peak_17055		41	Intergenic	Intergenic	-191264	Dpp10	NM_199021	Dpp10
chr15	68666039	68666180	142	10.56	8.92631	5.95349	5.18133	Hmga2_IP_R1_peak_12838		12	Intergenic	Intergenic	-258216	Dpp10	NM_199021	Dpp10
chr5	140472806	140473323	518	10.45	8.92463	5.74657	5.41968	Hmga2_IP_R1_peak_27210		14	Intergenic	Intergenic	-447233	Dpp10	NM_199021	Dpp10
chr9	110006576	110006745	170	10.39	8.91991	5.92576	5.28162	Hmga2_IP_R1_peak_33989		38	Intergenic	Intergenic	643199	Actr3	NM_001205386	Actr3
chr18	61305558	61305754	197	11.01	8.91873	5.78271	5.25131	Hmga2_IP_R1_peak_16794		30	Intergenic	Intergenic	636815	Actr3	NM_001205386	Actr3
chr15	46899518	46899816	299	10.48	8.91624	5.91075	5.19581	Hmga2_IP_R1_peak_12487		20	Intergenic	Intergenic	595003	Actr3	NM_001205386	Actr3
chr14	89139413	89139645	233	10	8.9154	5.96167	5.22878	Hmga2_IP_R1_peak_10524		18	Intergenic	Intergenic	452949	Actr3	NM_001205386	Actr3
chr13	62825686	62825895	210	9.98	8.91005	5.95367	5.23226	Hmga2_IP_R1_peak_8636		17	Intergenic	Intergenic	434263	Actr3	NM_001205386	Actr3
chr9	47660752	47661176	425	10.42	8.90922	5.88401	5.29663	Hmga2_IP_R1_peak_33144		22	Intergenic	Intergenic	199620	Actr3	NM_001205386	Actr3
chr1	113667401	113667577	177	10.01	8.90897	5.96706	5.2218	Hmga2_IP_R1_peak_1705		10	intron (Actr3, intron 1 of 11)	-intron (Actr3, intron 2 of 12)	7877	Actr3	NM_001205386	Actr3
chr15	56209747	56209915	169	10.49	8.90768	5.91109	5.22369	Hmga2_IP_R1_peak_12695		22	intron (Actr3, intron 1 of 11)	-intron (Actr3, intron 2 of 12)	3075	Actr3	NM_001205386	Actr3
chrY	2885530	2886377	848	52.02	8.90526	2.41017	5.33718	Hmga2_IP_R1_peak_34592		19	Intergenic	Intergenic	55118	Slc35f5	NM_028787	Slc35f5
chr8	125962735	125962934	200	10.64	8.90315	5.84913	5.2766	Hmga2_IP_R1_peak_32554		10	intron (Gpr39, intron 1 of 1)	-intron (Gpr39, intron 1 of 1)	105812	Lypd1	NM_145100	Lypd1
chr5	106131247	106131466	220	13.15	8.90286	5.31117	5.32274	Hmga2_IP_R1_peak_27000		15	intron (Nckap5, intron 12 of 12)	-intron (Nckap5, intron 16 of 16)	-19235	Lypd1	NM_145100	Lypd1
chr9	92717421	92717600	180	10.95	8.90097	5.76994	5.23708	Hmga2_IP_R1_peak_33830		99	intron (Nckap5, intron 8 of 14)	-intron (Nckap5, intron 10 of 16)	-150866	Lypd1	NM_145100	Lypd1
chr3	132481606	132481759	154	10.72	8.9006	5.8687	5.20389	Hmga2_IP_R1_peak_22792		13	intron (Nckap5, intron 8 of 14)	-intron (Nckap5, intron 10 of 16)	-181620	Lypd1	NM_145100	Lypd1
chr2	64170320	64170529	210	10.23	8.89971	5.90701	5.27559	Hmga2_IP_R1_peak_18765		12	intron (Nckap5, intron 7 of 12)	-intron (Nckap5, intron 7 of 16)	-257328	Lypd1	NM_145100	Lypd1
chr5	66131291	66131461	171	10.38	8.89261	5.91088	5.21477	Hmga2_IP_R1_peak_26333		15	intron (Nckap5, intron 5 of 12)	-intron (Nckap5, intron 5 of 16)	-353840	Lypd1	NM_145100	Lypd1
chr2	64116219	64116487	269	10.26	8.89199	5.93965	5.20457	Hmga2_IP_R1_peak_18763		10	intron (Nckap5, intron 2 of 12)	-intron (Nckap5, intron 2 of 16)	293781	Nckap5	NM_001081756	Nckap5
chr6	78906512	78907002	491	11.09	8.88775	5.74653	5.29021	Hmga2_IP_R1_peak_28517		23	intron (Nckap5, intron 2 of 12)	-intron (Nckap5, intron 2 of 16)	268854	Nckap5	NM_001081756	Nckap5
chr4	96146579	96146781	203	10	8.88676	5.96667	5.17907	Hmga2_IP_R1_peak_24809		13	intron (Nckap5, intron 1 of 12)	-intron (Nckap5, intron 1 of 16)	126502	Nckap5	NM_001081756	Nckap5
chr16	54070522	54070678	157	11.82	8.88675	5.61634	5.22896	Hmga2_IP_R1_peak_13744		14	intron (Nckap5, intron 1 of 12)	-intron (Nckap5, intron 1 of 16)	96989	Nckap5	NM_001081756	Nckap5
chr6	88524842	88525419	578	10	8.88469	5.79822	5.3783	Hmga2_IP_R1_peak_28633		15	intron (Nckap5, intron 1 of 12)	-intron (Nckap5, intron 1 of 16)	38968	Nckap5	NM_001081756	Nckap5
chr14	106633887	106634033	147	11.41	8.88461	5.7477	5.16766	Hmga2_IP_R1_peak_11143		17	Intergenic	Intergenic	-78582	Nckap5	NM_001081756	Nckap5
chr3	91295632	91295887	256	10.08	8.88439	5.94765	5.20634	Hmga2_IP_R1_peak_22068		12	Intergenic	Intergenic	-97380	Nckap5	NM_001081756	Nckap5
chr5	67692751	67692910	160	10.2	8.88308	5.93341	5.26239	Hmga2_IP_R1_peak_26353		18	intron (Mgat5, intron 4 of 17)	-intron (Mgat5, intron 4 of 17)	153716	Mgat5	NM_145128	Mgat5
chr14	98693610	98693917	308	13.03	8.88202	5.27343	5.32926	Hmga2_IP_R1_peak_10994		17	intron (Tmem163, intron 5 of 7)	-intron (Tmem163, intron 5 of 7)	171731	Tmem163	NM_028135	Tmem163
chr3	53616626	53616796	171	10.27	8.88164	5.88874	5.28395	Hmga2_IP_R1_peak_21352		18	intron (Acmsd, intron 3 of 9)	-intron (Acmsd, intron 3 of 9)	15402	Acmsd	NM_001033041	Acmsd
chr2	73707713	73707856	144	11.42	8.88061	5.74255	5.18567	Hmga2_IP_R1_peak_18961		11	intron (Acmsd, intron 8 of 9)	-intron (Acmsd, intron 8 of 9)	13951	2900009J06Rik	NR_045298	2900009J06Rik
chr14	90007249	90007416	168	11.27	8.88005	5.70987	5.25975	Hmga2_IP_R1_peak_10558		14	intron (Zranb3, intron 8 of 20)	-intron (Zranb3, intron 8 of 20)	93527	Zranb3	NM_001285945	Zranb3
chr6	134703702	134703947	246	10.87	8.87872	5.76621	5.29205	Hmga2_IP_R1_peak_29105		17	intron (Zranb3, intron 4 of 20)	-intron (Zranb3, intron 4 of 20)	62343	Zranb3	NM_001285945	Zranb3
chr14	38277846	38278056	211	9.93	8.8787	5.92803	5.21191	Hmga2_IP_R1_peak_9871		18	intron (Zranb3, intron 2 of 20)	-intron (Zranb3, intron 2 of 20)	17224	Zranb3	NM_001285945	Zranb3
chr6	105328633	105328829	197	9.92	8.87733	5.92272	5.21548	Hmga2_IP_R1_peak_28815		14	intron (R3hdm1, intron 1 of 26)	-intron (R3hdm1, intron 1 of 26)	30470	R3hdm1	NM_181750	R3hdm1
chr8	107667420	107667918	499	10.29	8.87405	5.82114	5.27809	Hmga2_IP_R1_peak_32364		24	intron (R3hdm1, intron 5 of 26)	-intron (R3hdm1, intron 5 of 26)	-37788	Mir128-1	NR_029543	Mir128-1
chr10	95544241	95544379	139	12.32	8.87276	5.56212	5.17532	Hmga2_IP_R1_peak_4328		12	intron (R3hdm1, intron 19 of 26)	-intron (R3hdm1, intron 19 of 26)	-1171	Mir128-1	NR_029543	Mir128-1
chr1	197043093	197043267	175	9.99	8.8723	5.9578	5.17919	Hmga2_IP_R1_peak_2928		51	intron (R3hdm1, intron 23 of 26)	-intron (R3hdm1, intron 23 of 26)	-18574	Ubxn4	NM_026390	Ubxn4
chr3	72738141	72738292	152	10.05	8.86681	5.98897	5.12514	Hmga2_IP_R1_peak_21731		10	intron (R3hdm1, intron 24 of 26)	-intron (R3hdm1, intron 24 of 26)	-11367	Ubxn4	NM_026390	Ubxn4
chr6	79197007	79197206	200	10.99	8.86494	5.74657	5.17895	Hmga2_IP_R1_peak_28522		30	intron (Ubxn4, intron 8 of 12)	-intron (Ubxn4, intron 8 of 12)	21565	Ubxn4	NM_026390	Ubxn4
chr3	54419429	54419651	223	11.85	8.86414	5.61568	5.25638	Hmga2_IP_R1_peak_21363		11	intron (Dars, intron 11 of 15)	-intron (Dars, intron 11 of 15)	-10580	Mcm6	NM_008567	Mcm6
chr5	83477265	83477443	179	10.18	8.86348	5.91784	5.17486	Hmga2_IP_R1_peak_26647		40	Intergenic	Intergenic	-115159	Cxcr4	NM_009911	Cxcr4
chr3	152364571	152364793	223	23.42	8.86217	4.11507	5.18485	Hmga2_IP_R1_peak_23123		37	Intergenic	Intergenic	-129234	Cxcr4	NM_009911	Cxcr4
chr7	75381387	75381571	185	9.95	8.86154	5.93762	5.19512	Hmga2_IP_R1_peak_29683		23	Intergenic	Intergenic	-140924	Cxcr4	NM_009911	Cxcr4
chr11	66131375	66131573	199	10.28	8.85954	5.87603	5.25633	Hmga2_IP_R1_peak_5805		37	Intergenic	Intergenic	-212160	Cxcr4	NM_009911	Cxcr4
chr3	54928971	54929195	225	10.02	8.8585	5.84915	5.26634	Hmga2_IP_R1_peak_21369		90	Intergenic	Intergenic	-225120	Cxcr4	NM_009911	Cxcr4
chr11	98495824	98495972	149	10.02	8.85843	5.97492	5.13389	Hmga2_IP_R1_peak_6184		15	Intergenic	Intergenic	-229069	Cxcr4	NM_009911	Cxcr4
chr17	59645833	59646070	238	9.95	8.85778	5.93438	5.17682	Hmga2_IP_R1_peak_15371		36	Intergenic	Intergenic	-312798	Cxcr4	NM_009911	Cxcr4
chr2	85645875	85646098	224	11.93	8.8573	5.55748	5.24468	Hmga2_IP_R1_peak_19238		17	intron (Thsd7b, intron 2 of 27)	-intron (Thsd7b, intron 2 of 27)	213793	Thsd7b	NM_172485	Thsd7b
chr13	95005951	95006124	174	9.95	8.85683	5.93596	5.17251	Hmga2_IP_R1_peak_9203		28	intron (Thsd7b, intron 2 of 27)	-intron (Thsd7b, intron 2 of 27)	220203	Thsd7b	NM_172485	Thsd7b
chr6	145135576	145135762	187	13.8	8.85603	5.23558	5.20662	Hmga2_IP_R1_peak_29227		10	intron (Thsd7b, intron 2 of 27)	-intron (Thsd7b, intron 2 of 27)	226637	Thsd7b	NM_172485	Thsd7b
chr15	62681443	62681625	183	9.95	8.85507	5.93734	5.17085	Hmga2_IP_R1_peak_12778		16	intron (Thsd7b, intron 2 of 27)	-intron (Thsd7b, intron 2 of 27)	259369	Thsd7b	NM_172485	Thsd7b
chr9	82897733	82897879	147	10.02	8.853	5.97506	5.11822	Hmga2_IP_R1_peak_33661		10	intron (Thsd7b, intron 2 of 27)	-intron (Thsd7b, intron 2 of 27)	289076	Thsd7b	NM_172485	Thsd7b
chr9	25098625	25099211	587	9.71	8.852	5.76904	5.37756	Hmga2_IP_R1_peak_32930		28	intron (Thsd7b, intron 3 of 27)	-intron (Thsd7b, intron 3 of 27)	334317	Thsd7b	NM_172485	Thsd7b
chr8	109151084	109151286	203	12.3	8.84962	5.48978	5.22143	Hmga2_IP_R1_peak_32386		28	intron (Thsd7b, intron 7 of 27)	-intron (Thsd7b, intron 7 of 27)	444442	Thsd7b	NM_172485	Thsd7b
chr12	12987326	12987489	164	11.15	8.84943	5.74638	5.20277	Hmga2_IP_R1_peak_6552		13	intron (Thsd7b, intron 7 of 27)	-intron (Thsd7b, intron 7 of 27)	457077	Thsd7b	NM_172485	Thsd7b
chr17	75057958	75058197	240	10.29	8.849	5.76302	5.31871	Hmga2_IP_R1_peak_15631		22	intron (Thsd7b, intron 12 of 27)	-intron (Thsd7b, intron 12 of 27)	528204	Cd55b	NM_007827	Cd55b
chr5	139175381	139175538	158	9.99	8.84786	5.96057	5.1291	Hmga2_IP_R1_peak_27204		15	intron (Thsd7b, intron 12 of 27)	-intron (Thsd7b, intron 12 of 27)	516112	Cd55b	NM_007827	Cd55b
chr18	5843001	5843223	223	10.43	8.84451	5.81174	5.22995	Hmga2_IP_R1_peak_16010		12	intron (Thsd7b, intron 12 of 27)	-intron (Thsd7b, intron 12 of 27)	514733	Cd55b	NM_007827	Cd55b
chr15	57121416	57121565	150	10.01	8.84401	5.96761	5.11939	Hmga2_IP_R1_peak_12723		21	intron (Thsd7b, intron 15 of 27)	-intron (Thsd7b, intron 15 of 27)	408049	Cd55b	NM_007827	Cd55b
chr19	5401405	5401592	188	12.74	8.84307	5.35332	5.26497	Hmga2_IP_R1_peak_17215		15	intron (Thsd7b, intron 15 of 27)	-intron (Thsd7b, intron 15 of 27)	406938	Cd55b	NM_007827	Cd55b
chrX	87466311	87466462	152	9.99	8.84053	5.96043	5.1277	Hmga2_IP_R1_peak_34292		19	intron (Thsd7b, intron 15 of 27)	-intron (Thsd7b, intron 15 of 27)	364203	Cd55b	NM_007827	Cd55b
chr10	54028487	54028720	234	9.98	8.83825	5.90171	5.20798	Hmga2_IP_R1_peak_3861		37	intron (Thsd7b, intron 16 of 27)	-intron (Thsd7b, intron 16 of 27)	318737	Cd55b	NM_007827	Cd55b
chr4	94909330	94909477	148	10.67	8.83823	5.83688	5.15523	Hmga2_IP_R1_peak_24791		18	Intergenic	Intergenic	189706	Cd55b	NM_007827	Cd55b
chr13	59165202	59165465	264	10.59	8.83699	5.76529	5.18572	Hmga2_IP_R1_peak_8618		10	intron (Cd55b, intron 5 of 9)	-intron (Cd55b, intron 5 of 9)	7297	Cd55b	NM_007827	Cd55b
chr15	43723724	43724174	451	11.17	8.83461	5.62957	5.23255	Hmga2_IP_R1_peak_12382		13	intron (Cd55, intron 6 of 9)	-intron (Cd55, intron 6 of 9)	12532	Cd55	NM_010016	Cd55
chr18	35193013	35193191	179	9.99	8.83129	5.89484	5.24226	Hmga2_IP_R1_peak_16391		38	Intergenic	Intergenic	-19376	Cd55	NM_010016	Cd55
chr1	84743453	84743636	184	12.32	8.82877	5.50201	5.20072	Hmga2_IP_R1_peak_1263		10	Intergenic	Intergenic	-43508	Cd55	NM_010016	Cd55
chr4	131747078	131747225	148	10.84	8.82594	5.81399	5.12841	Hmga2_IP_R1_peak_25164		57	Intergenic	Intergenic	66102	Zp3r	NM_009581	Zp3r
chr7	7322515	7322845	331	9.85	8.82571	5.88006	5.20906	Hmga2_IP_R1_peak_29313		12	TTS (C4bp)	-TTS (C4bp)	-5444	Zp3r	NM_009581	Zp3r
chr14	100797745	100797925	181	12.07	8.8235	5.4934	5.25668	Hmga2_IP_R1_peak_11039		15	TTS (Yod1)	#NAME?	4745	Yod1	NM_178691	Yod1
chr10	38163197	38163507	311	10.03	8.82337	5.84912	5.21012	Hmga2_IP_R1_peak_3559		45	Intergenic	Intergenic	-16449	Fcamr	NM_001170632	Fcamr
chr15	72899805	72899979	175	10.38	8.82315	5.88269	5.14188	Hmga2_IP_R1_peak_12868		34	Intergenic	Intergenic	9228	Il20	NM_021380	Il20
chr5	101585201	101585426	226	20.33	8.82298	4.51788	5.24935	Hmga2_IP_R1_peak_26948		15	Intergenic	Intergenic	-7513	Il19	NM_001009940	Il19
chr2	116009437	116009589	153	11.06	8.82253	5.74473	5.18048	Hmga2_IP_R1_peak_19871		30	intron (Ikbke, intron 15 of 21)	-intron (Ikbke, intron 15 of 21)	15275	Ikbke	NM_019777	Ikbke
chr9	27177366	27177545	180	12.02	8.82189	5.52016	5.17134	Hmga2_IP_R1_peak_32942		10	intron (Srgap2, intron 4 of 22)	-intron (Srgap2, intron 4 of 22)	-105392	Ikbke	NM_019777	Ikbke
chr18	54445390	54445571	182	9.91	8.81995	5.91336	5.16044	Hmga2_IP_R1_peak_16686		22	intron (Srgap2, intron 2 of 22)	-intron (Srgap2, intron 2 of 22)	81511	Srgap2	NM_001081011	Srgap2
chr5	113538707	113538843	137	13.88	8.81945	5.2317	5.13147	Hmga2_IP_R1_peak_27061		23	Intergenic	Intergenic	27690	Fam72a	NM_175382	Fam72a
chr8	39316280	39316458	179	9.96	8.81928	5.93977	5.12151	Hmga2_IP_R1_peak_31005		22	Intergenic	Intergenic	-19396	Ctse	NM_007799	Ctse
chr2	14764747	14764912	166	9.97	8.81874	5.94716	5.11949	Hmga2_IP_R1_peak_17933		14	Intergenic	Intergenic	-6116	Slc41a1	NM_173865	Slc41a1
chr3	102138900	102139066	167	13.53	8.81677	5.22811	5.18527	Hmga2_IP_R1_peak_22199		17	intron (Nucks1, intron 5 of 6)	-intron (Nucks1, intron 5 of 6)	18344	Nucks1	NM_175294	Nucks1
chr15	37138895	37139059	165	9.92	8.81392	5.91128	5.16463	Hmga2_IP_R1_peak_12258		43	Intergenic	Intergenic	-21911	Slc45a3	NM_001177628	Slc45a3
chr4	141393864	141394134	271	10.24	8.81392	5.76182	5.24285	Hmga2_IP_R1_peak_25251		14	intron (Lemd1, intron 3 of 3)	-intron (Lemd1, intron 3 of 3)	38351	Mir135b	NR_029777	Mir135b
chr4	150251652	150251836	185	10.62	8.81378	5.78146	5.2159	Hmga2_IP_R1_peak_25302		13	Intergenic	Intergenic	-20892	Klhdc8a	NM_144810	Klhdc8a
chr16	54634892	54635267	376	9.95	8.81141	5.87051	5.19743	Hmga2_IP_R1_peak_13766		62	Intergenic	Intergenic	27017	Nuak2	NM_001195025	Nuak2
chr1	174387216	174387394	179	10.17	8.8062	5.8504	5.18904	Hmga2_IP_R1_peak_2670		10	Intergenic	Intergenic	-6710	Rbbp5	NM_172517	Rbbp5
chr6	5283871	5284252	382	10.42	8.80429	5.62115	5.35426	Hmga2_IP_R1_peak_27346		34	intron (Nfasc, intron 1 of 29)	-intron (Nfasc, intron 1 of 27)	-4348	Gm10538	NR_045892	Gm10538
chr6	35974986	35975137	152	11.93	8.80426	5.56027	5.16857	Hmga2_IP_R1_peak_27870		21	Intergenic	Intergenic	-35295	Nfasc	NM_001160317	Nfasc
chr3	146759557	146759776	220	10.74	8.79903	5.70539	5.23093	Hmga2_IP_R1_peak_23011		22	intron (Mdm4, intron 4 of 9)	-intron (Mdm4, intron 4 of 10)	15293	Mdm4	NM_001302802	Mdm4
chr6	37506790	37506939	150	9.95	8.79823	5.9387	5.09669	Hmga2_IP_R1_peak_27897		50	intron (Mdm4, intron 1 of 11)	-intron (Mdm4, intron 1 of 10)	598	Mdm4	NM_001302802	Mdm4
chr6	88829780	88830003	224	11.44	8.7951	5.66076	5.1364	Hmga2_IP_R1_peak_28636		14	Intergenic	Intergenic	-15319	Ppp1r15b	NM_133819	Ppp1r15b
chr2	114197274	114197420	147	9.97	8.79411	5.94556	5.07756	Hmga2_IP_R1_peak_19830		10	exon (Ppp1r15b, exon 2 of 2)	-exon (Ppp1r15b, exon 2 of 2)	8386	Ppp1r15b	NM_133819	Ppp1r15b
chr15	87194128	87194299	172	9.92	8.79237	5.92302	5.09863	Hmga2_IP_R1_peak_12954		51	Intergenic	Intergenic	75223	Snrpe	NM_009227	Snrpe
chr4	125709863	125710178	316	9.81	8.78956	5.85945	5.17595	Hmga2_IP_R1_peak_25118		19	intron (Zc3h11a, intron 2 of 16)	-intron (Zc3h11a, intron 3 of 17)	11490	Zbed6	NM_001166552	Zbed6
chr3	71785452	71785630	179	10.18	8.78813	5.85698	5.16697	Hmga2_IP_R1_peak_21694		14	intron (Zc3h11a, intron 1 of 16)	-intron (Zc3h11a, intron 2 of 17)	6416	Zbed6	NM_001166552	Zbed6
chr10	45394296	45394446	151	9.96	8.78509	5.94246	5.0651	Hmga2_IP_R1_peak_3650		141	intron (Fmod, intron 2 of 2)	-intron (Fmod, intron 2 of 2)	3796	Fmod	NM_021355	Fmod
chr16	58486191	58486349	159	9.95	8.785	5.93672	5.07214	Hmga2_IP_R1_peak_13834		14	Intergenic	Intergenic	-21356	Myog	NM_031189	Myog
chr5	40687729	40687983	255	10.81	8.784	5.71786	5.11356	Hmga2_IP_R1_peak_25786		18	intron (Kdm5b, intron 1 of 26)	-intron (Kdm5b, intron 1 of 26)	3222	Kdm5b	NM_152895	Kdm5b
chr1	186362267	186362427	161	11.69	8.78171	5.5987	5.10931	Hmga2_IP_R1_peak_2829		28	intron (Ppp1r12b, intron 2 of 23)	-intron (Ppp1r12b, intron 2 of 23)	-64529	Ube2t	NM_001278115	Ube2t
chr1	24151786	24152225	440	9.9	8.78078	5.9111	5.09319	Hmga2_IP_R1_peak_267		18	intron (Lgr6, intron 4 of 17)	-intron (Lgr6, intron 4 of 17)	59759	Lgr6	NM_001033409	Lgr6
chr18	36755134	36755736	603	9.73	8.78021	5.73367	5.31964	Hmga2_IP_R1_peak_16412		10	Intergenic	Intergenic	-20386	Gpr37l1	NM_134438	Gpr37l1
chr7	87274047	87274210	164	10.28	8.78003	5.85073	5.1736	Hmga2_IP_R1_peak_29833		38	Intergenic	Intergenic	37233	Elf3	NM_007921	Elf3
chr13	55301943	55302084	142	12.07	8.77998	5.54241	5.12644	Hmga2_IP_R1_peak_8590		15	intron (Ipo9, intron 14 of 23)	-intron (Ipo9, intron 14 of 23)	-20335	Shisa4	NM_175259	Shisa4
chr6	62053883	62054491	609	10.15	8.77855	5.71179	5.2326	Hmga2_IP_R1_peak_28212		13	intron (Ipo9, intron 10 of 23)	-intron (Ipo9, intron 10 of 23)	25344	Ipo9	NM_153774	Ipo9
chr14	108317856	108318072	217	10.87	8.77789	5.71471	5.1196	Hmga2_IP_R1_peak_11207		19	intron (Nav1, intron 15 of 28)	-intron (Nav1, intron 15 of 28)	-4601	Mir1231	NR_049188	Mir1231
chr3	131394916	131395144	229	9.88	8.77672	5.89771	5.11101	Hmga2_IP_R1_peak_22759		37	Intergenic	Intergenic	-36951	Csrp1	NM_007791	Csrp1
chr1	54138699	54138882	184	9.99	8.77581	5.86757	5.17158	Hmga2_IP_R1_peak_785		23	Intergenic	Intergenic	6817	Phlda3	NM_013750	Phlda3
chr8	11087060	11087225	166	9.95	8.7751	5.91168	5.0918	Hmga2_IP_R1_peak_30694		26	intron (Igfn1, intron 3 of 26)	-intron (Igfn1, intron 3 of 26)	9241	Igfn1	NM_177642	Igfn1
chr14	120324791	120324964	174	11.27	8.77427	5.6318	5.15351	Hmga2_IP_R1_peak_11538		20	intron (Camsap2, intron 4 of 18)	-intron (Camsap2, intron 4 of 18)	-35495	Gpr25	NM_001101516	Gpr25
chr9	91079230	91079470	241	10.56	8.77393	5.75612	5.11629	Hmga2_IP_R1_peak_33783		30	intron (Camsap2, intron 2 of 18)	-intron (Camsap2, intron 2 of 18)	25585	Camsap2	NM_001081360	Camsap2
chrX	151114167	151114321	155	9.93	8.77231	5.92552	5.07296	Hmga2_IP_R1_peak_34514		25	intron (Camsap2, intron 1 of 18)	-intron (Camsap2, intron 1 of 18)	2993	Camsap2	NM_001081360	Camsap2
chr3	43267406	43267557	152	9.92	8.77173	5.9212	5.07407	Hmga2_IP_R1_peak_21092		15	intron (Camsap2, intron 1 of 18)	-intron (Camsap2, intron 1 of 18)	896	Camsap2	NM_001081360	Camsap2
chr4	105714687	105714852	166	9.88	8.77054	5.89868	5.10733	Hmga2_IP_R1_peak_24911		14	Intergenic	Intergenic	-11524	Kif14	NM_001287179	Kif14
chr8	4608147	4608337	191	11.2	8.76918	5.67648	5.13764	Hmga2_IP_R1_peak_30541		15	intron (Kif14, intron 18 of 28)	-intron (Kif14, intron 18 of 28)	34330	Kif14	NM_001287179	Kif14
chr15	77159029	77159240	212	13.36	8.76731	5.19861	5.15748	Hmga2_IP_R1_peak_12898		17	Intergenic	Intergenic	-35132	Zfp281	NM_001160251	Zfp281
chr7	95063530	95063794	265	11.71	8.7672	5.52569	5.19525	Hmga2_IP_R1_peak_29978		75	Intergenic	Intergenic	-1888	Platr22	NR_037986	Platr22
chr11	49620640	49620867	228	11.51	8.76711	5.52603	5.20563	Hmga2_IP_R1_peak_5658		90	intron (Platr22, intron 2 of 4)	-intron (Platr22, intron 2 of 4)	15619	Platr22	NR_037986	Platr22
chr11	104056350	104056543	194	10.16	8.76654	5.84785	5.07258	Hmga2_IP_R1_peak_6253		31	intron (Platr22, intron 2 of 4)	-intron (Platr22, intron 2 of 4)	27541	Platr22	NR_037986	Platr22
chr16	53253157	53253337	181	10.76	8.76649	5.76654	5.08205	Hmga2_IP_R1_peak_13706		18	Intergenic	Intergenic	42428	Platr22	NR_037986	Platr22
chr1	54401628	54401786	159	10.01	8.76596	5.9184	5.08649	Hmga2_IP_R1_peak_792		54	Intergenic	Intergenic	63437	Platr22	NR_037986	Platr22
chr3	115109943	115110120	178	10.84	8.76596	5.71203	5.19896	Hmga2_IP_R1_peak_22458		16	Intergenic	Intergenic	82423	Platr22	NR_037986	Platr22
chr1	130122083	130122286	204	10.14	8.7657	5.80791	5.16909	Hmga2_IP_R1_peak_1891		10	intron (Nr5a2, intron 7 of 8)	-intron (Nr5a2, intron 7 of 8)	73857	Nr5a2	NM_030676	Nr5a2
chr1	88351169	88351381	213	9.92	8.76256	5.89269	5.087	Hmga2_IP_R1_peak_1281		44	intron (Nr5a2, intron 6 of 8)	-intron (Nr5a2, intron 6 of 8)	50419	Nr5a2	NM_030676	Nr5a2
chr5	47629274	47629460	187	11.41	8.76232	5.59608	5.20706	Hmga2_IP_R1_peak_25885		18	intron (Nr5a2, intron 6 of 8)	-intron (Nr5a2, intron 6 of 8)	49858	Nr5a2	NM_030676	Nr5a2
chr9	92021597	92021740	144	10.12	8.76113	5.89329	5.08511	Hmga2_IP_R1_peak_33812		30	intron (Nr5a2, intron 6 of 8)	-intron (Nr5a2, intron 6 of 8)	42785	Nr5a2	NM_030676	Nr5a2
chr19	38983337	38983493	157	9.92	8.76087	5.91911	5.06242	Hmga2_IP_R1_peak_17592		34	Intergenic	Intergenic	-2132	Nr5a2	NM_030676	Nr5a2
chr13	38352171	38352340	170	11.16	8.76027	5.71707	5.07829	Hmga2_IP_R1_peak_8444		26	Intergenic	Intergenic	-94155	Nr5a2	NM_030676	Nr5a2
chr19	35095694	35095868	175	9.86	8.7598	5.88964	5.09786	Hmga2_IP_R1_peak_17542		10	Intergenic	Intergenic	-265696	Nr5a2	NM_030676	Nr5a2
chr1	135431518	135431750	233	9.82	8.75959	5.86859	5.12405	Hmga2_IP_R1_peak_1946		10	Intergenic	Intergenic	-298469	Nr5a2	NM_030676	Nr5a2
chr4	131093105	131093272	168	9.89	8.75946	5.90268	5.08592	Hmga2_IP_R1_peak_25159		23	Intergenic	Intergenic	-333353	Nr5a2	NM_030676	Nr5a2
chr19	34252414	34252594	181	9.84	8.75624	5.87713	5.10515	Hmga2_IP_R1_peak_17527		12	Intergenic	Intergenic	-391457	Nr5a2	NM_030676	Nr5a2
chr3	137789036	137789268	233	9.85	8.75441	5.88168	5.10014	Hmga2_IP_R1_peak_22865		22	Intergenic	Intergenic	-432832	Nr5a2	NM_030676	Nr5a2
chr6	46490067	46490252	186	10.68	8.7537	5.77126	5.09882	Hmga2_IP_R1_peak_28018		35	Intergenic	Intergenic	-483711	Mir181a-1	NR_029795	Mir181a-1
chr7	52877546	52877695	150	11.97	8.75194	5.53855	5.08179	Hmga2_IP_R1_peak_29492		16	Intergenic	Intergenic	-470081	Mir181a-1	NR_029795	Mir181a-1
chr7	18979305	18979512	208	11.15	8.75129	5.63324	5.10923	Hmga2_IP_R1_peak_29363		11	Intergenic	Intergenic	-301766	Mir181a-1	NR_029795	Mir181a-1
chr15	62997666	62997899	234	10.56	8.74942	5.75446	5.11335	Hmga2_IP_R1_peak_12783		10	Intergenic	Intergenic	-300042	Mir181a-1	NR_029795	Mir181a-1
chr16	55945202	55945434	233	10.03	8.74942	5.86832	5.11735	Hmga2_IP_R1_peak_13789		14	Intergenic	Intergenic	-284668	Mir181a-1	NR_029795	Mir181a-1
chr6	14011455	14011593	139	9.96	8.74927	5.9445	5.00638	Hmga2_IP_R1_peak_27503		17	Intergenic	Intergenic	-268761	Mir181a-1	NR_029795	Mir181a-1
chr6	95685532	95685710	179	9.87	8.74774	5.89433	5.07677	Hmga2_IP_R1_peak_28693		18	Intergenic	Intergenic	-187508	Mir181a-1	NR_029795	Mir181a-1
chr8	31624357	31624563	207	10.87	8.74759	5.70074	5.05305	Hmga2_IP_R1_peak_30878		14	Intergenic	Intergenic	-106330	Mir181a-1	NR_029795	Mir181a-1
chr7	97628990	97629186	197	10.78	8.74566	5.72056	5.14016	Hmga2_IP_R1_peak_30014		21	Intergenic	Intergenic	-43151	Mir181a-1	NR_029795	Mir181a-1
chr15	97877659	97878129	471	11.16	8.7451	5.49451	5.23794	Hmga2_IP_R1_peak_13054		70	Intergenic	Intergenic	-18591	Mir181a-1	NR_029795	Mir181a-1
chr8	124296659	124296917	259	9.91	8.74478	5.88643	5.10003	Hmga2_IP_R1_peak_32546		10	Intergenic	Intergenic	78167	Mir181b-1	NR_029820	Mir181b-1
chr13	91216187	91216366	180	9.88	8.74414	5.90075	5.05495	Hmga2_IP_R1_peak_9149		113	Intergenic	Intergenic	82919	Mir181b-1	NR_029820	Mir181b-1
chr5	31368249	31368400	152	9.91	8.74162	5.91763	5.03733	Hmga2_IP_R1_peak_25721		12	intron (Ptprc, intron 2 of 29)	-intron (Ptprc, intron 1 of 31)	8248	Ptprc	NM_001268286	Ptprc
chr2	43366348	43366558	211	9.84	8.74085	5.87691	5.09891	Hmga2_IP_R1_peak_18298		10	intron (Ptprc, intron 2 of 29)	-intron (Ptprc, intron 1 of 31)	5235	Ptprc	NM_001268286	Ptprc
[truncated: 32,598 more rows]
