# Supplementary material for: Hmga2 protein loss alters nuclear envelope and 3D chromatin structure
Source: BMC Biol. 2022 Aug 2;20:171. doi: 10.1186/s12915-022-01375-3 (PMC9344646; doi:10.1186/s12915-022-01375-3)
Supplement: Supplementary file 9 — Additional file 9: Table S3. Hi-C data summary. [file 12915_2022_1375_MOESM9_ESM.xlsx]

## Sheet: HiC data
Table S3. HiC data summary.
Key	CL28 WT	CL29 WT	CL6 Hmga2 KO	CL8 Hmga2 KO
Pairs: Valid Hi-C Pairs
Reported_pairs	39610159	56886459	46768461	55355840
Dangling_end_pairs	522038	681178	810049	909321
Religation_pairs	574964	704188	902349	896145
Self-circle_pairs	29040	49106	34652	41619
Dumped_pairs	554	680	1721	2282
Valid_interaction_pairs	38483563	55451307	45019690	53506473
