# Supplementary material for: Hmga2 protein loss alters nuclear envelope and 3D chromatin structure
Source: BMC Biol. 2022 Aug 2;20:171. doi: 10.1186/s12915-022-01375-3 (PMC9344646; doi:10.1186/s12915-022-01375-3)
Supplement: Supplementary file 11 — Additional file 11: Table S4. Genomic coordinates of A->B and B->A compartment changes observed in Hmga2 KO cells. [file 12915_2022_1375_MOESM11_ESM.xlsx]

## Sheet: A->B regions
Chrom	start	end
chr1	14800000	14900000
chr1	18000000	18100000
chr1	43300000	43400000
chr1	66900000	67000000
chr1	79600000	79700000
chr1	105200000	105300000
chr1	106500000	106600000
chr1	114600000	114700000
chr1	130600000	130700000
chr1	139500000	139600000
chr1	140400000	140500000
chr1	159600000	159700000
chr1	171600000	171700000
chr1	171700000	171800000
chr1	171800000	171900000
chr1	173300000	173400000
chr1	173900000	174000000
chr1	174200000	174300000
chr1	174300000	174400000
chr1	175400000	175500000
chr1	176300000	176400000
chr1	186300000	186400000
chr1	186400000	186500000
chr1	188600000	188700000
chr1	189400000	189500000
chr1	194000000	194100000
chr1	194100000	194200000
chr1	194700000	194800000
chr1	194800000	194900000
chr1	195000000	195100000
chr1	195100000	195200000
chr10	13600000	13700000
chr10	51400000	51500000
chr10	51500000	51600000
chr10	51600000	51700000
chr10	52000000	52100000
chr10	108500000	108600000
chr10	120500000	120600000
chr11	23800000	23900000
chr11	93800000	93900000
chr11	109500000	109600000
chr11	109600000	109700000
chr11	114000000	114100000
chr12	9200000	9300000
chr12	11300000	11400000
chr12	12100000	12200000
chr12	15800000	15900000
chr12	15900000	16000000
chr12	20900000	21000000
chr12	26600000	26700000
chr12	26800000	26900000
chr12	26900000	27000000
chr12	27000000	27100000
chr12	27100000	27200000
chr12	27300000	27400000
chr12	27400000	27500000
chr12	28400000	28500000
chr12	35100000	35200000
chr12	38700000	38800000
chr12	40700000	40800000
chr12	44900000	45000000
chr12	45000000	45100000
chr12	51200000	51300000
chr12	53200000	53300000
chr12	59200000	59300000
chr12	77300000	77400000
chr12	77400000	77500000
chr12	77500000	77600000
chr12	78300000	78400000
chr12	78400000	78500000
chr12	78500000	78600000
chr12	78600000	78700000
chr12	89800000	89900000
chr13	5800000	5900000
chr13	13500000	13600000
chr13	14400000	14500000
chr13	14500000	14600000
chr13	15900000	16000000
chr13	19300000	19400000
chr13	19400000	19500000
chr13	19500000	19600000
chr13	20500000	20600000
chr13	20600000	20700000
chr13	20800000	20900000
chr13	35000000	35100000
chr13	35300000	35400000
chr13	35400000	35500000
chr13	36600000	36700000
chr13	36700000	36800000
chr13	37200000	37300000
chr13	60100000	60200000
chr13	90100000	90200000
chr13	92800000	92900000
chr13	100200000	100300000
chr13	100300000	100400000
chr13	100900000	101000000
chr13	101600000	101700000
chr13	103500000	103600000
chr13	104300000	104400000
chr13	104400000	104500000
chr13	110400000	110500000
chr13	113400000	113500000
chr13	113500000	113600000
chr13	113600000	113700000
chr13	119500000	119600000
chr13	119800000	119900000
chr13	120000000	120100000
chr14	8600000	8700000
chr14	87300000	87400000
chr14	89200000	89300000
chr14	99800000	99900000
chr14	100400000	100500000
chr14	114900000	115000000
chr14	117900000	118000000
chr14	123600000	123700000
chr15	3800000	3900000
chr15	3900000	4000000
chr15	4000000	4100000
chr15	5000000	5100000
chr15	5600000	5700000
chr15	6000000	6100000
chr15	9200000	9300000
chr15	11800000	11900000
chr15	25300000	25400000
chr15	31200000	31300000
chr15	40100000	40200000
chr15	41300000	41400000
chr15	55700000	55800000
chr15	55800000	55900000
chr15	55900000	56000000
chr15	65900000	66000000
chr15	66300000	66400000
chr15	66600000	66700000
chr15	92200000	92300000
chr16	8200000	8300000
chr16	8300000	8400000
chr16	14800000	14900000
chr16	23600000	23700000
chr16	23800000	23900000
chr16	24100000	24200000
chr16	24600000	24700000
chr16	24700000	24800000
chr16	25900000	26000000
chr16	26400000	26500000
chr16	26500000	26600000
chr16	26700000	26800000
chr16	26800000	26900000
chr16	26900000	27000000
chr16	27000000	27100000
chr16	29200000	29300000
chr16	36300000	36400000
chr16	42400000	42500000
chr16	43300000	43400000
chr16	43400000	43500000
chr16	45200000	45300000
chr16	45800000	45900000
chr16	72700000	72800000
chr16	74000000	74100000
chr16	74200000	74300000
chr17	10000000	10100000
chr17	10100000	10200000
chr17	10600000	10700000
chr17	10900000	11000000
chr17	11000000	11100000
chr17	11500000	11600000
chr17	62600000	62700000
chr17	62700000	62800000
chr17	62800000	62900000
chr18	9400000	9500000
chr18	9500000	9600000
chr18	31100000	31200000
chr18	42000000	42100000
chr18	42800000	42900000
chr18	42900000	43000000
chr18	43000000	43100000
chr18	44500000	44600000
chr18	44700000	44800000
chr18	47600000	47700000
chr18	50100000	50200000
chr18	54000000	54100000
chr18	54300000	54400000
chr18	57800000	57900000
chr18	66700000	66800000
chr18	90500000	90600000
chr19	23800000	23900000
chr19	24400000	24500000
chr2	4300000	4400000
chr2	13300000	13400000
chr2	45000000	45100000
chr2	49600000	49700000
chr2	69200000	69300000
chr2	77400000	77500000
chr2	98600000	98700000
chr2	102400000	102500000
chr2	103200000	103300000
chr2	103300000	103400000
chr2	126400000	126500000
chr2	126500000	126600000
chr3	14900000	15000000
chr3	18500000	18600000
chr3	18700000	18800000
chr3	18900000	19000000
chr3	28700000	28800000
chr3	35500000	35600000
chr3	36700000	36800000
chr3	36800000	36900000
chr3	38500000	38600000
chr3	51700000	51800000
chr3	53000000	53100000
chr3	53100000	53200000
chr3	54900000	55000000
chr3	55300000	55400000
chr3	84600000	84700000
chr3	84800000	84900000
chr3	86400000	86500000
chr3	87700000	87800000
chr3	87900000	88000000
chr3	88100000	88200000
chr3	88200000	88300000
chr3	88300000	88400000
chr3	88400000	88500000
chr3	88900000	89000000
chr3	89400000	89500000
chr3	89600000	89700000
chr3	89700000	89800000
chr3	140500000	140600000
chr3	140600000	140700000
chr3	141500000	141600000
chr3	141600000	141700000
chr3	141800000	141900000
chr3	141900000	142000000
chr3	142000000	142100000
chr3	142100000	142200000
chr3	142200000	142300000
chr3	142300000	142400000
chr3	142400000	142500000
chr3	142500000	142600000
chr3	142600000	142700000
chr3	142700000	142800000
chr3	142800000	142900000
chr3	142900000	143000000
chr3	143000000	143100000
chr3	143100000	143200000
chr3	143300000	143400000
chr3	144100000	144200000
chr3	144200000	144300000
chr3	144300000	144400000
chr3	144400000	144500000
chr3	144500000	144600000
chr3	145600000	145700000
chr3	145700000	145800000
chr3	145800000	145900000
chr3	145900000	146000000
chr3	146000000	146100000
chr3	146100000	146200000
chr3	149200000	149300000
chr3	152200000	152300000
chr3	152300000	152400000
chr3	152400000	152500000
chr3	152500000	152600000
chr3	153100000	153200000
chr3	153800000	153900000
chr3	153900000	154000000
chr3	154100000	154200000
chr3	157500000	157600000
chr3	158000000	158100000
chr4	10700000	10800000
chr4	13500000	13600000
chr4	22400000	22500000
chr4	53900000	54000000
chr4	75200000	75300000
chr4	82700000	82800000
chr4	88300000	88400000
chr4	88700000	88800000
chr4	88800000	88900000
chr4	95800000	95900000
chr4	98500000	98600000
chr4	100200000	100300000
chr5	4000000	4100000
chr5	19500000	19600000
chr5	19700000	19800000
chr5	66800000	66900000
chr5	72500000	72600000
chr5	72800000	72900000
chr5	88800000	88900000
chr5	89100000	89200000
chr5	89200000	89300000
chr5	106100000	106200000
chr5	146300000	146400000
chr5	151100000	151200000
chr6	8200000	8300000
chr6	17400000	17500000
chr6	18000000	18100000
chr6	27300000	27400000
chr6	42200000	42300000
chr6	43200000	43300000
chr6	76400000	76500000
chr6	101500000	101600000
chr7	64600000	64700000
chr7	90500000	90600000
chr7	115000000	115100000
chr7	131100000	131200000
chr8	9200000	9300000
chr8	31000000	31100000
chr8	31200000	31300000
chr8	31700000	31800000
chr8	40600000	40700000
chr8	61200000	61300000
chr8	77400000	77500000
chr8	108200000	108300000
chr8	114100000	114200000
chr8	118600000	118700000
chr8	118900000	119000000
chr8	128400000	128500000
chr8	128600000	128700000
chr8	128700000	128800000
chr9	13300000	13400000
chr9	29800000	29900000
chr9	30400000	30500000
chr9	30600000	30700000
chr9	41300000	41400000
chr9	50200000	50300000
chr9	75600000	75700000
chr9	103600000	103700000
chr9	105300000	105400000
chr9	123900000	124000000
chr9	124000000	124100000
chr9	124100000	124200000
chr9	124200000	124300000
chr9	124300000	124400000
chr9	124400000	124500000
chrX	14600000	14700000
chrX	16100000	16200000
chrX	16300000	16400000
chrX	16800000	16900000
chrX	18500000	18600000
chrX	22700000	22800000
chrX	39700000	39800000
chrX	43000000	43100000
chrX	47200000	47300000
chrX	61100000	61200000
chrX	64100000	64200000
chrX	64700000	64800000
chrX	68500000	68600000
chrX	69500000	69600000
chrX	76900000	77000000
chrX	81000000	81100000
chrX	83000000	83100000
chrX	83400000	83500000
chrX	84400000	84500000
chrX	84500000	84600000
chrX	87900000	88000000
chrX	88100000	88200000
chrX	91200000	91300000
chrX	96500000	96600000
chrX	96700000	96800000
chrX	108500000	108600000
chrX	108600000	108700000
chrX	108900000	109000000
chrX	109000000	109100000
chrX	110200000	110300000
chrX	112900000	113000000
chrX	113200000	113300000
chrX	113400000	113500000
chrX	113600000	113700000
chrX	113700000	113800000
chrX	113800000	113900000
chrX	117200000	117300000
chrX	117300000	117400000
chrX	118000000	118100000
chrX	122300000	122400000
chrX	122400000	122500000
chrX	129300000	129400000
chrX	131000000	131100000
chrX	132900000	133000000
chrX	133400000	133500000
chrX	133500000	133600000
chrX	138200000	138300000
chrX	156600000	156700000
chrX	157200000	157300000
chrX	158200000	158300000
chrX	158300000	158400000
chrX	164700000	164800000

## Sheet: B->A regions
Chrom	start	end
chr1	3400000	3500000
chr1	4700000	4800000
chr1	7100000	7200000
chr1	9500000	9600000
chr1	12000000	12100000
chr1	12100000	12200000
chr1	12600000	12700000
chr1	14200000	14300000
chr1	15600000	15700000
chr1	17200000	17300000
chr1	23200000	23300000
chr1	23300000	23400000
chr1	33500000	33600000
chr1	53500000	53600000
chr1	61100000	61200000
chr1	61200000	61300000
chr1	61700000	61800000
chr1	97700000	97800000
chr1	125500000	125600000
chr1	128500000	128600000
chr1	130400000	130500000
chr1	137100000	137200000
chr1	154000000	154100000
chr1	154900000	155000000
chr1	162200000	162300000
chr1	163800000	163900000
chr1	164600000	164700000
chr1	165000000	165100000
chr1	167000000	167100000
chr1	184000000	184100000
chr1	187100000	187200000
chr10	3700000	3800000
chr10	6800000	6900000
chr10	7000000	7100000
chr10	7400000	7500000
chr10	8000000	8100000
chr10	8200000	8300000
chr10	8300000	8400000
chr10	8400000	8500000
chr10	8500000	8600000
chr10	8600000	8700000
chr10	28000000	28100000
chr10	44600000	44700000
chr10	44800000	44900000
chr10	67600000	67700000
chr10	68300000	68400000
chr10	70800000	70900000
chr10	78700000	78800000
chr10	82000000	82100000
chr10	82100000	82200000
chr10	82200000	82300000
chr10	82300000	82400000
chr10	82500000	82600000
chr10	83700000	83800000
chr10	83800000	83900000
chr10	83900000	84000000
chr10	84200000	84300000
chr10	85700000	85800000
chr10	86900000	87000000
chr10	88600000	88700000
chr10	96700000	96800000
chr10	115700000	115800000
chr10	116100000	116200000
chr10	118600000	118700000
chr10	118900000	119000000
chr10	119000000	119100000
chr11	20000000	20100000
chr11	21200000	21300000
chr11	29600000	29700000
chr11	30600000	30700000
chr11	33600000	33700000
chr11	53000000	53100000
chr11	62900000	63000000
chr11	67900000	68000000
chr11	68100000	68200000
chr11	68300000	68400000
chr11	68400000	68500000
chr11	80700000	80800000
chr11	107700000	107800000
chr11	113300000	113400000
chr12	8100000	8200000
chr12	16400000	16500000
chr12	40300000	40400000
chr12	41600000	41700000
chr12	41800000	41900000
chr12	52100000	52200000
chr12	52200000	52300000
chr12	53000000	53100000
chr12	56200000	56300000
chr12	82500000	82600000
chr12	104000000	104100000
chr12	104300000	104400000
chr12	109100000	109200000
chr12	109200000	109300000
chr12	109300000	109400000
chr12	109700000	109800000
chr12	109800000	109900000
chr13	9500000	9600000
chr13	11900000	12000000
chr13	18900000	19000000
chr13	30700000	30800000
chr13	31000000	31100000
chr13	31100000	31200000
chr13	31400000	31500000
chr13	31600000	31700000
chr13	31700000	31800000
chr13	32200000	32300000
chr13	32300000	32400000
chr13	41500000	41600000
chr13	42300000	42400000
chr13	50300000	50400000
chr13	50400000	50500000
chr13	50600000	50700000
chr13	51000000	51100000
chr13	62500000	62600000
chr13	62600000	62700000
chr13	64400000	64500000
chr13	64500000	64600000
chr13	64600000	64700000
chr13	64800000	64900000
chr13	64900000	65000000
chr13	65000000	65100000
chr13	65100000	65200000
chr13	65200000	65300000
chr13	66200000	66300000
chr13	66700000	66800000
chr13	75400000	75500000
chr13	86000000	86100000
chr13	104800000	104900000
chr14	7700000	7800000
chr14	9000000	9100000
chr14	9100000	9200000
chr14	9300000	9400000
chr14	11200000	11300000
chr14	14000000	14100000
chr14	16300000	16400000
chr14	23700000	23800000
chr14	23900000	24000000
chr14	24300000	24400000
chr14	33600000	33700000
chr14	33700000	33800000
chr14	33800000	33900000
chr14	41100000	41200000
chr14	45100000	45200000
chr14	61900000	62000000
chr14	62100000	62200000
chr14	72400000	72500000
chr14	79700000	79800000
chr14	119200000	119300000
chr14	119800000	119900000
chr14	119900000	120000000
chr15	10000000	10100000
chr15	10200000	10300000
chr15	22900000	23000000
chr15	27400000	27500000
chr15	72800000	72900000
chr15	74000000	74100000
chr15	74800000	74900000
chr15	75000000	75100000
chr15	75100000	75200000
chr15	75200000	75300000
chr15	75300000	75400000
chr15	75400000	75500000
chr15	82400000	82500000
chr15	86300000	86400000
chr15	86400000	86500000
chr15	87700000	87800000
chr15	88500000	88600000
chr15	95500000	95600000
chr16	7100000	7200000
chr16	9100000	9200000
chr16	9600000	9700000
chr16	9700000	9800000
chr16	9900000	10000000
chr16	11600000	11700000
chr16	12100000	12200000
chr16	12900000	13000000
chr16	45600000	45700000
chr16	46400000	46500000
chr16	46500000	46600000
chr16	48200000	48300000
chr16	48300000	48400000
chr16	48500000	48600000
chr16	48600000	48700000
chr16	50000000	50100000
chr16	58600000	58700000
chr16	65500000	65600000
chr16	72000000	72100000
chr16	76300000	76400000
chr16	77000000	77100000
chr16	87300000	87400000
chr17	3400000	3500000
chr17	8600000	8700000
chr17	12400000	12500000
chr17	14600000	14700000
chr17	14700000	14800000
chr17	14800000	14900000
chr17	17200000	17300000
chr17	17300000	17400000
chr17	21500000	21600000
chr17	21700000	21800000
chr17	36300000	36400000
chr17	36400000	36500000
chr17	36700000	36800000
chr17	43800000	43900000
chr17	44600000	44700000
chr17	45000000	45100000
chr17	45100000	45200000
chr17	45200000	45300000
chr17	48900000	49000000
chr17	49200000	49300000
chr17	49300000	49400000
chr17	49400000	49500000
chr17	53600000	53700000
chr17	71700000	71800000
chr17	71800000	71900000
chr17	72800000	72900000
chr17	72900000	73000000
chr17	73100000	73200000
chr17	73700000	73800000
chr17	73800000	73900000
chr17	74100000	74200000
chr17	80900000	81000000
chr18	4400000	4500000
chr18	4900000	5000000
chr18	5200000	5300000
chr18	5300000	5400000
chr18	5500000	5600000
chr18	7600000	7700000
chr18	9100000	9200000
chr18	11400000	11500000
chr18	14900000	15000000
chr18	20500000	20600000
chr18	22300000	22400000
chr18	33000000	33100000
chr18	33100000	33200000
chr18	33200000	33300000
chr18	33300000	33400000
chr18	33400000	33500000
chr18	33600000	33700000
chr18	33700000	33800000
chr18	37400000	37500000
chr18	39300000	39400000
chr18	40300000	40400000
chr18	52900000	53000000
chr18	62000000	62100000
chr18	62100000	62200000
chr18	62200000	62300000
chr18	84000000	84100000
chr18	84300000	84400000
chr19	9000000	9100000
chr19	12000000	12100000
chr19	12200000	12300000
chr19	16000000	16100000
chr19	17300000	17400000
chr19	23900000	24000000
chr19	24500000	24600000
chr19	27300000	27400000
chr19	27900000	28000000
chr19	28500000	28600000
chr19	33000000	33100000
chr19	33100000	33200000
chr19	57700000	57800000
chr19	60200000	60300000
chr19	61000000	61100000
chr2	9900000	10000000
chr2	11600000	11700000
chr2	15900000	16000000
chr2	19700000	19800000
chr2	21000000	21100000
chr2	22800000	22900000
chr2	23400000	23500000
chr2	24000000	24100000
chr2	24200000	24300000
chr2	24300000	24400000
chr2	74400000	74500000
chr2	83700000	83800000
chr2	84500000	84600000
chr2	109900000	110000000
chr2	117200000	117300000
chr2	140000000	140100000
chr2	146000000	146100000
chr2	146900000	147000000
chr2	147100000	147200000
chr2	150300000	150400000
chr2	160500000	160600000
chr2	161900000	162000000
chr2	162400000	162500000
chr2	175000000	175100000
chr2	175100000	175200000
chr2	176700000	176800000
chr2	177000000	177100000
chr2	177100000	177200000
chr2	177200000	177300000
chr2	177300000	177400000
chr2	177500000	177600000
chr3	37900000	38000000
chr3	41400000	41500000
chr3	93700000	93800000
chr3	93800000	93900000
chr3	94000000	94100000
chr3	94100000	94200000
chr3	94200000	94300000
chr3	98900000	99000000
chr3	99000000	99100000
chr3	99600000	99700000
chr3	99700000	99800000
chr3	99800000	99900000
chr3	106300000	106400000
chr3	106800000	106900000
chr3	110400000	110500000
chr3	111500000	111600000
chr3	111600000	111700000
chr3	112600000	112700000
chr3	117200000	117300000
chr3	118000000	118100000
chr3	118300000	118400000
chr3	118800000	118900000
chr3	118900000	119000000
chr3	119300000	119400000
chr3	119400000	119500000
chr3	119500000	119600000
chr3	120200000	120300000
chr3	120500000	120600000
chr3	120600000	120700000
chr3	120900000	121000000
chr3	124300000	124400000
chr3	124400000	124500000
chr3	125000000	125100000
chr3	125100000	125200000
chr3	125300000	125400000
chr3	125700000	125800000
chr3	133900000	134000000
chr3	134800000	134900000
chr3	134900000	135000000
chr3	135000000	135100000
chr3	140000000	140100000
chr3	140100000	140200000
chr3	140200000	140300000
chr4	34000000	34100000
chr4	34200000	34300000
chr4	47600000	47700000
chr4	58100000	58200000
chr4	58200000	58300000
chr4	58300000	58400000
chr4	63500000	63600000
chr4	69900000	70000000
chr4	70300000	70400000
chr4	83700000	83800000
chr4	89300000	89400000
chr4	100600000	100700000
chr4	101600000	101700000
chr4	102900000	103000000
chr4	104400000	104500000
chr4	105000000	105100000
chr4	127500000	127600000
chr4	127600000	127700000
chr4	127700000	127800000
chr4	127800000	127900000
chr4	128000000	128100000
chr4	128100000	128200000
chr4	128200000	128300000
chr4	128300000	128400000
chr4	128400000	128500000
chr4	142900000	143000000
chr4	145400000	145500000
chr4	145500000	145600000
chr4	145600000	145700000
chr4	146000000	146100000
chr4	146100000	146200000
chr4	146400000	146500000
chr4	146900000	147000000
chr4	147000000	147100000
chr4	147100000	147200000
chr4	147200000	147300000
chr4	147300000	147400000
chr4	147400000	147500000
chr4	147500000	147600000
chr4	147600000	147700000
chr4	147700000	147800000
chr5	15900000	16000000
chr5	22900000	23000000
chr5	25900000	26000000
chr5	27000000	27100000
chr5	27800000	27900000
chr5	27900000	28000000
chr5	29100000	29200000
chr5	37400000	37500000
chr5	38600000	38700000
chr5	43800000	43900000
chr5	75900000	76000000
chr5	101600000	101700000
chr5	102200000	102300000
chr5	102800000	102900000
chr5	103300000	103400000
chr5	104200000	104300000
chr5	104300000	104400000
chr5	104500000	104600000
chr5	104900000	105000000
chr5	105100000	105200000
chr5	105200000	105300000
chr5	105400000	105500000
chr5	105500000	105600000
chr5	109800000	109900000
chr5	125600000	125700000
chr5	125700000	125800000
chr5	126700000	126800000
chr5	127400000	127500000
chr5	127500000	127600000
chr5	127700000	127800000
chr5	128100000	128200000
chr5	130500000	130600000
chr5	130600000	130700000
chr5	130700000	130800000
chr5	130800000	130900000
chr5	131000000	131100000
chr5	131100000	131200000
chr5	131200000	131300000
chr5	131700000	131800000
chr5	146200000	146300000
chr5	146500000	146600000
chr6	3500000	3600000
chr6	22000000	22100000
chr6	23000000	23100000
chr6	23100000	23200000
chr6	24600000	24700000
chr6	32400000	32500000
chr6	32700000	32800000
chr6	65600000	65700000
chr6	65700000	65800000
chr6	65800000	65900000
chr6	73300000	73400000
chr6	90300000	90400000
chr6	97800000	97900000
chr6	98000000	98100000
chr6	116500000	116600000
chr6	117200000	117300000
chr6	117700000	117800000
chr6	118600000	118700000
chr6	118700000	118800000
chr6	118900000	119000000
chr6	125900000	126000000
chr6	126000000	126100000
chr6	126300000	126400000
chr6	126400000	126500000
chr6	140100000	140200000
chr6	147100000	147200000
chr7	3900000	4000000
chr7	36000000	36100000
chr7	36700000	36800000
chr7	36800000	36900000
chr7	36900000	37000000
chr7	39700000	39800000
chr7	39800000	39900000
chr7	41500000	41600000
chr7	42700000	42800000
chr7	43200000	43300000
chr7	59900000	60000000
chr7	72200000	72300000
chr7	72300000	72400000
chr7	73100000	73200000
chr7	82300000	82400000
chr7	82900000	83000000
chr7	83700000	83800000
chr7	83900000	84000000
chr7	84000000	84100000
chr7	89300000	89400000
chr7	89400000	89500000
chr7	89600000	89700000
chr7	89800000	89900000
chr7	96300000	96400000
chr7	96400000	96500000
chr7	105300000	105400000
chr7	107200000	107300000
chr7	107300000	107400000
chr7	111300000	111400000
chr7	119400000	119500000
chr7	119600000	119700000
chr7	119900000	120000000
chr7	120300000	120400000
chr7	121300000	121400000
chr7	129400000	129500000
chr7	129900000	130000000
chr7	134000000	134100000
chr8	3200000	3300000
chr8	14800000	14900000
chr8	18900000	19000000
chr8	21900000	22000000
chr8	23900000	24000000
chr8	45100000	45200000
chr8	45200000	45300000
chr8	47100000	47200000
chr8	68000000	68100000
chr8	68700000	68800000
chr8	80000000	80100000
chr8	80600000	80700000
chr8	86200000	86300000
chr8	89700000	89800000
chr8	89900000	90000000
chr8	90000000	90100000
chr8	90300000	90400000
chr8	90400000	90500000
chr8	90500000	90600000
chr8	90600000	90700000
chr8	93000000	93100000
chr8	93300000	93400000
chr8	93400000	93500000
chr8	93500000	93600000
chr8	109100000	109200000
chr8	116600000	116700000
chr9	13500000	13600000
chr9	15400000	15500000
chr9	15500000	15600000
chr9	22600000	22700000
chr9	35100000	35200000
chr9	46800000	46900000
chr9	47200000	47300000
chr9	51900000	52000000
chr9	53100000	53200000
chr9	54000000	54100000
chr9	54100000	54200000
chr9	55600000	55700000
chr9	69500000	69600000
chr9	70900000	71000000
chr9	71100000	71200000
chr9	71300000	71400000
chr9	98600000	98700000
chr9	98700000	98800000
chr9	98800000	98900000
chr9	101100000	101200000
chr9	105500000	105600000
chr9	115400000	115500000
chr9	115500000	115600000
chr9	118300000	118400000
chrX	37500000	37600000
chrX	49500000	49600000
chrX	74800000	74900000
chrX	94800000	94900000
chrX	96200000	96300000
chrX	96900000	97000000
chrX	135300000	135400000
chrX	155100000	155200000
