# Supplementary material for: Hmga2 protein loss alters nuclear envelope and 3D chromatin structure
Source: BMC Biol. 2022 Aug 2;20:171. doi: 10.1186/s12915-022-01375-3 (PMC9344646; doi:10.1186/s12915-022-01375-3)
Supplement: Supplementary file 14 — Additional file 14. Data. [file 12915_2022_1375_MOESM14_ESM.xlsx]

## Sheet: Fig1B
				H3K27me3/H3 (a.u.)						H3K27me2/H3 (a.u.)						H3K27ac/H3 (a.u.)
				Exp. 1	Exp.2	Exp.3				Exp. 1	Exp.2	Exp.3				Exp. 1	Exp.2	Exp.3
		Day 1	Hmga2 wt	1.60394	1.29848	1.11673		Day 1	Hmga2 wt	1.65132	0.413214	1.3126		Day 1	Hmga2 wt	0.561272	0.438775	0.571536
			Hmga2 KO	1.90266	2.12624	1.14317			Hmga2 KO	1.4069	0.58636	0.978564			Hmga2 KO	0.362799	0.587885	0.525324
		Day 2	Hmga2 wt	0.430736	0.38874	0.49639		Day 2	Hmga2 wt	1.08201	0.437114	0.768522		Day 2	Hmga2 wt	1.01125	0.849809	1.01146
			Hmga2 KO	1.3692	1.10653	1.38947			Hmga2 KO	1.33995	0.467001	0.825615			Hmga2 KO	0.930923	1.02677	0.906964
		Day 3	Hmga2 wt	0.216562	0.0884387	0.130633		Day 3	Hmga2 wt	0.994889	0.494867	0.758425		Day 3	Hmga2 wt	1.18227	0.790273	0.938627
			Hmga2 KO	0.783742	0.496882	0.72361			Hmga2 KO	1.31826	0.485353	0.792564			Hmga2 KO	1.06568	1.01623	0.865539
				Mean	Standard Deviation	p-value				Mean	Standard Deviation	p-value				Mean	Standard Deviation	p-value
		Day 1	Hmga2 wt	1.33972	0.246208	0.243943		Day 1	Hmga2 wt	1.12571	0.63986	0.47844		Day 1	Hmga2 wt	0.523861	0.0738652	0.781475
			Hmga2 KO	1.72402	0.515307				Hmga2 KO	0.990607	0.410401				Hmga2 KO	0.492003	0.116184
		Day 2	Hmga2 wt	0.438622	0.0542568	0.0062106		Day 2	Hmga2 wt	0.762549	0.322489	0.250986		Day 2	Hmga2 wt	0.957507	0.093269	0.979435
			Hmga2 KO	1.2884	0.15783				Hmga2 KO	0.877523	0.438785				Hmga2 KO	0.954887	0.0633987
		Day 3	Hmga2 wt	0.145211	0.0652938	0.0119576		Day 3	Hmga2 wt	0.749394	0.250133	0.382382		Day 3	Hmga2 wt	0.97039	0.19792	0.92083
			Hmga2 KO	0.668078	0.151278				Hmga2 KO	0.865393	0.421203				Hmga2 KO	0.982483	0.104251

## Sheet: Fig1C
			H3K27me3/H3 (a.u.)					H3K27me3/H3 (a.u.)					H3K27me3/H3 (a.u.)
			SFEBs day 2					SFEBs day 3					SFEBs day 4
			Exp.1	Exp.2	Exp.3			Exp.1	Exp.2	Exp.3			Exp.1	Exp.2	Exp.3
		wt#1	0.110434	0.324635	0.682885		wt#1	0.596206	0.291119	0.561839		wt#1	0	0.369022	0.398515
		wt#2	0.232395	0.259555	0.620133		wt#2	0.229681	0.555246	0.684752		wt#2	0	0.234549	0.346329
		KO#1	1.51853	1.13734	1.09431		KO#1	1.16796	1.46869	1.07656		KO#1	0.502896	0.779819	0.696116
		KO#2	0.995353	1.52367	1.80655		KO#2	1.37053	1.65337	1.11546		KO#2	0.977182	1.246	0.778471
			Mean	Standard Deviation				Mean	Standard Deviation				Mean	Standard Deviation
		wt#1	0.372651	0.28923			wt#1	0.483055	0.167107			wt#1	0.255846	0.222059
		wt#2	0.370694	0.216447			wt#2	0.489893	0.234469			wt#2	0.193626	0.176754
		KO#1	1.25006	0.233494			KO#1	1.23774	0.205165			KO#1	0.65961	0.142025
		KO#2	1.44185	0.411738			KO#2	1.37979	0.269073			KO#2	1.00055	0.234641
			Mean wt values	Mean Standard deviation				Mean wt values	Mean Standard deviation				Mean wt values	Mean Standard deviation
		Hmga2 wt	0.371673	0.252839			Hmga2 wt	0.486474	0.200788			Hmga2 wt	0.224736	0.199406
			Mean KO values	Mean Standard deviation				Mean KO values	Mean Standard deviation				Mean KO values	Mean Standard deviation
		Hmga2 KO	1.34596	0.322616			Hmga2 KO	1.30876	0.237119			Hmga2 KO	0.830081	0.188333
			Hmga2 wt	Hmga2 KO	p value			Hmga2 wt	Hmga2 KO	p value			Hmga2 wt	Hmga2 KO	p value
			0.171414	1.25694	0.00819267			0.412944	1.26925	0.0508005			0	0.740039	0.0374305
			0.292095	1.3305				0.423182	1.56103				0.301786	1.01291
			0.651509	1.45043				0.623295	1.09601				0.372422	0.737293

## Sheet: Fig1D
				Suz12/Gapdh (a.u.)							Ezh2/Gapdh (a.u.)
				Exp. 1	Exp.2	Exp.3					Exp. 1	Exp.2	Exp.3
		Day 0	Hmga2 wt	1.55164	0.996885	1.2517			Day 0	Hmga2 wt	0.951986	1.28614	1.08255
			Hmga2 KO	1.34236	1.30871	1.32958				Hmga2 KO	1.40282	1.04022	1.20322
		Day 1	Hmga2 wt	0.913402	1.17034	0.998751			Day 1	Hmga2 wt	0.6982	0.935564	0.802158
			Hmga2 KO	1.11102	1.53765	1.33008				Hmga2 KO	1.18584	0.36093	0.758541
		Day 2	Hmga2 wt	0.600981	0.694842	0.623515			Day 2	Hmga2 wt	0.871192	0.843705	0.845262
			Hmga2 KO	0.964154	1.13179	0.998745				Hmga2 KO	1.00937	0.822474	0.906541
		Day 3	Hmga2 wt	0.181701	0.33987	0.213255			Day 3	Hmga2 wt	0.48951	0.48129	0.484652
			Hmga2 KO	0.643493	0.883797	0.74582				Hmga2 KO	0.910835	0.738616	0.814522
				Mean	Standard Deviation	p-value					Mean	Standard Deviation	p-value
		Day 0	Hmga2 wt	1.26674	0.277685	0.728389			Day 0	Hmga2 wt	1.10689	0.1684	0.643666
			Hmga2 KO	1.32689	0.0169889					Hmga2 KO	1.21542	0.181611
		Day 1	Hmga2 wt	1.0275	0.130858	0.0285841			Day 1	Hmga2 wt	0.811974	0.118986	0.900108
			Hmga2 KO	1.32625	0.21334					Hmga2 KO	0.768436	0.412542
		Day 2	Hmga2 wt	0.639779	0.0489989	0.00338415			Day 2	Hmga2 wt	0.853386	0.01544	0.325871
			Hmga2 KO	1.03156	0.088507					Hmga2 KO	0.912794	0.0936023
		Day 3	Hmga2 wt	0.244942	0.0837101	0.00250165			Day 3	Hmga2 wt	0.485151	0.00413296	0.0193439
			Hmga2 KO	0.757703	0.120592					Hmga2 KO	0.821324	0.0863106

## Sheet: Fig3A-3B-3D-3E
	Hmga2 wt	n=204				Hmga2 wt	n=404
	Hmga2 KO	n=235				Hmga2 KD	n=424
	Figure 3A					Figure 3D
	% of cells with lamin distortion	Exp.1	Exp.2	Exp.3		% of cells with lamin distortion	Exp.1	Exp.2	Exp.3
	Hmga2 wt	18.3	22.9	24		Hmga2 wt	15.1	16.9	18.3
	Hmga2 KO	39.6	57.9	57.6		Hmga2 KD	51.3	48.7	50.4
		Mean	Standard deviation	p-value			Mean	Standard deviation	p-value
	Hmga2 wt	21.7333	3.02379	0.00891472		Hmga2 wt	16.7667	1.60416	9.93623e-06
	Hmga2 KO	51.7	10.48			Hmga2 KD	50.1333	1.32035
	Figure 3B					Figure 3E
	% of cells with protrusions	Exp.1	Exp.2	Exp.3		% of cells with blebs	Exp.1	Exp.2	Exp.3
	Hmga2 wt	13.5	14.5	13.6		Hmga2 wt	0.62	0	2.27
	Hmga2 KO	25.5	50	37		Hmga2 KD	3.1	1.54	2.84
		Mean	Standard deviation	p-value			Mean	Standard deviation	p-value
	Hmga2 wt	13.8667	0.550757	0.281249		Hmga2 wt	0.963333	1.1733	0.139662
	Hmga2 KO	37.5	12.2577			Hmga2 KD	2.49333	0.835783
						% of enlarged nuclei	Exp.1	Exp.2	Exp.3
	% of cells with blebs	Exp.1	Exp.2	Exp.3		Hmga2 wt	0.37	0	0.27
	Hmga2 wt	0	0	0.2		Hmga2 KD	1.98	2.31	2.85
	Hmga2 KO	1.9	0.52	1.17
		Mean	Standard deviation	p-value			Mean	Standard deviation	p-value
	Hmga2 wt	0.0666667	0.11547	0.049005		Hmga2 wt	0.213333	0.191398	0.04929
	Hmga2 KO	1.19667	0.690386			Hmga2 KD	2.38	0.439204

## Sheet: Fig4A-B
	Hmga2 wt	n=170					Hmga2 wt	n=325
	Hmga2 KO	n=155					Hmga2 KD	n=305
	Figure 4A						Figure 4B
	% of cells with Emerin distortion	Exp.1	Exp.2	Exp.3			% of cells with Emerin distortion	Exp.1	Exp.2	Exp.3
	Hmga2 wt	28	25	26.6			Hmga2 wt	16	20	18
	Hmga2 KO	58.7	52.8	55.8			Hmga2 KD	37.4	34.4	36
		Mean	Standard deviation	p-value				Mean	Standard deviation	p-value
	Hmga2 wt	26.5333	1.50111	0.000106532			Hmga2 wt	18	2	0.000241519
	Hmga2 KO	55.7667	2.95014				Hmga2 KD	35.9333	1.50111

## Sheet: Fig5A-B
	Hmga2 wt	n=210					Hmga2 wt	n=307
	Hmga2 KO	n=225					Hmga2 KD	n=303
	Figure 5A						Figure 5B
	% of cells with H3K9me3 mislocalization	Exp.1	Exp.2	Exp.3			% of cells with H3K9me3 mislocalization	Exp.1	Exp.2	Exp.3
	Hmga2 wt	5.46	3.8	4.3			Hmga2 wt	8	13	10
	Hmga2 KO	55	50	51			Hmga2 KD	33.1	29.9	30
		Mean	Standard deviation	p-value				Mean	Standard deviation	p-value
	Hmga2 wt	4.52	0.851587	7.76936e-06			Hmga2 wt	10.3333	2.51661	0.000323444
	Hmga2 KO	52	2.64575				Hmga2 KD	31	1.81934

## Sheet: FigS1B
			H3K27me3/H3 (a.u.)					H3K4me3/H3 (a.u.)					H3K9me2/H3 (a.u.)					H3K9me3/H3 (a.u.)
			Day 0					Day 0					Day 0					Day 0
			Exp.1	Exp.2	Exp.3			Exp.1	Exp.2	Exp.3			Exp.1	Exp.2	Exp.3			Exp.1	Exp.2	Exp.3
		wt#1	0.40435	0.996368	1.2296		wt#1	1.69574	1.15983	1.03167		wt#1	1.36413	1.63006	0.851904		wt#1	0.719709	1.13401	1.21933
		wt#2	0.570449	1.87211	1.72588		wt#2	1.32152	0.854748	0.829196		wt#2	1.01713	0.94511	0.895251		wt#2	0.904893	1.2509	0.865326
		KO#1	0.864831	1.75158	1.00821		KO#1	1.30037	1.66009	1.45236		KO#1	0.851243	1.99295	0.909023		KO#1	0.65896	0.957024	1.41967
		KO#2	0.686613	1.1612	1.25174		KO#2	1.34984	1.64888	1.52455		KO#2	0.825413	2.90651	0.935737		KO#2	0.416782	1.07609	3.08467
			Mean	Standard Deviation	p value			Mean	Standard Deviation	p value			Mean	Standard Deviation	p value			Mean	Standard Deviation	p value
		wt#1	0.876773	0.425425	0.370416		wt#1	1.29575	0.352278	0.602775		wt#1	1.28203	0.395523	0.914999		wt#1	1.02435	0.267254	0.921234
		KO#1	1.20821	0.476001			KO#1	1.47094	0.180578			KO#1	1.25107	0.643136			KO#1	1.01188	0.383309
		wt#2	1.38948	0.713059	0.284395		wt#2	1.00182	0.277164	0.170102		wt#2	0.952497	0.0612754	0.469805		wt#2	1.00704	0.212116	0.605721
		KO#2	1.03318	0.303533			KO#2	1.50776	0.150224			KO#2	1.55589	1.17097			KO#2	1.52585	1.38965
			H3K27me3/H3 (a.u.)					H3K4me3/H3 (a.u.)					H3K9me2/H3 (a.u.)					H3K9me3/H3 (a.u.)
			Day 1					Day 1					Day 1					Day 1
			Exp.1	Exp.2	Exp.3			Exp.1	Exp.2	Exp.3			Exp.1	Exp.2	Exp.3			Exp.1	Exp.2	Exp.3
		wt#1	0.459897	0.228165	1.60394		wt#1	1.65936	1.07168	0.815693		wt#1	2.25475	1.16823	1.14234		wt#1	1.06702	0.856857	0.940871
		wt#2	1.32274	0.259182	0.815178		wt#2	1.52529	0.780753	0.311864		wt#2	1.68332	1.55527	0.916056		wt#2	1.38326	0.805	1.15579
		KO#1	1.63952	1.35195	1.90266		KO#1	1.77873	0.943071	0.795677		KO#1	1.55431	1.14995	0.95354		KO#1	0.75189	0.859617	1.14675
		KO#2	1.80195	1.22686	2.13409		KO#2	1.35728	1.09053	1.31965		KO#2	2.16134	1.18945	1.14695		KO#2	0.615009	1.15906	0.674064
			Mean	Standard Deviation	p value			Mean	Standard Deviation	p value			Mean	Standard Deviation	p value			Mean	Standard Deviation	p value
		wt#1	0.764	0.736578	0.0930043		wt#1	1.18225	0.432565	0.90434		wt#1	1.52177	0.634908	0.915		wt#1	0.954918	0.105785	0.836658
		KO#1	1.63138	0.275445			KO#1	1.17249	0.530163			KO#1	1.21927	0.306328			KO#1	0.919418	0.204108
		wt#2	0.799034	0.531964	0.0970293		wt#2	0.872636	0.61191	0.378343		wt#2	1.38488	0.411033	0.469805		wt#2	1.11468	0.291315	0.468642
		KO#2	1.72097	0.459003			KO#2	1.25582	0.144376			KO#2	1.49925	0.573785			KO#2	0.816044	0.298525
			H3K27me3/H3 (a.u.)					H3K4me3/H3 (a.u.)					H3K9me2/H3 (a.u.)					H3K9me3/H3 (a.u.)
			Day 2					Day 2					Day 2					Day 2
			Exp.1	Exp.2	Exp.3			Exp.1	Exp.2	Exp.3			Exp.1	Exp.2	Exp.3			Exp.1	Exp.2	Exp.3
		wt#1	0.502706	0.430736	0.6		wt#1	0.940985	1.34198	1.11226		wt#1	1.11972	0.907987	1.3885		wt#1	0.919778	1.18993	1.04563
		wt#2	0.5	0.6	0.893246		wt#2	0.925288	0.723702	0.52733		wt#2	1.093	1.09007	1.33912		wt#2	0.949754	1.88293	1.32655
		KO#1	1.2	1.3692	1.21999		KO#1	1.27677	0.972081	1.06306		KO#1	1.0096	1.12609	1.20191		KO#1	0.978105	1.04335	1.02459
		KO#2	1.63718	1.4	1.5		KO#2	0.879998	0.635593	0.979965		KO#2	1.17135	0.716212	0.665214		KO#2	1.3084	0.629693	0.943625
			Mean	Standard Deviation	p value			Mean	Standard Deviation	p value			Mean	Standard Deviation	p value			Mean	Standard Deviation	p value
		wt#1	0.511147	0.0849473	0.0158828		wt#1	1.13174	0.201205	0.90418		wt#1	1.13874	0.24082	0.852374		wt#1	1.05178	0.13518	0.781646
		KO#1	1.26306	0.0924615			KO#1	1.10397	0.156409			KO#1	1.11253	0.0968655			KO#1	1.01535	0.0335899
		wt#2	0.664415	0.204383	0.0318202		wt#2	0.72544	0.198985	0.60222		wt#2	1.17406	0.14295	0.277479		wt#2	1.38641	0.469457	0.935843
		KO#2	1.51239	0.119073			KO#2	0.831852	0.177163			KO#2	0.850925	0.278665			KO#2	0.960572	0.339669
			H3K27me3/H3 (a.u.)					H3K4me3/H3 (a.u.)					H3K9me2/H3 (a.u.)					H3K9me3/H3 (a.u.)
			Day 3					Day 3					Day 3					Day 3
			Exp.1	Exp.2	Exp.3			Exp.1	Exp.2	Exp.3			Exp.1	Exp.2	Exp.3			Exp.1	Exp.2	Exp.3
		wt#1	0	0.41989	0.189054		wt#1	1.21072	0.51257	1.52228		wt#1	0.999192	0.866827	0.978202		wt#1	1.00112	2.16433	1.40492
		wt#2	0	0.616253	0.101566		wt#2	0.263272	1.16366	1.94979		wt#2	0.889449	0.959324	1.09527		wt#2	0.926584	1.62605	1.31123
		KO#1	1.19212	1.40501	0.985001		KO#1	0.583289	1.31311	2.3011		KO#1	0.935877	0.969879	1.00961		KO#1	0.866031	1.15575	1.11826
		KO#2	0.550516	1.59565	1.409		KO#2	0.33521	0.784296	1.84914		KO#2	0.879178	1.02836	0.78921		KO#2	1.04508	2.60656	0.948887
			Mean	Standard Deviation	p value			Mean	Standard Deviation	p value			Mean	Standard Deviation	p value			Mean	Standard Deviation	p value
		wt#1	0.202981	0.210291	0.013135		wt#1	1.08186	0.517043	0.570982		wt#1	0.948074	0.0711399	0.671288		wt#1	1.52346	0.590597	0.218876
		KO#1	1.19405	0.210012			KO#1	1.39917	0.862134			KO#1	0.971789	0.0369046			KO#1	1.04668	0.157566
		wt#2	0.239273	0.3304	0.049919		wt#2	1.12557	0.843903	0.409556		wt#2	0.981346	0.10466	0.545179		wt#2	1.28796	0.350314
		KO#2	1.18506	0.557397			KO#2	0.989548	0.777553			KO#2	0.898916	0.12079			KO#2	1.53351	0.930536	0.595717
			H3K27ac/H3 (a.u.)					H3K27ac/H3 (a.u.)					H3K27ac/H3 (a.u.)					H3K27ac/H3 (a.u.)
			Day 0					Day 1					Day 2					Day 3
			Exp.1	Exp.2	Exp.3			Exp.1	Exp.2	Exp.3			Exp.1	Exp.2	Exp.3			Exp.1	Exp.2	Exp.3
		wt#1	1.29541	0.732127	1.02907		wt#1	0.679599	1.33902	1.64373		wt#1	1.13995	0.940512	1.14999		wt#1	1.01252	0.734656	0.764789
		wt#2	1.16049	0.785499	0.956845		wt#2	1.02234	1.22299	2.06081		wt#2	1.00057	1.02579	0.975233		wt#2	0.912666	1.30412	1.08524
		KO#1	1.11837	0.88296	1.15305		KO#1	1.26966	1.59021	2.23855		KO#1	0.90937	0.798526	1.05547		KO#1	0.918717	1.00033	0.928689
		KO#2	1.25769	0.408562	0.815265		KO#2	0.987713	1.21136	1.25664		KO#2	0.807592	0.597858	0.725265		KO#2	0.63154	1.23279	0.915478
			Mean	Standard Deviation	p value			Mean	Standard Deviation	p value			Mean	Standard Deviation	p value			Mean	Standard Deviation	p value
		wt#1	1.01887	0.281782	0.785828		wt#1	1.22078	0.49282	0.052845		wt#1	1.07682	0.118149	0.061272		wt#1	0.837321	0.152471	0.405254
		KO#1	1.05146	0.146952			KO#1	1.69947	0.493603			KO#1	0.921122	0.128874			KO#1	0.949244	0.0445179
		wt#2	0.967612	0.187729	0.412741		wt#2	1.43538	0.550849	0.390071		wt#2	1.00053	0.0252769	0.0545939		wt#2	1.10068	0.196185	0.102838
		KO#2	0.827171	0.424687			KO#2	1.15191	0.143986			KO#2	0.710238	0.105672			KO#2	0.926603	0.30078

## Sheet: FigS2
Sample specification		Peak number	2^-DCt	Mean	SD
IgG	siCtrl	7040	0.066797	0.0549052	0.0168176
IgG	siCtrl	7040	0.0430133
IgG	siHmga2	7040	0.11312	0.111612	0.00213341
IgG	siHmga2	7040	0.110103
anti H3K4me1	siCtrl	7040	0.357376	0.38566	0.040001
anti H3K4me1	siCtrl	7040	0.413945
anti H3K27ac	siCtrl	7040	0.551913	0.550387	0.00215792
anti H3K27ac	siCtrl	7040	0.548861
anti H3K4me1	siHmga2	7040	0.549241	0.502843	0.0656171
anti H3K4me1	siHmga2	7040	0.456445
anti H3K27ac	siHmga2	7040	0.347362	0.346881	0.000680016
anti H3K27ac	siHmga2	7040	0.3464
IgG	siCtrl	4169	0.0265697	0.0286194	0.00289867
IgG	siCtrl	4169	0.0306691
anti H3K4me1	siCtrl	4169	0.144537	0.149456	0.00695644
anti H3K4me1	siCtrl	4169	0.154375
anti H3K27ac	siCtrl	4169	0.213086	0.238443	0.0358592
anti H3K27ac	siCtrl	4169	0.263799
IgG	siHmga2	4169	0.0389004	0.038277	0.000881689
IgG	siHmga2	4169	0.0376535
anti H3K4me1	siHmga2	4169	0.17635	0.171999	0.00615271
anti H3K4me1	siHmga2	4169	0.167649
anti H3K27ac	siHmga2	4169	0.123665	0.122477	0.00168076
anti H3K27ac	siHmga2	4169	0.121288
IgG	siCtrl	10994	0.0317946	0.0454601	0.0193259
IgG	siCtrl	10994	0.0591256
anti H3K4me1	siCtrl	10994	0.406552	0.384583	0.0310681
anti H3K4me1	siCtrl	10994	0.362615
anti H3K27ac	siCtrl	10994	0.972999	1.05708	0.118914
anti H3K27ac	siCtrl	10994	1.14117
IgG	siHmga2	10994	0.0881392	0.0715763	0.0234235
IgG	siHmga2	10994	0.0550134
anti H3K4me1	siHmga2	10994	0.56625	0.531314	0.0494066
anti H3K4me1	siHmga2	10994	0.496378
anti H3K27ac	siHmga2	10994	0.784862	0.68717	0.138157
anti H3K27ac	siHmga2	10994	0.589478
IgG	siCtrl	15807	0.0706056	0.0615795	0.0127648
IgG	siCtrl	15807	0.0525534
anti H3K4me1	siCtrl	15807	0.507511	0.517737	0.0144621
anti H3K4me1	siCtrl	15807	0.527964
anti H3K27ac	siCtrl	15807	0.401789	0.429117	0.038647
anti H3K27ac	siCtrl	15807	0.456445
IgG	siHmga2	15807	0.0356224	0.0450145	0.0132825
IgG	siHmga2	15807	0.0544067
anti H3K4me1	siHmga2	15807	0.485489	0.543885	0.0825852
anti H3K4me1	siHmga2	15807	0.602282
anti H3K27ac	siHmga2	15807	0.206972	0.196495	0.0148173
anti H3K27ac	siHmga2	15807	0.186018
IgG	siHmga2	MiR-23a	0.0644771	0.0544266	0.0142135
IgG	siHmga2	MiR-23a	0.0443761
IgG	siCtrl	MiR-23a	0.0235836	0.0187935	0.0067742
IgG	siCtrl	MiR-23a	0.0140035
anti H3K4me1	siCtrl	MiR-23a	0.165799	0.159873	0.00838056
anti H3K4me1	siCtrl	MiR-23a	0.153948
anti H3K27ac	siCtrl	MiR-23a	1.03779	1.05534	0.0248261
anti H3K27ac	siCtrl	MiR-23a	1.0729
anti H3K4me1	siHmga2	MiR-23a	0.299891	0.28012	0.0279616
anti H3K4me1	siHmga2	MiR-23a	0.260348
anti H3K27ac	siHmga2	MiR-23a	0.988636	0.944167	0.0628891
anti H3K27ac	siHmga2	MiR-23a	0.899697
IgG	siCtrl	10319	0.0328476	0.0277509	0.00720774
IgG	siCtrl	10319	0.0226543
anti H3K4me1	siCtrl	10319	0.0207393	0.0229692	0.00315347
anti H3K4me1	siCtrl	10319	0.025199
anti H3K27ac	siCtrl	10319	0.0653129	0.061323	0.00564257
anti H3K27ac	siCtrl	10319	0.0573331
IgG	siHmga2	10319	0.0553194	0.0512107	0.00581061
IgG	siHmga2	10319	0.0471019
anti H3K4me1	siHmga2	10319	0.0324759	0.037165	0.00663142
anti H3K4me1	siHmga2	10319	0.0418541
anti H3K27ac	siHmga2	10319	0.0365373	0.0355279	0.00142752
anti H3K27ac	siHmga2	10319	0.0345185

## Sheet: FigS3A-S3B-S3C
	Figure S3A					Figure S3B
		Lmnb1/Gapdh (a.u.)					Lmnb1/Gapdh (a.u.)
		Day 3					Undifferentiated
		Exp.1	Exp.2	Exp.3			Exp.1	Exp.2	Exp.3
	wt#1	1.55172	0.859483	2.05151		wt#1	0.655941	2.38712	1.24044
	wt#2	0.724622	1.05247	1.37775		wt#2	1.8967	1.62104	2.34231
	KO#1	0.65935	0.83582	1.56912		KO#1	1.04656	1.27515	4.12029
	KO#2	0.509526	0.665516	0.924416		KO#2	1.33242	0.926961	2.36405
		Mean	Standard Deviation	p value			Mean	Standard Deviation	p value
	wt#1	1.48757	0.598597			wt#1	1.42783	0.880672
	wt#2	1.05161	0.326564			wt#2	1.95335	0.36396
	KO#1	1.02143	0.482451			KO#1	2.14734	1.71245
	KO#2	0.699819	0.209562			KO#2	1.54114	0.740934
		Mean wt values	Mean Standard deviation				Mean wt values	Mean Standard deviation
	Hmga2 wt	1.26959	0.462581			Hmga2 wt	1.69059	0.622316
		Mean KO values	Mean Standard deviation				Mean KO values	Mean Standard deviation
	Hmga2 KO	0.860625	0.346006			Hmga2 KO	1.84424	0.686964
		Hmga2 wt	Hmga2 KO	p value			Hmga2 wt	Hmga2 KO	p value
		1.13817	0.584438	0.0598377			1.27632	1.18949	0.844468
		0.955976	0.750668				2.00408	1.10106
		1.71463	1.24677				1.79138	3.24217
	Figure S3C
		Hmga2 mRNA relative expression
		Experiment 1
		Hmga2 mRNA
	Hmga2 wt	Ct mean	DCt	DDCt	2^-DCt
	Hmga2 KD	27.5615	10.559	0	1
		30.412	12.5	1.941	0.260436
		Gapdh
		Ct mean
	Hmga2 wt	17.0025
	Hmga2 KD	17.912
		Experiment 2
		Hmga2 mRNA
		Ct mean	DCt	DDCt	2^-DCt
	Hmga2 wt	28.6513	9.64433	0	1
	Hmga2 KD	31.228	12.2715	2.62717	0.161862
		Gapdh mRNA
		Ct mean
	Hmga2 wt	19.007
	Hmga2 KD	18.9565
		Experiment 3
		Hmga2 mRNA
		Ct mean	DCt	DDCt	2^-DCt
	Hmga2 wt	31.8733	10.0787	0	1
	Hmga2 KD	34.76	13.0737	2.995	0.125434
		Gapdh mRNA
		Ct mean
	Hmga2 wt	21.7947
	Hmga2 KD	21.6863
		Mean	Standard deviation
	Hmga2 wt	1	0
	Hmga2 KD	0.182577	0.0698443
		Hmga2 wt	Hmga2 KD	p-value
		1	0.260436	0.00242474
		1	0.161862
		1	0.125434

## Sheet: FigS5
	exp1				exp2				exp3
	wt#1	wt#2	KO#1	KO#2	wt#1	wt#2	KO#1	KO#2	wt#1	wt#2	KO#1	KO#2
counted cells	110	95	110	115	110	85	125	120	95	115	100	110
cells with H3K9me2 mislocalization	4	2	2	1	3	2	3	2	0	2	1	1
counted cells	95	115	110	95	115	80	120	110	110	120	110	105
cells with H3K27me3 mislocalization	1	3	1	3	3	1	1	2	1	1	3	2
counted cells	100	105	95	120	110	90	115	110	95	115	100	100
cells with H3K4me3 mislocalization	2	2	2	3	3	2	2	3	2	2	1	1
counted cells	110	95	100	115	110	105	120	120	95	100	100	100
cells with H3K27ac mislocalization	3	2	1	1	3	1	3	2	1	1	2	1
% of cells with mislocalization
H3K9me2	3.63636	2.10526	1.81818	0.869565	2.72727	2.35294	2.4	1.66667	0	1.73913	1	0.909091
H3K27me3	1.05263	2.6087	0.909091	3.15789	2.6087	1.25	0.833333	1.81818	0.909091	0.833333	2.72727	1.90476
H3K4me3	2	1.90476	2.10526	2.5	2.72727	2.22222	1.73913	2.72727	2.10526	1.73913	1	1
H3K27ac	2.72727	2.10526	1	0.869565	2.72727	0.952381	2.5	1.66667	1.05263	1	2	1
	wt mean	Hmga2 KO mean	SD wt	SD Hmga2 KO	wt counted cells	Hmag2 KO counted cells
H3K9me2	2.0935	1.44392	1.21308	0.619155	203.333	226.667
H3K27me3	1.54374	1.89176	0.837041	0.937301	211.667	216.667
H3K4me3	2.11644	1.84528	0.342099	0.736807	205	213.333
H3K27ac	1.7608	1.50604	0.86263	0.659546	205	218.333
% of cells with H3K9me2 mislocalization
Hmga2 wt	Hmga2 KO	pvalue
2.87081	1.34387	0.301649
2.54011	2.03333
0.869565	0.954545
% of cells with H3K27me3 mislocalization
Hmga2 wt	Hmga2 KO	pvalue
2	2	0.634852
2	1.5
1	2.5
% of cells with H3K4me3 mislocalization
Hmga2 wt	Hmga2 KO	pvalue
2	2.5	0.741801
2.5	2.5
2	1
% of cells with H3K27ac mislocalization
Hmga2 wt	Hmga2 KO	pvalue
2.5	1	0.825922
2	2.5
1	1.5

[truncated: 1 more sheets: FigS6B]
